# Supplementary material for: Tumors hijack immune-privileging regulons via distinct cell types to confer T cell desertion and immunotherapy resistance across various cancers
Source: Nat Commun. 2026 May 8;17:6233. doi: 10.1038/s41467-026-72538-x (PMC13369864; doi:10.1038/s41467-026-72538-x)
Supplement: Supplementary file 3 — Supplementary Dataset 1 [file 41467_2026_72538_MOESM3_ESM.xlsx]

## Sheet: Supplementary Dataset 1
Table S1. IMPREG Variance Explained (R²) Across All Immunotherapy Datasets
Dataset	Catype	R2_IMPREG_vs_regulons
GSE13507	BLCA	1
GSE176307	BLCA	1
GSE19423	BLCA	1
GSE222932	BLCA	1
GSE244895	BLCA	1
IMvigor010	BLCA	1
IMvigor210	BLCA	1
phs003452	BLCA	1
GSE194040.	BRCA	0.994328
GSE139050	BRCA	1
GSE173839	BRCA	1
GSE177043	BRCA	1
GSE241876	BRCA	1
GSE271668	CTCL	1
GSE165252	ESAD	1
GSE281729	HNSC	1
IMmotion150	KIRC	1
GSE126044	NSCLC	1
GSE135222	NSCLC	1
GSE161537	NSCLC	1
GSE166449	NSCLC	1
GSE207422	NSCLC	1
GSE210287	NSCLC	1
POPLAR	NSCLC	1
SU2C-MARK_aPD1	NSCLC	1
SU2C-MARK_aPD1+aCTLA4	NSCLC	1
GSE188249	OV	1
GSE229555	PRAD	1
GSE213065	SARC	1
phs00217	SCLC	0.996353
GSE100797	SKCM	1
GSE122220	SKCM	1
GSE160638_aPD1	SKCM	1
GSE160638_TIL	SKCM	1
GSE221253	SKCM	1
GSE35640	SKCM	1
GSE78220	SKCM	1
HRA000524	SKCM	1
phs000452	SKCM	1
PRJEB23709_aPD1	SKCM	1
PRJEB23709_aPD1+aCTLA4	SKCM	1
Vallen	SKCM	1
PRJEB25780	STAD	0.996981
