# Supplementary material for: Tumors hijack immune-privileging regulons via distinct cell types to confer T cell desertion and immunotherapy resistance across various cancers
Source: Nat Commun. 2026 May 8;17:6233. doi: 10.1038/s41467-026-72538-x (PMC13369864; doi:10.1038/s41467-026-72538-x)
Supplement: Supplementary file 4 — Supplementary Dataset 2 [file 41467_2026_72538_MOESM4_ESM.xlsx]

## Sheet: Supplementary Dataset 2
Table S2: AUROC of IMPREG in Age and Gender -based stratified analysis
		Gender (AUC:n=sample size)			Age stratification
Dataset	CancerType	Female	Male		Age_<50	Age_≥50
GSE122220	SKCM	1.00 (n=6)	0.50 (n=4)		0.50 (n=4)	1.00 (n=6)
GSE126044	NSCLC	1.00 (n=2)	0.94 (n=14)			0.95 (n=14)
GSE135222	NSCLC	1.00 (n=5)	0.75 (n=22)		1.00 (n=2)	0.81 (n=25)
GSE160638	SKCM	0.73 (n=18)	0.66 (n=18)
GSE160638	SKCM	0.78 (n=11)	0.58 (n=26)
GSE161537	NSCLC	0.79 (n=27)	0.62 (n=48)		0.75 (n=9)	0.66 (n=66)
GSE176307	BLCA	0.65 (n=33)	0.60 (n=54)			0.64 (n=84)
GSE19423	BLCA	0.67 (n=11)	0.73 (n=37)		0.76 (n=10)	0.67 (n=38)
GSE207422	NSCLC	1.00 (n=5)	0.64 (n=19)		1.00 (n=4)	0.64 (n=20)
GSE213065	SARC	0.66 (n=18)	0.98 (n=24)
GSE222932	BLCA		0.91 (n=12)			0.90 (n=14)
GSE229555	PRAD					0.73 (n=30)
GSE78220	SKCM	0.62 (n=8)	0.63 (n=20)		1.00 (n=5)	0.57 (n=23)
IMmotion150	KIRC	1.00 (n=2)	0.73 (n=8)
IMvigor010	BLCA	0.74 (n=18)	0.67 (n=66)
phs000452	SKCM	0.63 (n=25)	0.65 (n=47)
phs001743	BLCA	1.00 (n=3)	0.64 (n=22)
phs002176	SCLC	0.77 (n=12)	0.70 (n=11)			0.78 (n=15)
phs003452	BLCA		0.81 (n=25)		0.50 (n=5)	0.75 (n=26)
POPLAR	NSCLC	0.50 (n=25)	0.73 (n=62)
PRJEB23709	SKCM	0.83 (n=26)	0.74 (n=15)		1.00 (n=5)	0.78 (n=36)
SU2C-MARK	NSCLC	0.79 (n=20)	0.73 (n=15)		1.00 (n=3)	0.74 (n=32)
