# Supplementary material for: Tumors hijack immune-privileging regulons via distinct cell types to confer T cell desertion and immunotherapy resistance across various cancers
Source: Nat Commun. 2026 May 8;17:6233. doi: 10.1038/s41467-026-72538-x (PMC13369864; doi:10.1038/s41467-026-72538-x)
Supplement: Supplementary file 5 — Supplementary Dataset 3 [file 41467_2026_72538_MOESM5_ESM.xlsx]

## Sheet: Supplementary Dataset 3
Table S3: AUROC of IMPREG in Tumor Stage-based stratified analysis
Tumor Stage	IMvigor010	GSE161537	GSE19423	GSE207422	IMmotion150	phs000452	SU2C-MARK
Stage_<PT2/PT2	0.63 (n=17)
Stage_PT3/PT4	0.69 (n=67)
Stage_1			0.69 (n=48)	1.00 (n=2)	0.74 (n=12)	1.00 (n=4)
Stage_2		0.67 (n=5)		0.73 (n=8)	0.63 (n=12)	0.50 (n=10)
Stage_3		0.85 (n=19)		0.77 (n=14)	0.50 (n=18)	0.66 (n=48)	0.56 (n=10)
Stage_4		0.63 (n=47)			0.72 (n=40)		0.74 (n=17)
