# Supplementary material for: Tumors hijack immune-privileging regulons via distinct cell types to confer T cell desertion and immunotherapy resistance across various cancers
Source: Nat Commun. 2026 May 8;17:6233. doi: 10.1038/s41467-026-72538-x (PMC13369864; doi:10.1038/s41467-026-72538-x)
Supplement: Supplementary file 6 — Supplementary Dataset 4 [file 41467_2026_72538_MOESM6_ESM.xlsx]

## Sheet: Supplementary Dataset 4
Table S4: Overview of publicly available datasets analyzed in this study
Dataset	CancerType	Total samples	Author	PMID	Treatment	Therapy_Class	PLATFORM	Endpoint
GSE194040	BRCA	69	Wolf	35623341	anti-PD-1+ Paclitaxel	immunotherapy	Array	pCR
IMvigor210	BLCA	298	Mariathasan	29443960	anti-PD-L1	immunotherapy	RNA-seq	RECIST
PRJEB23709	SKCM	41	Gide	30753825	anti-PD-1	immunotherapy	RNA-seq	RECIST
PRJEB25780	STAD	45	Kim	33547412	anti-PD-1	immunotherapy	RNA-seq	RECIST
GSE13507	BLCA	37	Kim	20059769	BCG	immunotherapy	Array	Recurence
GSE176307	BLCA	89	ROSE	34294892	anti-PD1/PD-L1	immunotherapy	RNAseq	RECIST
GSE19423	BLCA	48	Kim	20233890	BCG	immunotherapy	Array	DR
GSE222932	BLCA	15	Jang	36928921	anti-PDL1+guadecitabine	immunotherapy	RNA-seq	ORR*
GSE244895	BLCA	12	Lee	38203315	BCG	immunotherapy	RNAseq	DP vs DrgR
IMvigor010	BLCA	114	Powles	37500339	anti-PD-L1	immunotherapy	RNA-seq	Relapse
phs003452	BLCA	30	Beckabir	38789460	anti-PD-1	immunotherapy	RNA-seq	pCR
GSE139050	BRCA	6	Quintela-Fandino	33176887	anti-PD-1+Bev	immunotherapy	RNA-seq	Progression
GSE173839	BRCA	71	Pusztai	34143979	anti-PD-1/olaparib	immunotherapy	Array	pCR
GSE177043	TNBC	34	Hammerl	34580291	anti-PD-1	immunotherapy	RNAseq	OS*
GSE241876	TNBC	12	Wilkerson	37882661	anti-PD-L1/Chemo	immunotherapy	RNAseq	RECIST
GSE271668	CTCL	11	Querfeld	39951620	aPD1+lenalidomide	immunotherapy	RNAseq	RECIST
GSE165252	ESCA	32	PERFECT	33504550	anti-PD-L1/Chemo	immunotherapy	RNAseq	pCR
GSE281729	HNSC	36	Mastrolonardo	39585339	aPD1+IDO	immunotherapy	RNA-seq	pCR
IMmotion150	KIRC	84	IMmotion150	29867230	anti-PD-1+Bev	immunotherapy	RNA-seq	RECIST
GSE126044	NSCLC	16	Cho	32879421	anti-PD-1	immunotherapy	RNAseq	RECIST
GSE135222	NSCLC	27	Jung	31537801	anti-PD-1/PD-L1	immunotherapy	RNAseq	PFS
GSE161537	NSCLC	75	Foy	36038492	anti-PD-1/PD-L1	immunotherapy	RNA-seq	RECIST
GSE166449	NSCLC	22	SELECT	33857424	anti-PD-1	immunotherapy	RNA-seq	RECIST
GSE207422	NSCLC	24	Hu	36869384	anti-PD-1/Chemo	immunotherapy	RNAseq	pCR
GSE210287	HNSC	12	Darragh	36385142	anti-PD-1/SBRT	immunotherapy	RNA-seq	pCR
POPLAR	NSCLC	87	Fehrenbacher	26970723	anti-PD-L1	immunotherapy	RNA-seq	RECIST
SU2C-MARK	NSCLC	103	Ravi	37024582	anti-PD-1	immunotherapy	RNAseq	RECIST
SU2C-MARK	NSCLC	10	Ravi	37024582	aPD1+aCTLA4	immunotherapy	RNAseq	RECIST
GSE188249	OV	17	Chen	35671108	anti-PD-1/guadecitabine	immunotherapy	Array	RECIST
GSE229555	PRAD	15	COMBAT	38167882	anti-PD-1 +BAT	immunotherapy	RNAseq	PSA50
GSE213065	SARC	21	Subramanian	38429415	anti-CTLA-4/anti-PD-1	immunotherapy	RNAseq	RECIST
phs002176	SCLC	23	Roper	34162872	anti-PD-1/PD-L1	immunotherapy	RNA-seq	RECIST
GSE100797	SKCM	25	Lause	29170503	ACT	immunotherapy	RNAseq	RECIST
GSE122220	SKCM	10	Jaiswal		anti-PD-1	immunotherapy	Array	RECIST
GSE160638	SKCM	36	Markovits	37074069	anti-PD-1	immunotherapy	RNAseq	RECIST
GSE160638	SKCM	37	Markovits	37074069	ACT	immunotherapy	RNAseq	RECIST
GSE221253	SKCM	15	Barras	38306416	ACT	immunotherapy	RNAseq	RECIST
GSE35640	SKCM	56	Ulloa-Montoya	23715562	MAGE-A3	immunotherapy	Array	RECIST
GSE78220	SKCM	28	Hugo	26997480	anti-PD-1	immunotherapy	RNA-seq	RECIST
HRA000524	SKCM	55	Cui	33542239	anti-PD-1	immunotherapy	RNA-seq	RECIST
phs000452	SKCM	72	Liu	31792460	anti-PD-1	immunotherapy	RNA-seq	RECIST
PRJEB23709	SKCM	32	Gide	30753825	anti-CTLA-4/anti-PD-1	immunotherapy	RNA-seq	RECIST
Van Allen	SKCM	40	Van Allen	26359337	anti-CTLA-4	immunotherapy	RNA-seq	RECIST
phs002001	NSCLC	11	Roper	32483558	osimertinib	target	RNA-seq	PFS
GSE109211	HCC	140	Pinyol	30108162	sorafenib	target	Array	RFS
GSE37138	NSCLC	41	Baty	24039832	erlotinib/bevacizumab	target	Array	RECIST
GSE19860	CRC	40	Watanabe		bevacizumab	target	Array	BOR
GSE143233	HCC	6	Lin	32368828	sorafenib	target	RNA-seq	pCR
GSE33072	NSCLC	131	Byers	23091115	vandetinib	target	Array	8 weeks DCR
GSE72951	GBM	112	Erdem-Eraslan	26762204	bevacizumab	target	Array	OS
GSE33072	NSCLC	131	Byers	23091115	erlotinib	target	Array	8 weeks DCR
GSE58837	BRCA	31	Braga S	27784207	sunitinib	target	Array	pCR
GSE19862	CRC	14	Watanabe		bevacizumab	target	Array	RECIST
EGAD00001004183	KIRC	263	IMmotion150	29867230	sunitinib	target	RNA-seq	RECIST
GSE182593_organoid	HCC	21	Chen	36797228	sorafenib	target	RNA-seq	DrugResponse
GSE79671	GBM	36	Urup	28420326	bevacizumab	target	RNA-seq	RECIST
GSE33072	NSCLC	131	Byers	23091115	sorafenib	target	Array	DCR_8 WEEKS
GSE154041	GBM	71	Santangelo	32661549	regorafenib	target	RNA-seq	OS
GSE72970	CRC	123	Del Rio	28284171	bevacizumab/folfiri	target	Array	RECIST
GSE36864	CRC	349	Haan	25394515	bevacizumab/platinium	target	Array	PFS
GSE103668	TNBC	21	Birkbak	29452344	bevacizumab/platinium	target	Array	pCR
JAVELIN Renal_101	RCC	726	Motzer	32895571	sunitinib	target	RNA-seq	PFS
Harmonised Dataset containing TMB for multivariable analysis
Dataset	CancerType	Total samples	Author	PMID	Treatment	Therapy_Class	PLATFORM	Endpoint
GSE222932	BLCA	15	Jang	36928921	anti-PDL1+guadecitabine	immunotherapy	RNA-seq	ORR*
IMvigor210	BLCA	298	Mariathasan	29443960	anti-PD-L1	immunotherapy	RNA-seq	RECIST
IMvigor010	BLCA	114	Powles	37500339	anti-PD-L1	immunotherapy	RNA-seq	OS
IMmotion150	KIRC	84	IMmotion150	29867230	anti-PD-1+Bev	immunotherapy	RNA-seq	RECIST
phs000452	SKCM	72	Liu	31792460	anti-PD-1	immunotherapy	RNA-seq	RECIST
Van Allen	SKCM	40	Van Allen	26359337	anti-CTLA-4	immunotherapy	RNA-seq	RECIST
SU2C-MARK	NSCLC	113	Ravi	37024582	aPD1+aCTLA4	immunotherapy	RNA-seq	RECIST
TCGA_Study	KIRC	19	TCGA_KIRC		immunotherapy	immunotherapy	RNA-seq	PFS
TCGA_Study	SKCM	42	TCGA_SKCM		immunotherapy	immunotherapy	RNA-seq	PFS
Braun_Study	KIRC	16	Braun_CHM.009	32472114	anti-PD-1	immunotherapy	RNA-seq	RECIST
Braun_Study	KIRC	45	Braun_CHM.010	32472114	anti-PD-1	immunotherapy	RNA-seq	RECIST
Braun_Study	KIRC	111	Braun_CHM.025	32472114	anti-PD-1	immunotherapy	RNA-seq	RECIST
JAVELIN_Renal101	KIRC	354	Motzer	32895571	anti-PDL-1	immunotherapy	RNA-seq	PFS
DR: Disease Recurrence
pCR: Pathological complete response
PFS: progressive-free survival
OS: Overal survival
RFS: Relaps-free survival
DCR: Disease Control Rate
BOR: Best Observed Response
PSA50 : Prostate-Specific Antigen
DP: Disease Progression
DrgR: Drug Response
ORR: Overall response rate
*extended tumor control (8–11 months) and survival (>14 months)
