# Supplementary material for: Tumors hijack immune-privileging regulons via distinct cell types to confer T cell desertion and immunotherapy resistance across various cancers
Source: Nat Commun. 2026 May 8;17:6233. doi: 10.1038/s41467-026-72538-x (PMC13369864; doi:10.1038/s41467-026-72538-x)
Supplement: Supplementary file 7 — Supplementary Dataset 5 [file 41467_2026_72538_MOESM7_ESM.xlsx]

## Sheet: Supplementary Dataset 5
Table S5: Clinical and demographic information for the UPMC internal validation cohorts
Characteristic	Prospective study; n=67
Median age, years (range)	54 (range 29–91years)
Sex	67 (100%)
Median survival (range)	61.5 (range 5 -253 days)
Median CS tumor size (range)	22 (2-995)
Race	Black: 9(13.43%)
	White: 53(79.10%)
	Unknown: 5 (7.46%)
Origin	Non-Spanish; non-Hispanic = 58 (86.56%)
	Unknown origin = 9 (13.43%)
Post-menopause	YES: 34 (50.74%)
	NO; 22 (32.83%)
	Unknown :13 (19.40%)
Previous abortion:	Yes: 13(19.40%)
	No: 41 (32.83%)
	Unknown: 13 (19.40%)
gravida	Nulligravida: 9 (13.43%)
	Monogravida: 9 (13.43%)
	Multi-gravida: 40 (59.70%)
	Unknown:9 (13.43%)
