# Supplementary material for: Tumors hijack immune-privileging regulons via distinct cell types to confer T cell desertion and immunotherapy resistance across various cancers
Source: Nat Commun. 2026 May 8;17:6233. doi: 10.1038/s41467-026-72538-x (PMC13369864; doi:10.1038/s41467-026-72538-x)
Supplement: Supplementary file 8 — Supplementary Dataset 6 [file 41467_2026_72538_MOESM8_ESM.xlsx]

## Sheet: Supplementary Dataset 6
Table S6: Details of antibodies used for multiplex immunohistochemistry (IHC)
Antibody	Clone	Concentration	Supplier
CD68	D4B9C	1:700	Cell Signaling
CD8	C8/144B	1:150	Biocare Medical
PD-L1	E1L3N	1:500	Cell Signaling
a-SMA	D4K9N	1:500	Cell Signaling
pan-cytokeratin	AE1/AE3	1:150	Santa Cruz
