# Supplementary material for: Tumors hijack immune-privileging regulons via distinct cell types to confer T cell desertion and immunotherapy resistance across various cancers
Source: Nat Commun. 2026 May 8;17:6233. doi: 10.1038/s41467-026-72538-x (PMC13369864; doi:10.1038/s41467-026-72538-x)
Supplement: Supplementary file 9 — Supplementary Dataset 7 [file 41467_2026_72538_MOESM9_ESM.xlsx]

## Sheet: Supplementary Dataset 7
Table S7: AUROC and Two-tailed test p-value of pan-Regulon across the Discovery cohorts
		Disovery Study (AUROC)							Discovery Study (Two-Tail T test pvalue)
Regulons	BLCA.IMvigor210CoreBiologies	BRCA.GSE194040.ISPY2pembro	SKCM.PRJEB23709.Gide.Pembro	STAD.PRJEB25780.Kim	Average_AUROC			Regulons	BLCA.IMvigor210CoreBiologies	BRCA.GSE194040.ISPY2pembro.clinData	MELA.PRJEB23709.Gide.Pembro	STAD.PRJEB25780.Kim
RegulonViper_ETV7	0.547315	0.714771	0.886275	0.785354	0.733428			RegulonViper_ETV7	0.191743	0.00109108	4.09097e-05	0.0132944
RegulonViper_ZNF683	0.553772	0.734295	0.866667	0.752525	0.726815			RegulonViper_ZNF683	0.254671	0.00063953	0.00020381	0.00680555
RegulonViper_NCOA3	0.574169	0.794567	0.729412	0.800505	0.724663			RegulonViper_NCOA3	0.0640642	1.69637e-05	0.0213522	0.00288849
RegulonViper_SOX11	0.596036	0.666384	0.890196	0.739899	0.723129			RegulonViper_SOX11	0.0288356	0.0202779	7.28777e-05	0.00880136
RegulonViper_NME2	0.599552	0.689304	0.737255	0.866162	0.723068			RegulonViper_NME2	0.0576115	0.00626172	0.013679	0.000797449
RegulonViper_ZNF521	0.580882	0.696095	0.729412	0.85101	0.71435			RegulonViper_ZNF521	0.0236742	0.00862771	0.0600706	0.000317857
RegulonViper_ZFPM2	0.593414	0.704584	0.721569	0.777778	0.699336			RegulonViper_ZFPM2	0.00976245	0.00590738	0.155298	0.00362108
RegulonViper_NCOA1	0.556138	0.794567	0.784314	0.659091	0.698527			RegulonViper_NCOA1	0.17601	1.70762e-05	0.00430191	0.0366741
RegulonViper_NCOA2	0.576662	0.739389	0.694118	0.777778	0.696987			RegulonViper_NCOA2	0.0231975	0.000359191	0.0892788	0.00604089
RegulonViper_SOX2	0.605754	0.660441	0.709804	0.810606	0.696651			RegulonViper_SOX2	0.0190891	0.0231356	0.0266615	0.00299205
RegulonViper_ZNF217	0.601726	0.757216	0.752941	0.65404	0.691481			RegulonViper_ZNF217	0.0104929	0.000144667	0.0351479	0.0462672
RegulonViper_HOXB13	0.624936	0.732598	0.721569	0.676768	0.688967			RegulonViper_HOXB13	0.000792213	0.000625518	0.0621486	0.0785381
RegulonViper_BNC2	0.579284	0.679966	0.670588	0.825758	0.688899			RegulonViper_BNC2	0.0239007	0.0169983	0.0736612	0.00585482
RegulonViper_KLF3	0.641496	0.59253	0.717647	0.790404	0.685519			RegulonViper_KLF3	0.000681768	0.159736	0.0377651	0.00312683
RegulonViper_GFI1	0.487788	0.726655	0.870588	0.656566	0.685399			RegulonViper_GFI1	0.546473	0.001051	0.00034217	0.0752419
RegulonViper_PRDM16	0.580051	0.652801		0.823232	0.685362			RegulonViper_PRDM16	0.0493871	0.0295978		0.000423183
RegulonViper_SIX2	0.558824	0.701188	0.701961	0.765152	0.681781			RegulonViper_SIX2	0.101218	0.00936333	0.063783	0.0140649
RegulonViper_PRDM6	0.580499	0.699491	0.631373	0.810606	0.680492			RegulonViper_PRDM6	0.0270568	0.0044878	0.24551	0.00325376
RegulonViper_HOXC10	0.540473	0.708829	0.745098	0.714646	0.677262			RegulonViper_HOXC10	0.323627	0.00452572	0.0104165	0.0125086
RegulonViper_EBF2	0.586701	0.672326	0.647059	0.792929	0.674754			RegulonViper_EBF2	0.0109209	0.00848594	0.304773	7.15185e-05
RegulonViper_ZNF341	0.6039	0.636672	0.560784	0.893939	0.673824			RegulonViper_ZNF341	0.00709319	0.0944127	0.8581	6.72894e-05
RegulonViper_ZNF423	0.647826	0.694397	0.54902	0.80303	0.673568			RegulonViper_ZNF423	0.000122294	0.00658514	0.632361	0.00344023
RegulonViper_NOTO	0.537404	0.679966	0.65098	0.825758	0.673527			RegulonViper_NOTO	0.372723	0.0209766	0.338664	0.00240128
RegulonViper_MEOX2	0.590665	0.651104	0.631373	0.818182	0.672831			RegulonViper_MEOX2	0.0313946	0.0250441	0.427169	0.000475725
RegulonViper_PEG3	0.573849	0.797114	0.627451	0.691919	0.672583			RegulonViper_PEG3	0.068905	3.73e-05	0.469765	0.124242
RegulonViper_TSHZ3	0.603005	0.629032	0.623529	0.828283	0.670962			RegulonViper_TSHZ3	0.00295088	0.0475815	0.126444	0.00335758
RegulonViper_FOXF1	0.583696	0.602716	0.631373	0.863636	0.670355			RegulonViper_FOXF1	0.0283667	0.115099	0.295166	6.89194e-05
RegulonViper_RUNX2	0.611957	0.660441	0.67451	0.729798	0.669176			RegulonViper_RUNX2	0.00265655	0.0165483	0.0271247	0.0086521
RegulonViper_PAX4	0.49367	0.727504	0.760784	0.686869	0.667207			RegulonViper_PAX4	0.543755	0.00100327	0.0167383	0.0400163
RegulonViper_RFX8	0.555882	0.664686	0.768627	0.674242	0.66586			RegulonViper_RFX8	0.0794746	0.0167836	0.00868347	0.0487481
RegulonViper_HOXD12	0.531394	0.637521	0.741176	0.75	0.665023			RegulonViper_HOXD12	0.620151	0.0682768	0.0322888	0.0109583
RegulonViper_ZNF41	0.627494	0.634975	0.670588	0.724747	0.664451			RegulonViper_ZNF41	0.000991834	0.118139	0.129482	0.00909561
RegulonViper_PKNOX2	0.613043	0.534805	0.568627	0.936869	0.663336			RegulonViper_PKNOX2	0.00424628	0.573507	0.640129	7.58914e-07
RegulonViper_LHX8	0.500767	0.713073	0.760784	0.671717	0.661585			RegulonViper_LHX8	0.690802	0.00120829	0.0188397	0.0424179
RegulonViper_SNAI3	0.489898	0.711375	0.843137	0.60101	0.661355			RegulonViper_SNAI3	0.350749	0.00220616	0.000761097	0.298187
RegulonViper_VSX2	0.491752	0.719015	0.756863	0.676768	0.661099			RegulonViper_VSX2	0.587734	0.00143287	0.0221867	0.047448
RegulonViper_HOXB7	0.66234	0.680815	0.74902	0.550505	0.66067			RegulonViper_HOXB7	4.52796e-05	0.00387307	0.0229568	0.549897
RegulonViper_PBX1	0.536701	0.707131	0.627451	0.770202	0.660371			RegulonViper_PBX1	0.376677	0.00305926	0.386731	0.00577615
RegulonViper_HEYL	0.604476	0.639219	0.611765	0.785354	0.660203			RegulonViper_HEYL	0.00173686	0.0420608	0.160069	0.00185039
RegulonViper_VSX1	0.488043	0.721562	0.74902	0.674242	0.658217			RegulonViper_VSX1	0.523676	0.000928388	0.0133207	0.0509886
RegulonViper_PCGF2	0.474872	0.780985	0.682353	0.689394	0.656901			RegulonViper_PCGF2	0.232079	0.000126716	0.0462082	0.0495059
RegulonViper_KLF7	0.659655	0.716469	0.647059	0.60101	0.656048			RegulonViper_KLF7	1.09481e-05	0.00298739	0.0996798	0.33113
RegulonViper_SMAD9	0.595652	0.588285	0.690196	0.742424	0.654139			RegulonViper_SMAD9	0.0412579	0.0891745	0.0618344	0.0576143
RegulonViper_PRRX1	0.566368	0.642615	0.741176	0.664141	0.653575			RegulonViper_PRRX1	0.0454383	0.047366	0.0178179	0.131712
RegulonViper_ESX1	0.520908	0.623939	0.635294	0.830808	0.652737			RegulonViper_ESX1	0.475954	0.0897353	0.182061	0.000573499
RegulonViper_GBX2	0.539642	0.679117	0.627451	0.762626	0.652209			RegulonViper_GBX2	0.351645	0.0291514	0.249988	0.00622015
RegulonViper_ARNT	0.613747	0.72326	0.556863	0.714646	0.652129			RegulonViper_ARNT	0.00726591	0.00252011	0.593325	0.0201031
RegulonViper_HOXB5	0.542136	0.742784	0.552941	0.767677	0.651384			RegulonViper_HOXB5	0.351389	0.000153262	0.58234	0.00167044
RegulonViper_ZNF680	0.602366	0.66893	0.592157	0.739899	0.650838			RegulonViper_ZNF680	0.0062479	0.0118765	0.434028	0.0072652
RegulonViper_RAX	0.528517	0.616299	0.647059	0.80303	0.648726			RegulonViper_RAX	0.418106	0.301569	0.115286	0.0014797
RegulonViper_ARID5A	0.45844	0.724109	0.835294	0.568182	0.646506			RegulonViper_ARID5A	0.172715	0.00147559	0.00093492	0.470465
RegulonViper_SETDB1	0.59335	0.573854	0.670588	0.742424	0.645054			RegulonViper_SETDB1	0.014589	0.371671	0.121505	0.0438276
RegulonViper_GSX1	0.55422	0.648557	0.788235	0.588384	0.644849			RegulonViper_GSX1	0.323348	0.022534	0.00469224	0.392283
RegulonViper_HOXC13	0.544885	0.640068	0.709804	0.684343	0.644775			RegulonViper_HOXC13	0.292285	0.0882749	0.0320842	0.137655
RegulonViper_NR1H2	0.630691	0.657046	0.67451	0.611111	0.643339			RegulonViper_NR1H2	0.000614396	0.0470535	0.101156	0.282696
RegulonViper_NFATC4	0.585806	0.679117	0.74902	0.555556	0.642374			RegulonViper_NFATC4	0.0441707	0.0168515	0.0146959	0.274982
RegulonViper_HAND2	0.584079	0.644312	0.607843	0.729798	0.641508			RegulonViper_HAND2	0.0372235	0.038044	0.463952	0.0197434
RegulonViper_MAFK	0.604412	0.637521	0.639216	0.674242	0.638848			RegulonViper_MAFK	0.00855389	0.0541146	0.125665	0.0448481
RegulonViper_OSR2	0.576662	0.471986	0.721569	0.780303	0.63763			RegulonViper_OSR2	0.0644903	0.669696	0.0266847	0.00764539
RegulonViper_BHLHE41	0.551343	0.742784	0.54902	0.707071	0.637554			RegulonViper_BHLHE41	0.148794	0.00105869	0.627309	0.0448324
RegulonViper_CREM	0.574361	0.640068	0.623529	0.709596	0.636888			RegulonViper_CREM	0.0692671	0.0278623	0.212563	0.0148773
RegulonViper_ZNF750	0.690857	0.539898	0.611765	0.704545	0.636766			RegulonViper_ZNF750	5.80951e-07	0.590676	0.29166	0.0267041
RegulonViper_ZNF394	0.610294	0.499151	0.694118	0.742424	0.636497			RegulonViper_ZNF394	0.00283562	0.968129	0.0372866	0.119292
RegulonViper_SOX21	0.577238	0.63837	0.560784	0.767677	0.636017			RegulonViper_SOX21	0.04996	0.0532983	0.493577	0.0284895
RegulonViper_GBX1	0.570013	0.680815	0.545098	0.742424	0.634588			RegulonViper_GBX1	0.0773781	0.0123277	0.600411	0.00917981
RegulonViper_ONECUT1	0.614003	0.674873	0.592157	0.64899	0.632505			RegulonViper_ONECUT1	0.0328611	0.0125921	0.425703	0.0877957
RegulonViper_LBX2	0.518542	0.677419	0.627451	0.704545	0.631989			RegulonViper_LBX2	0.729881	0.00734101	0.270275	0.0227881
RegulonViper_ZBTB47	0.587404	0.614601	0.729412	0.59596	0.631844			RegulonViper_ZBTB47	0.0125884	0.134233	0.152527	0.345672
RegulonViper_ISL1	0.570141	0.58489	0.584314	0.787879	0.631806			RegulonViper_ISL1	0.0387254	0.142942	0.280165	0.00215125
RegulonViper_TCF7L1	0.61477	0.613752	0.619608	0.674242	0.630593			RegulonViper_TCF7L1	0.0023344	0.149085	0.359546	0.0244793
RegulonViper_EVX1	0.569182	0.74618	0.529412	0.676768	0.630385			RegulonViper_EVX1	0.119877	0.000376142	0.796651	0.025731
RegulonViper_HOXD11	0.525831	0.608659	0.709804	0.674242	0.629634			RegulonViper_HOXD11	0.704079	0.182474	0.0274358	0.0720632
RegulonViper_KLF15	0.604987	0.590832	0.643137	0.679293	0.629562			RegulonViper_KLF15	0.00467303	0.201828	0.226484	0.0463991
RegulonViper_NFATC3	0.584974	0.758065	0.654902	0.517677	0.628904			RegulonViper_NFATC3	0.0391749	9.82154e-05	0.146161	0.321592
RegulonViper_MEIS1	0.619757	0.54584	0.541176	0.805556	0.628082			RegulonViper_MEIS1	0.00290373	0.481631	0.398261	0.000851597
RegulonViper_FOXF2	0.560614	0.649406	0.611765	0.689394	0.627795			RegulonViper_FOXF2	0.187066	0.0196932	0.246625	0.0200528
RegulonViper_ZNF467	0.600767	0.614601	0.435294	0.858586	0.627312			RegulonViper_ZNF467	0.010637	0.128732	0.765816	0.000523906
RegulonViper_RFX1	0.588555	0.664686	0.6	0.65404	0.62682			RegulonViper_RFX1	0.0370476	0.0291638	0.444114	0.0684763
RegulonViper_BCL6B	0.626598	0.511885	0.623529	0.744949	0.62674			RegulonViper_BCL6B	0.000436909	0.738641	0.160427	0.00242408
RegulonViper_LHX2	0.625384	0.563667	0.666667	0.64899	0.626177			RegulonViper_LHX2	0.000937615	0.345798	0.0672826	0.0738564
RegulonViper_GLIS2	0.62532	0.563667	0.643137	0.669192	0.625329			RegulonViper_GLIS2	0.000613117	0.469131	0.201393	0.155748
RegulonViper_NR2E1	0.529923	0.613752	0.662745	0.694444	0.625216			RegulonViper_NR2E1	0.623919	0.0715523	0.0769379	0.0303114
RegulonViper_ZNF449	0.551151	0.628183	0.501961	0.815657	0.624238			RegulonViper_ZNF449	0.377102	0.127242	0.953952	0.00125117
RegulonViper_TEAD3	0.573402	0.657046	0.490196	0.770202	0.622711			RegulonViper_TEAD3	0.06341	0.0339245	0.926554	0.00899597
RegulonViper_PAX9	0.505691	0.542445	0.694118	0.747475	0.622432			RegulonViper_PAX9	0.679926	0.506745	0.0500123	0.0359464
RegulonViper_NANOG	0.553005	0.617148	0.662745	0.65404	0.621735			RegulonViper_NANOG	0.308488	0.062555	0.072166	0.0621336
RegulonViper_SOX5	0.575831	0.599321	0.611765	0.69697	0.620972			RegulonViper_SOX5	0.105201	0.139085	0.279788	0.0421582
RegulonViper_LHX6	0.536701	0.481324	0.596078	0.868687	0.620698			RegulonViper_LHX6	0.173893	0.897676	0.608828	0.000315505
RegulonViper_EGR3	0.623529	0.584041	0.623529	0.651515	0.620654			RegulonViper_EGR3	0.00118266	0.360482	0.207908	0.29624
RegulonViper_ZNF853	0.536765	0.623939	0.658824	0.661616	0.620286			RegulonViper_ZNF853	0.451438	0.0581331	0.10978	0.242713
RegulonViper_ZBTB4	0.655179	0.657895	0.47451	0.691919	0.619876			RegulonViper_ZBTB4	0.000119654	0.0334015	0.959766	0.178022
RegulonViper_FOXA3	0.550703	0.683362	0.490196	0.755051	0.619828			RegulonViper_FOXA3	0.164216	0.00469958	0.851877	0.00457097
RegulonViper_NFAT5	0.517455	0.601868	0.721569	0.636364	0.619314			RegulonViper_NFAT5	0.652701	0.0906915	0.0543626	0.058731
RegulonViper_ZNF25	0.611957	0.631579	0.776471	0.457071	0.619269			RegulonViper_ZNF25	0.0151492	0.0722204	0.00891968	0.927697
RegulonViper_HOXA2	0.596611	0.708829	0.396078	0.772727	0.618561			RegulonViper_HOXA2	0.0295169	0.00156784	0.211864	0.00672193
RegulonViper_PBX3	0.648146	0.531409	0.564706	0.729798	0.618515			RegulonViper_PBX3	2.71028e-05	0.902369	0.765203	0.00594173
RegulonViper_RXRG	0.574872	0.623939	0.631373	0.638889	0.617268			RegulonViper_RXRG	0.0318254	0.0560797	0.379536	0.0797344
RegulonViper_SALL2	0.50454	0.53056	0.741176	0.691919	0.617049			RegulonViper_SALL2	0.717961	0.581882	0.090186	0.17471
RegulonViper_HOXC12	0.512852	0.631579	0.631373	0.691919	0.616931			RegulonViper_HOXC12	0.961256	0.0869389	0.145894	0.0969397
RegulonViper_GATA6	0.657609	0.526316	0.517647	0.762626	0.616049			RegulonViper_GATA6	1.45607e-05	0.91358	0.86874	0.00584823
RegulonViper_ZNF880	0.514962	0.611205	0.705882	0.628788	0.615209			RegulonViper_ZNF880	0.587192	0.168044	0.0879984	0.0452019
RegulonViper_ONECUT3	0.591113	0.613752	0.588235	0.666667	0.614942			RegulonViper_ONECUT3	0.123929	0.0978226	0.465827	0.0636922
RegulonViper_TCF21	0.589642	0.555178	0.486275	0.825758	0.614213			RegulonViper_TCF21	0.0153471	0.415397	0.938473	0.000251462
RegulonViper_TCF12	0.617136	0.505942	0.580392	0.752525	0.613999			RegulonViper_TCF12	0.000691458	0.790581	0.42249	0.00946862
RegulonViper_FOXL1	0.572059	0.696095	0.576471	0.611111	0.613934			RegulonViper_FOXL1	0.127438	0.0076759	0.916393	0.222478
RegulonViper_POU3F3	0.552813	0.605263	0.584314	0.712121	0.613628			RegulonViper_POU3F3	0.179004	0.141457	0.481892	0.0151717
RegulonViper_NPAS4	0.576982	0.595076	0.529412	0.752525	0.613499			RegulonViper_NPAS4	0.049578	0.1264	0.6642	0.00782324
RegulonViper_MAFG	0.603453	0.621392	0.529412	0.699495	0.613438			RegulonViper_MAFG	0.0106167	0.0921163	0.710057	0.0331244
RegulonViper_VEZF1	0.613747	0.468591	0.619608	0.75	0.612986			RegulonViper_VEZF1	0.00315186	0.58789	0.192805	0.0128397
RegulonViper_ZNF469	0.574808	0.616299	0.576471	0.684343	0.61298			RegulonViper_ZNF469	0.0318389	0.0766155	0.164598	0.0966023
RegulonViper_MNX1	0.567263	0.487267	0.682353	0.714646	0.612882			RegulonViper_MNX1	0.103332	0.988656	0.144832	0.0171386
RegulonViper_SOX17	0.602877	0.528862	0.478431	0.840909	0.61277			RegulonViper_SOX17	0.00244169	0.599957	0.934924	0.000444033
RegulonViper_ESR1	0.611829	0.631579	0.721569	0.484848	0.612456			RegulonViper_ESR1	0.00754877	0.0762419	0.0415023	0.920473
RegulonViper_DLX2	0.537788	0.443973	0.843137	0.623737	0.612159			RegulonViper_DLX2	0.510009	0.348127	0.000426868	0.08253
RegulonViper_NR3C1	0.648018	0.66129	0.494118	0.643939	0.611841			RegulonViper_NR3C1	8.68568e-05	0.0282472	0.809248	0.184079
RegulonViper_HOXB2	0.57078	0.628183	0.431373	0.815657	0.611498			RegulonViper_HOXB2	0.103284	0.0436776	0.664613	0.00171908
RegulonViper_POU5F1	0.619246	0.551783	0.556863	0.717172	0.611266			RegulonViper_POU5F1	0.00111955	0.518693	0.583497	0.0309806
RegulonViper_SOX18	0.608376	0.558574	0.556863	0.719697	0.610877			RegulonViper_SOX18	0.00178046	0.310194	0.406303	0.00660292
RegulonViper_MLXIP	0.570396	0.551783	0.541176	0.777778	0.610283			RegulonViper_MLXIP	0.0985532	0.484865	0.8179	0.0201141
RegulonViper_GSX2	0.579284	0.501698	0.803922	0.555556	0.610115			RegulonViper_GSX2	0.0840199	0.921426	0.00540416	0.40356
RegulonViper_CBX2	0.565473	0.547538	0.584314	0.739899	0.609306			RegulonViper_CBX2	0.0734192	0.326696	0.565717	0.0150417
RegulonViper_EN1	0.519565	0.650255	0.635294	0.631313	0.609107			RegulonViper_EN1	0.538125	0.0359492	0.241603	0.0580628
RegulonViper_ZNF354A	0.565601	0.629881	0.478431	0.760101	0.608504			RegulonViper_ZNF354A	0.158245	0.0302475	0.840161	0.0114966
RegulonViper_NOBOX	0.573977	0.678268	0.517647	0.661616	0.607877			RegulonViper_NOBOX	0.16329	0.00763443	0.853706	0.0535038
RegulonViper_ZNF532	0.525	0.708829	0.658824	0.537879	0.607633			RegulonViper_ZNF532	0.733274	0.000861106	0.151891	0.829459
RegulonViper_IKZF4	0.563619	0.706282	0.494118	0.661616	0.606409			RegulonViper_IKZF4	0.0913568	0.0271142	0.853613	0.0315073
RegulonViper_BRF2	0.64578	0.634975	0.647059	0.497475	0.606322			RegulonViper_BRF2	0.000270328	0.020832	0.255051	0.816397
RegulonViper_GRHL2	0.572251	0.539049	0.666667	0.638889	0.604214			RegulonViper_GRHL2	0.143057	0.627648	0.228543	0.167699
RegulonViper_EN2	0.516496	0.576401	0.576471	0.747475	0.604211			RegulonViper_EN2	0.595865	0.214928	0.546444	0.00716643
RegulonViper_FOXB1	0.593606	0.596774	0.619608	0.606061	0.604012			RegulonViper_FOXB1	0.0475144	0.126592	0.338191	0.103764
RegulonViper_ZNF92	0.643862	0.554329	0.478431	0.734848	0.602868			RegulonViper_ZNF92	0.000154246	0.480684	0.816328	0.0113119
RegulonViper_FOXJ1	0.405115	0.728353	0.521569	0.755051	0.602522			RegulonViper_FOXJ1	0.0313991	0.0013202	0.755242	0.0107106
RegulonViper_HNF1B	0.576151	0.481324	0.627451	0.724747	0.602418			RegulonViper_HNF1B	0.0387272	0.828598	0.320904	0.0138744
RegulonViper_HIVEP1	0.559974	0.698642	0.509804	0.638889	0.601827			RegulonViper_HIVEP1	0.175534	0.00733177	0.913534	0.302143
RegulonViper_POU6F2	0.549105	0.370119	0.666667	0.820707	0.601649			RegulonViper_POU6F2	0.398046	0.0910555	0.0725555	0.0171541
RegulonViper_CLOCK	0.61477	0.623939	0.443137	0.724747	0.601648			RegulonViper_CLOCK	0.00412455	0.118297	0.70404	0.00960027
RegulonViper_KLF5	0.567519	0.596774	0.682353	0.55303	0.599919			RegulonViper_KLF5	0.0650645	0.237565	0.0657604	0.948445
RegulonViper_ISL2	0.587276	0.633277	0.388235	0.790404	0.599798			RegulonViper_ISL2	0.0807434	0.041173	0.413092	0.00073851
RegulonViper_MYOD1	0.571739	0.497453	0.521569	0.808081	0.59971			RegulonViper_MYOD1	0.0496069	0.916319	0.83828	0.00179769
RegulonViper_EBF4	0.572251	0.651104	0.603922	0.568182	0.598864			RegulonViper_EBF4	0.203964	0.050083	0.340103	0.318476
RegulonViper_KDM5B	0.630243	0.616299	0.490196	0.656566	0.598326			RegulonViper_KDM5B	0.00115452	0.191945	0.905634	0.305712
RegulonViper_ELF3	0.568734	0.695246	0.623529	0.505051	0.59814			RegulonViper_ELF3	0.0817101	0.00299824	0.256564	0.571064
RegulonViper_ZNF410	0.615729	0.668081	0.631373	0.477273	0.598114			RegulonViper_ZNF410	0.00316677	0.0318498	0.408237	0.972687
RegulonViper_ZFHX3	0.570588	0.552632	0.635294	0.633838	0.598088			RegulonViper_ZFHX3	0.0919679	0.37665	0.381549	0.167756
RegulonViper_FOXG1	0.566176	0.586587	0.643137	0.59596	0.597965			RegulonViper_FOXG1	0.0874482	0.149191	0.167053	0.176412
RegulonViper_ATOH8	0.586125	0.614601	0.521569	0.669192	0.597872			RegulonViper_ATOH8	0.0374215	0.0773631	0.876755	0.105397
RegulonViper_SOX1	0.512084	0.512733	0.745098	0.621212	0.597782			RegulonViper_SOX1	0.652277	0.698377	0.0501615	0.0568258
RegulonViper_FOXA2	0.602174	0.59253	0.615686	0.578283	0.597168			RegulonViper_FOXA2	0.00347356	0.18891	0.290382	0.215201
RegulonViper_SHOX2	0.519949	0.633277	0.682353	0.550505	0.596521			RegulonViper_SHOX2	0.505693	0.0429505	0.0990763	0.197446
RegulonViper_ZNF653	0.542391	0.472835	0.635294	0.734848	0.596342			RegulonViper_ZNF653	0.257669	0.627806	0.246239	0.00505132
RegulonViper_ZNF282	0.559591	0.582343	0.611765	0.631313	0.596253			RegulonViper_ZNF282	0.106749	0.188685	0.330601	0.35554
RegulonViper_ZNF264	0.557928	0.584041	0.647059	0.59596	0.596247			RegulonViper_ZNF264	0.132037	0.140431	0.14917	0.373315
RegulonViper_FOXQ1	0.584655	0.556027	0.533333	0.709596	0.595903			RegulonViper_FOXQ1	0.032625	0.399732	0.650214	0.0588757
RegulonViper_LHX3	0.546292	0.54584	0.635294	0.65404	0.595367			RegulonViper_LHX3	0.475478	0.6686	0.218369	0.0421515
RegulonViper_ZNF366	0.613299	0.47708	0.541176	0.747475	0.594758			RegulonViper_ZNF366	0.000997544	0.905908	0.617321	0.00558535
RegulonViper_HMX1	0.54124	0.541596	0.596078	0.69697	0.593971			RegulonViper_HMX1	0.268927	0.5301	0.449195	0.0352304
RegulonViper_MIXL1	0.49009	0.583192	0.54902	0.75	0.593075			RegulonViper_MIXL1	0.793384	0.254946	0.429745	0.0161036
RegulonViper_MAFB	0.638683	0.516978	0.54902	0.666667	0.592837			RegulonViper_MAFB	8.04282e-05	0.549539	0.759012	0.0145576
RegulonViper_GLIS1	0.604859	0.523769	0.556863	0.684343	0.592459			RegulonViper_GLIS1	0.0061214	0.734624	0.356332	0.092143
RegulonViper_ZNF426	0.473529	0.540747	0.686275	0.669192	0.592436			RegulonViper_ZNF426	0.578748	0.468466	0.0570111	0.182191
RegulonViper_MBD3	0.573274	0.65365	0.513725	0.626263	0.591728			RegulonViper_MBD3	0.0653089	0.0260358	0.676618	0.361495
RegulonViper_GTF2B	0.603836	0.528014	0.537255	0.69697	0.591519			RegulonViper_GTF2B	0.00511761	0.623578	0.646877	0.0223424
RegulonViper_GLIS3	0.637724	0.510187	0.647059	0.570707	0.591419			RegulonViper_GLIS3	0.000437281	0.940731	0.152467	0.3336
RegulonViper_RORC	0.567455	0.646859	0.498039	0.651515	0.590967			RegulonViper_RORC	0.0817688	0.0244698	0.972435	0.0971933
RegulonViper_ZNF136	0.61266	0.677419	0.411765	0.661616	0.590865			RegulonViper_ZNF136	0.00606811	0.00668465	0.400687	0.0748351
RegulonViper_SIX1	0.615857	0.533107	0.584314	0.628788	0.590516			RegulonViper_SIX1	0.00291112	0.645587	0.438233	0.129478
RegulonViper_ONECUT2	0.570844	0.550085	0.584314	0.656566	0.590452			RegulonViper_ONECUT2	0.209217	0.645472	0.503464	0.0618686
RegulonViper_GCM1	0.572506	0.583192	0.588235	0.616162	0.590024			RegulonViper_GCM1	0.0480859	0.279111	0.361495	0.390105
RegulonViper_TCF4	0.603197	0.571307	0.533333	0.651515	0.589838			RegulonViper_TCF4	0.00572784	0.251939	0.679668	0.17864
RegulonViper_SOX8	0.567263	0.471138	0.537255	0.782828	0.589621			RegulonViper_SOX8	0.0806744	0.719106	0.84307	0.000897593
RegulonViper_ZNF699	0.604668	0.589983	0.501961	0.659091	0.588926			RegulonViper_ZNF699	0.00413572	0.225469	0.978959	0.104997
RegulonViper_NRL	0.556138	0.548387	0.580392	0.669192	0.588527			RegulonViper_NRL	0.161829	0.676891	0.507417	0.223004
RegulonViper_HOXD13	0.53702	0.564516	0.498039	0.752525	0.588025			RegulonViper_HOXD13	0.302091	0.165415	0.986907	0.0213523
RegulonViper_ZGPAT	0.530243	0.535654	0.576471	0.709596	0.587991			RegulonViper_ZGPAT	0.466167	0.992139	0.442282	0.022981
RegulonViper_ARID2	0.655307	0.590832	0.564706	0.540404	0.587812			RegulonViper_ARID2	9.69405e-05	0.272497	0.302123	0.799267
RegulonViper_TEF	0.530946	0.640917	0.631373	0.54798	0.587804			RegulonViper_TEF	0.30707	0.0977496	0.176478	0.589112
RegulonViper_ZBTB7C	0.558376	0.559423	0.690196	0.542929	0.587731			RegulonViper_ZBTB7C	0.105835	0.30625	0.0755623	0.583497
RegulonViper_RARB	0.607737	0.573005	0.619608	0.550505	0.587714			RegulonViper_RARB	0.00543666	0.327123	0.35195	0.517885
RegulonViper_NR2E3	0.552302	0.522071	0.537255	0.737374	0.58725			RegulonViper_NR2E3	0.25082	0.356125	0.692694	0.0151624
RegulonViper_HOXD3	0.516752	0.565365	0.701961	0.563131	0.586802			RegulonViper_HOXD3	0.921084	0.400523	0.0701452	0.166592
RegulonViper_PRDM1	0.573465	0.466893	0.627451	0.679293	0.586776			RegulonViper_PRDM1	0.172665	0.605926	0.213355	0.0457258
RegulonViper_HOXB4	0.48798	0.691851	0.466667	0.699495	0.586498			RegulonViper_HOXB4	0.772297	0.00645212	0.498252	0.0106714
RegulonViper_NR1I2	0.580882	0.662139	0.521569	0.580808	0.58635			RegulonViper_NR1I2	0.013422	0.0433103	0.50825	0.554369
RegulonViper_ZNF816	0.608184	0.572156	0.509804	0.65404	0.586046			RegulonViper_ZNF816	0.00731217	0.442517	0.824766	0.058469
RegulonViper_RREB1	0.570332	0.573854	0.498039	0.699495	0.58543			RegulonViper_RREB1	0.0630204	0.365144	0.834033	0.0664753
RegulonViper_EVX2	0.585997	0.63073	0.505882	0.618687	0.585324			RegulonViper_EVX2	0.0821342	0.0904761	0.848604	0.0964153
RegulonViper_ARX	0.56055	0.596774	0.494118	0.689394	0.585209			RegulonViper_ARX	0.104585	0.140015	0.918475	0.0245774
RegulonViper_BARHL1	0.571547	0.533956	0.603922	0.631313	0.585184			RegulonViper_BARHL1	0.147968	0.343203	0.460297	0.0557022
RegulonViper_ZSCAN16	0.627749	0.604414	0.662745	0.444444	0.584838			RegulonViper_ZSCAN16	0.0016291	0.0634801	0.139155	0.680245
RegulonViper_KLF8	0.565409	0.486418	0.513725	0.772727	0.58457			RegulonViper_KLF8	0.169037	0.991974	0.853873	0.0121631
RegulonViper_HIF3A	0.580307	0.54584	0.447059	0.760101	0.583327			RegulonViper_HIF3A	0.0415158	0.400938	0.433762	0.0145771
RegulonViper_KLF9	0.647123	0.444822	0.521569	0.719697	0.583303			RegulonViper_KLF9	0.000186292	0.726454	0.923642	0.0795364
RegulonViper_CASZ1	0.575512	0.561121	0.592157	0.603535	0.583081			RegulonViper_CASZ1	0.0827225	0.539201	0.323273	0.410219
RegulonViper_POU3F4	0.532097	0.666384	0.501961	0.631313	0.582939			RegulonViper_POU3F4	0.349749	0.0372112	0.870858	0.146204
RegulonViper_EMX1	0.58312	0.611205	0.54902	0.588384	0.582932			RegulonViper_EMX1	0.0315458	0.114181	0.528661	0.296161
RegulonViper_PRDM14	0.614962	0.497453	0.490196	0.727273	0.582471			RegulonViper_PRDM14	0.00683495	0.970287	0.885525	0.0284425
RegulonViper_ZNF331	0.607417	0.526316	0.482353	0.712121	0.582052			RegulonViper_ZNF331	0.0124733	0.596623	0.974869	0.0207079
RegulonViper_RARG	0.606266	0.572156	0.545098	0.603535	0.581764			RegulonViper_RARG	0.0066164	0.249379	0.458882	0.233606
RegulonViper_DBP	0.569246	0.604414	0.537255	0.613636	0.581138			RegulonViper_DBP	0.0666568	0.286567	0.573123	0.0964312
RegulonViper_GATA4	0.638171	0.585739	0.482353	0.616162	0.580606			RegulonViper_GATA4	0.000332977	0.220013	0.81656	0.227154
RegulonViper_GATA2	0.647123	0.551783	0.509804	0.613636	0.580586			RegulonViper_GATA2	3.88513e-05	0.219536	0.684005	0.15693
RegulonViper_MEOX1	0.545716	0.546689	0.372549	0.856061	0.580254			RegulonViper_MEOX1	0.18795	0.467367	0.302072	5.23848e-05
RegulonViper_RORB	0.557737	0.528862	0.635294	0.598485	0.580095			RegulonViper_RORB	0.21197	0.638694	0.0773901	0.0779235
RegulonViper_HLF	0.578708	0.621392	0.635294	0.484848	0.580061			RegulonViper_HLF	0.0321347	0.207169	0.218963	0.663133
RegulonViper_EGR4	0.4789	0.680815	0.654902	0.505051	0.579917			RegulonViper_EGR4	0.491427	0.0348297	0.118502	0.936419
RegulonViper_HIC2	0.463427	0.571307	0.627451	0.656566	0.579688			RegulonViper_HIC2	0.316461	0.395425	0.188312	0.0722779
RegulonViper_MXD3	0.609335	0.555178	0.443137	0.707071	0.57868			RegulonViper_MXD3	0.00656015	0.517566	0.788828	0.0347762
RegulonViper_TFAP2A	0.651023	0.566214	0.435294	0.661616	0.578537			RegulonViper_TFAP2A	0.00042767	0.28155	0.714554	0.124455
RegulonViper_POU5F1B	0.536189	0.664686	0.486275	0.626263	0.578353			RegulonViper_POU5F1B	0.296006	0.0344693	0.901122	0.146091
RegulonViper_JDP2	0.554476	0.438031	0.588235	0.732323	0.578266			RegulonViper_JDP2	0.148052	0.297621	0.508996	0.00438092
RegulonViper_EMX2	0.566368	0.500849	0.568627	0.676768	0.578153			RegulonViper_EMX2	0.132385	0.530575	0.55669	0.126826
RegulonViper_PAX1	0.567775	0.488115	0.462745	0.792929	0.577891			RegulonViper_PAX1	0.145664	0.816596	0.730448	0.00586139
RegulonViper_FOXJ2	0.535358	0.657046	0.431373	0.684343	0.57703			RegulonViper_FOXJ2	0.231035	0.0174839	0.712859	0.0764351
RegulonViper_HESX1	0.48766	0.511885	0.643137	0.664141	0.576706			RegulonViper_HESX1	0.970381	0.636696	0.164857	0.0333037
RegulonViper_ZNF605	0.478197	0.537351	0.752941	0.537879	0.576592			RegulonViper_ZNF605	0.724632	0.806127	0.0403053	0.419177
RegulonViper_TFAP2B	0.582737	0.478778	0.658824	0.585859	0.576549			RegulonViper_TFAP2B	0.0501034	0.831656	0.247743	0.855345
RegulonViper_NFIC	0.597442	0.525467		0.606061	0.576323			RegulonViper_NFIC	0.0317269	0.597561		0.432686
RegulonViper_RFX4	0.438555	0.650255	0.666667	0.54798	0.575864			RegulonViper_RFX4	0.0957648	0.0327024	0.0880739	0.473974
RegulonViper_HOXA13	0.510166	0.494907	0.607843	0.689394	0.575577			RegulonViper_HOXA13	0.861927	0.941312	0.24985	0.0418222
RegulonViper_TBX6	0.470269	0.674024	0.513725	0.643939	0.575489			RegulonViper_TBX6	0.349687	0.00555545	0.609948	0.112052
RegulonViper_FOXO6	0.524297	0.64601	0.560784	0.570707	0.57545			RegulonViper_FOXO6	0.684272	0.0367515	0.923665	0.597872
RegulonViper_SMAD3	0.615409	0.539898	0.556863	0.588384	0.575138			RegulonViper_SMAD3	0.0033947	0.702789	0.674575	0.322167
RegulonViper_ZNF639	0.417391	0.591681	0.764706	0.525253	0.574758			RegulonViper_ZNF639	0.0484878	0.214385	0.00726164	0.627094
RegulonViper_TBX2	0.604731	0.506791	0.509804	0.676768	0.574524			RegulonViper_TBX2	0.0026254	0.764166	0.986395	0.167175
RegulonViper_ISX	0.507737	0.58489	0.560784	0.643939	0.574337			RegulonViper_ISX	0.741953	0.253335	0.52565	0.0627934
RegulonViper_CEBPG	0.636701	0.639219	0.470588	0.550505	0.574253			RegulonViper_CEBPG	0.000127787	0.120872	0.580502	0.206298
RegulonViper_NEUROG2	0.574425	0.478778	0.596078	0.646465	0.573936			RegulonViper_NEUROG2	0.069435	0.788546	0.333552	0.201435
RegulonViper_ZNF740	0.531586	0.565365	0.556863	0.641414	0.573807			RegulonViper_ZNF740	0.619802	0.834497	0.364296	0.14993
RegulonViper_HOXB3	0.548274	0.395586	0.584314	0.765152	0.573331			RegulonViper_HOXB3	0.305404	0.303719	0.47749	0.00367323
RegulonViper_MYT1	0.397698	0.646859		0.674242	0.572933			RegulonViper_MYT1	0.00538638	0.0216945		0.912644
RegulonViper_ZSCAN4	0.62257	0.436333	0.368627	0.863636	0.572792			RegulonViper_ZSCAN4	0.000576798	0.384878	0.174265	2.05436e-05
RegulonViper_ZFP14	0.467967	0.647708	0.698039	0.477273	0.572747			RegulonViper_ZFP14	0.439996	0.0440452	0.122959	0.917565
RegulonViper_NR3C2	0.54399	0.473684	0.631373	0.641414	0.572615			RegulonViper_NR3C2	0.344367	0.656643	0.337853	0.142788
RegulonViper_NR4A1	0.598338	0.480475	0.494118	0.717172	0.572526			RegulonViper_NR4A1	0.00273286	0.658619	0.817587	0.0434195
RegulonViper_FOXO1	0.559015	0.596774	0.447059	0.686869	0.572429			RegulonViper_FOXO1	0.0948287	0.146389	0.623392	0.0887876
RegulonViper_HOXD9	0.55422	0.437182	0.662745	0.633838	0.571996			RegulonViper_HOXD9	0.167528	0.606305	0.121608	0.132641
RegulonViper_PHOX2A	0.559335	0.558574	0.588235	0.580808	0.571738			RegulonViper_PHOX2A	0.249144	0.362013	0.60199	0.23698
RegulonViper_ZNF584	0.642519	0.559423	0.529412	0.555556	0.571727			RegulonViper_ZNF584	5.86664e-05	0.48684	0.852836	0.448241
RegulonViper_ELK1	0.656777	0.508489	0.588235	0.532828	0.571583			RegulonViper_ELK1	7.78279e-05	0.78455	0.242342	0.479902
RegulonViper_FIZ1	0.55454	0.442275	0.556863	0.732323	0.5715			RegulonViper_FIZ1	0.177595	0.350038	0.834682	0.0776168
RegulonViper_PDX1	0.604092	0.518676	0.517647	0.643939	0.571089			RegulonViper_PDX1	0.00268312	0.670485	0.960391	0.10844
RegulonViper_THAP1	0.566688	0.552632	0.537255	0.626263	0.570709			RegulonViper_THAP1	0.0763553	0.534925	0.606764	0.351125
RegulonViper_NFIX	0.539578	0.511885	0.588235	0.641414	0.570278			RegulonViper_NFIX	0.403366	0.807304	0.28038	0.263356
RegulonViper_FOXA1	0.50812	0.699491		0.502525	0.570045			RegulonViper_FOXA1	0.540953	0.000823166		0.776093
RegulonViper_ZNF250	0.516113	0.550934	0.564706	0.643939	0.568923			RegulonViper_ZNF250	0.67684	0.411666	0.392919	0.105376
RegulonViper_ZNF827	0.496419	0.519525	0.65098	0.608586	0.568878			RegulonViper_ZNF827	0.68535	0.898568	0.110217	0.222362
RegulonViper_MBD2	0.542839	0.619694	0.568627	0.542929	0.568523			RegulonViper_MBD2	0.287861	0.0702424	0.668922	0.494194
RegulonViper_MECOM	0.562852	0.544143	0.462745	0.70202	0.56794			RegulonViper_MECOM	0.167566	0.91543	0.643728	0.0248667
RegulonViper_E2F7	0.570013	0.580645	0.615686	0.505051	0.567849			RegulonViper_E2F7	0.0896854	0.335805	0.678832	0.984779
RegulonViper_CTCFL	0.602174	0.499151	0.576471	0.593434	0.567807			RegulonViper_CTCFL	0.00600643	0.927844	0.573994	0.375647
RegulonViper_MSX2	0.560038	0.5	0.745098	0.464646	0.567446			RegulonViper_MSX2	0.131858	0.915848	0.0139125	0.822997
RegulonViper_CRX	0.507033	0.43039	0.670588	0.661616	0.567407			RegulonViper_CRX	0.680014	0.405663	0.107558	0.107342
RegulonViper_LBX1	0.532673	0.423599	0.741176	0.570707	0.567039			RegulonViper_LBX1	0.460239	0.275908	0.0337233	0.42358
RegulonViper_ZNF441	0.498913	0.585739	0.72549	0.457071	0.566803			RegulonViper_ZNF441	0.947661	0.274228	0.0772523	0.779902
RegulonViper_MYB	0.476854	0.624788		0.598485	0.566709			RegulonViper_MYB	0.525576	0.0951636		0.338975
RegulonViper_ZNF709	0.489898	0.641766	0.698039	0.436869	0.566643			RegulonViper_ZNF709	0.866165	0.0338704	0.0357053	0.89239
RegulonViper_MAZ	0.612084	0.540747	0.513725	0.598485	0.56626			RegulonViper_MAZ	0.0042423	0.548054	0.807271	0.386555
RegulonViper_BARX1	0.524041	0.466044	0.580392	0.694444	0.56623			RegulonViper_BARX1	0.555308	0.673161	0.474749	0.0255764
RegulonViper_GMEB2	0.580691	0.49236	0.623529	0.565657	0.565559			RegulonViper_GMEB2	0.0694457	0.993355	0.344159	0.460129
RegulonViper_PHOX2B	0.571611	0.589983	0.537255	0.563131	0.565495			RegulonViper_PHOX2B	0.132215	0.166194	0.864894	0.333266
RegulonViper_MITF	0.610102	0.588285	0.403922	0.659091	0.56535			RegulonViper_MITF	0.00577877	0.336306	0.642247	0.0904945
RegulonViper_MAFF	0.650512	0.513582	0.498039	0.598485	0.565154			RegulonViper_MAFF	4.78126e-05	0.901488	0.995085	0.188993
RegulonViper_ZNF37A	0.493798	0.650255	0.521569	0.593434	0.564764			RegulonViper_ZNF37A	0.982314	0.0193048	0.836408	0.369005
RegulonViper_VAX2	0.569885	0.724109	0.411765	0.55303	0.564697			RegulonViper_VAX2	0.0893088	0.00186511	0.298583	0.319521
RegulonViper_ZNF493	0.47743	0.593379	0.678431	0.507576	0.564204			RegulonViper_ZNF493	0.957643	0.19262	0.0858298	0.307492
RegulonViper_ZNF320	0.580115	0.527165	0.415686	0.732323	0.563822			RegulonViper_ZNF320	0.0435912	0.896138	0.39744	0.0953724
RegulonViper_ZNF175	0.69546	0.488115	0.470588	0.60101	0.563794			RegulonViper_ZNF175	1.36717e-07	0.851494	0.773065	0.438484
RegulonViper_HMX2	0.509015	0.505093	0.513725	0.727273	0.563777			RegulonViper_HMX2	0.782151	0.752504	0.974444	0.0102866
RegulonViper_POU4F3	0.570908	0.589983	0.498039	0.59596	0.563722			RegulonViper_POU4F3	0.145171	0.204564	0.921162	0.399252
RegulonViper_MEIS2	0.648913	0.350594	0.521569	0.732323	0.56335			RegulonViper_MEIS2	0.000329521	0.0288767	0.662622	0.00876218
RegulonViper_ZBTB46	0.624488	0.502547	0.458824	0.666667	0.563131			RegulonViper_ZBTB46	0.000285075	0.930436	0.713893	0.0171999
RegulonViper_ZNF418	0.524041	0.628183	0.329412	0.770202	0.56296			RegulonViper_ZNF418	0.392623	0.0342805	0.059841	0.00951654
RegulonViper_FOXD2	0.515665	0.617148	0.560784	0.558081	0.562919			RegulonViper_FOXD2	0.810701	0.0649181	0.9299	0.601068
RegulonViper_GSC	0.542455	0.379457	0.556863	0.772727	0.562875			RegulonViper_GSC	0.278855	0.119002	0.476535	0.0052668
RegulonViper_ALX1	0.551598	0.533956	0.447059	0.717172	0.562446			RegulonViper_ALX1	0.212233	0.592432	0.574723	0.00779977
RegulonViper_ZNF335	0.56835	0.477929	0.486275	0.717172	0.562431			RegulonViper_ZNF335	0.0927774	0.917492	0.963865	0.0530792
RegulonViper_TP73	0.648657	0.612054	0.407843	0.575758	0.561078			RegulonViper_TP73	0.000849251	0.11987	0.742551	0.455215
RegulonViper_ZBTB17	0.546483	0.580645	0.603922	0.512626	0.560919			RegulonViper_ZBTB17	0.24463	0.267112	0.320673	0.902593
RegulonViper_ZNF384	0.588875	0.537351	0.592157	0.525253	0.560909			RegulonViper_ZNF384	0.0188345	0.952115	0.206019	0.373627
RegulonViper_KLF12	0.482801	0.519525	0.603922	0.631313	0.55939			RegulonViper_KLF12	0.661082	0.859211	0.464716	0.235971
RegulonViper_ERF	0.614194	0.541596	0.392157	0.689394	0.559335			RegulonViper_ERF	0.00592508	0.717196	0.385066	0.0115794
RegulonViper_MAX	0.66202	0.562818	0.360784	0.651515	0.559285			RegulonViper_MAX	5.29507e-05	0.46065	0.322836	0.453635
RegulonViper_ZNF143	0.536637	0.52292	0.552941	0.621212	0.558428			RegulonViper_ZNF143	0.632998	0.815997	0.523939	0.097756
RegulonViper_ESRRA	0.54009	0.662988	0.396078	0.631313	0.557617			RegulonViper_ESRRA	0.272067	0.0204734	0.405507	0.148824
RegulonViper_POU4F1	0.544693	0.579796	0.482353	0.621212	0.557014			RegulonViper_POU4F1	0.474554	0.363102	0.927767	0.123083
RegulonViper_SRY	0.497059	0.40747	0.572549	0.75	0.55677			RegulonViper_SRY	0.929761	0.178453	0.662454	0.0110403
RegulonViper_VAX1	0.561893	0.724958	0.407843	0.527778	0.555618			RegulonViper_VAX1	0.137048	0.00213288	0.215887	0.389374
RegulonViper_PROP1	0.558824	0.563667	0.584314	0.515152	0.555489			RegulonViper_PROP1	0.228174	0.424966	0.387453	0.41855
RegulonViper_ZNF582	0.569885	0.528862	0.423529	0.699495	0.555443			RegulonViper_ZNF582	0.0739745	0.645927	0.593854	0.0747975
RegulonViper_CREB3L3	0.604348	0.471986		0.588384	0.554906			RegulonViper_CREB3L3	0.00525381	0.556301		0.927169
RegulonViper_ETV3	0.58945	0.571307	0.419608	0.638889	0.554814			RegulonViper_ETV3	0.0196011	0.47562	0.255628	0.135104
RegulonViper_HOXD8	0.525512	0.573005	0.501961	0.618687	0.554791			RegulonViper_HOXD8	0.541128	0.283381	0.755292	0.018964
RegulonViper_ZNF81	0.505818	0.634126	0.517647	0.560606	0.554549			RegulonViper_ZNF81	0.958991	0.106436	0.976164	0.425584
RegulonViper_AR	0.557289	0.63073	0.537255	0.492424	0.554425			RegulonViper_AR	0.0764928	0.0433402	0.552239	0.488605
RegulonViper_ZNF592	0.481905	0.70798	0.509804	0.517677	0.554341			RegulonViper_ZNF592	0.355627	0.00142193	0.742145	0.716624
RegulonViper_MZF1	0.588555	0.557725	0.490196	0.578283	0.55369			RegulonViper_MZF1	0.0308797	0.528495	0.915821	0.206854
RegulonViper_ZNF302	0.461765	0.589983	0.65098	0.510101	0.553207			RegulonViper_ZNF302	0.510201	0.158564	0.342019	0.868403
RegulonViper_CXXC4	0.648402	0.558574	0.611765	0.393939	0.55317			RegulonViper_CXXC4	0.000106704	0.607064	0.229839	0.237406
RegulonViper_ZNF277	0.538235	0.606112	0.658824	0.409091	0.553065			RegulonViper_ZNF277	0.283883	0.150883	0.104046	0.163997
RegulonViper_HMGA2	0.598977	0.488964	0.631373	0.487374	0.551672			RegulonViper_HMGA2	0.00986185	0.883752	0.0978625	0.836216
RegulonViper_ZNF780B	0.502941	0.589134	0.647059	0.462121	0.550314			RegulonViper_ZNF780B	0.842835	0.267936	0.110658	0.860733
RegulonViper_PLAG1	0.565409	0.535654	0.521569	0.578283	0.550229			RegulonViper_PLAG1	0.25965	0.723563	0.895592	0.487238
RegulonViper_HNF4G	0.615537	0.541596	0.454902	0.588384	0.550105			RegulonViper_HNF4G	0.00111137	0.643079	0.710475	0.388137
RegulonViper_ZBTB14	0.504987	0.48472	0.611765	0.598485	0.549989			RegulonViper_ZBTB14	0.998587	0.76422	0.254244	0.564041
RegulonViper_THAP11	0.633376	0.431239	0.431373	0.70202	0.549502			RegulonViper_THAP11	0.00141028	0.578535	0.451505	0.0451229
RegulonViper_SOX15	0.583184	0.435484	0.623529	0.555556	0.549438			RegulonViper_SOX15	0.0794718	0.363805	0.197649	0.397736
RegulonViper_ZBTB6	0.550575	0.647708	0.521569	0.477273	0.549281			RegulonViper_ZBTB6	0.262386	0.0548925	0.809556	0.647324
RegulonViper_GMEB1	0.500703	0.550934	0.670588	0.474747	0.549243			RegulonViper_GMEB1	0.928449	0.514895	0.0769257	0.885303
RegulonViper_MEIS3	0.572634	0.594228	0.372549	0.656566	0.548994			RegulonViper_MEIS3	0.0477026	0.111177	0.357606	0.0559668
RegulonViper_TEAD4	0.63766	0.382852	0.403922	0.770202	0.548659			RegulonViper_TEAD4	0.0001111	0.0943737	0.488658	0.00368629
RegulonViper_ZEB1	0.421611	0.556027	0.729412	0.487374	0.548606			RegulonViper_ZEB1	0.0193264	0.325197	0.0142261	0.803461
RegulonViper_OTX1	0.45812	0.561121	0.647059	0.527778	0.548519			RegulonViper_OTX1	0.327658	0.575566	0.152789	0.950581
RegulonViper_SHOX	0.511445	0.557725	0.552941	0.570707	0.548205			RegulonViper_SHOX	0.669621	0.504409	0.518262	0.292718
RegulonViper_ZNF496	0.434719	0.585739	0.639216	0.532828	0.548125			RegulonViper_ZNF496	0.0531933	0.272756	0.265264	0.892307
RegulonViper_MYF6	0.526279	0.606961	0.4	0.659091	0.548083			RegulonViper_MYF6	0.438416	0.178386	0.325718	0.162127
RegulonViper_FOXJ3	0.527302	0.528014	0.52549	0.611111	0.547979			RegulonViper_FOXJ3	0.632011	0.503529	0.742677	0.131749
RegulonViper_ZIM3	0.585422	0.556027	0.458824	0.590909	0.547795			RegulonViper_ZIM3	0.0142255	0.384783	0.750054	0.158642
RegulonViper_ZNF763	0.497826	0.529711	0.729412	0.429293	0.546561			RegulonViper_ZNF763	0.796365	0.628617	0.0249704	0.418837
RegulonViper_PPARA	0.567775	0.544992		0.525253	0.546006			RegulonViper_PPARA	0.0176196	0.687687		0.723516
RegulonViper_HNF4A	0.620588	0.499151	0.615686	0.444444	0.544968			RegulonViper_HNF4A	0.000594631	0.785234	0.301317	0.541423
RegulonViper_ZBTB26	0.41298	0.58489	0.772549	0.409091	0.544877			RegulonViper_ZBTB26	0.025821	0.271906	0.00210489	0.305916
RegulonViper_ZNF322	0.555946	0.558574	0.45098	0.613636	0.544784			RegulonViper_ZNF322	0.201183	0.501368	0.613369	0.295123
RegulonViper_HOXA5	0.528069	0.443973	0.623529	0.583333	0.544726			RegulonViper_HOXA5	0.697439	0.292814	0.103952	0.630825
RegulonViper_ASCL1	0.591624	0.438031	0.396078	0.752525	0.544565			RegulonViper_ASCL1	0.0372978	0.457942	0.50468	0.00628117
RegulonViper_ATF3	0.358376	0.604414	0.67451	0.540404	0.544426			RegulonViper_ATF3	0.000526091	0.131487	0.148658	0.42698
RegulonViper_LIN54	0.473721	0.527165	0.521569	0.65404	0.544124			RegulonViper_LIN54	0.821143	0.670599	0.990514	0.131808
RegulonViper_SALL4	0.534655	0.552632	0.564706	0.522727	0.54368			RegulonViper_SALL4	0.518224	0.423115	0.46551	0.60492
RegulonViper_PKNOX1	0.63766	0.455008	0.431373	0.64899	0.543258			RegulonViper_PKNOX1	0.00073342	0.48784	0.850677	0.183554
RegulonViper_TFAP4	0.596419	0.554329	0.423529	0.598485	0.543191			RegulonViper_TFAP4	0.0177471	0.480476	0.646557	0.465668
RegulonViper_ZNF420	0.464706	0.527165	0.666667	0.512626	0.542791			RegulonViper_ZNF420	0.422907	0.772172	0.117375	0.741537
RegulonViper_HMX3	0.514514	0.410866	0.541176	0.704545	0.542775			RegulonViper_HMX3	0.661599	0.0576921	0.852498	0.00862507
RegulonViper_FEV	0.599488	0.502547	0.376471	0.691919	0.542606			RegulonViper_FEV	0.00788855	0.681315	0.250872	0.0171408
RegulonViper_ZNF317	0.614706	0.423599	0.54902	0.580808	0.542033			RegulonViper_ZNF317	0.00644734	0.133422	0.858798	0.364312
RegulonViper_HEY1	0.526343	0.434635	0.588235	0.618687	0.541975			RegulonViper_HEY1	0.648372	0.317363	0.46484	0.197345
RegulonViper_HLX	0.610678	0.478778	0.419608	0.656566	0.541407			RegulonViper_HLX	0.00265492	0.760494	0.911412	0.0444246
RegulonViper_TGIF1	0.512532	0.490662	0.419608	0.742424	0.541307			RegulonViper_TGIF1	0.961164	0.737784	0.428809	0.00292324
RegulonViper_ZNF248	0.526215	0.568761	0.627451	0.441919	0.541086			RegulonViper_ZNF248	0.289211	0.378628	0.254625	0.918215
RegulonViper_ESRRG	0.576279	0.479626	0.337255	0.770202	0.540841			RegulonViper_ESRRG	0.046668	0.898612	0.150569	0.00758283
RegulonViper_NR6A1	0.547826	0.529711	0.458824	0.626263	0.540656			RegulonViper_NR6A1	0.193531	0.906945	0.636401	0.203048
RegulonViper_SMAD1	0.659591	0.488115	0.388235	0.621212	0.539288			RegulonViper_SMAD1	3.57887e-05	0.812012	0.247105	0.233222
RegulonViper_DLX1	0.545013	0.478778	0.388235	0.744949	0.539244			RegulonViper_DLX1	0.3327	0.692016	0.123145	0.0279153
RegulonViper_NPAS2	0.503581	0.500849	0.541176	0.611111	0.539179			RegulonViper_NPAS2	0.85464	0.959628	0.659591	0.389013
RegulonViper_GSC2	0.521931	0.443973	0.627451	0.563131	0.539122			RegulonViper_GSC2	0.460713	0.451237	0.187302	0.56961
RegulonViper_FOXC1	0.56445	0.572156	0.501961	0.517677	0.539061			RegulonViper_FOXC1	0.144226	0.310444	0.712182	0.583581
RegulonViper_ZBTB38	0.580627	0.624788	0.552941	0.396465	0.538705			RegulonViper_ZBTB38	0.0333454	0.0969246	0.812029	0.248163
RegulonViper_POU6F1	0.549488	0.520374	0.486275	0.598485	0.538655			RegulonViper_POU6F1	0.227842	0.664885	0.782478	0.183692
RegulonViper_ZNF140	0.570588	0.539898	0.54902	0.492424	0.537983			RegulonViper_ZNF140	0.0493622	0.722333	0.594852	0.74572
RegulonViper_LHX9	0.512148	0.550085	0.564706	0.522727	0.537417			RegulonViper_LHX9	0.624538	0.563959	0.552974	0.322607
RegulonViper_HOXA11	0.522762	0.535654	0.509804	0.580808	0.537257			RegulonViper_HOXA11	0.69218	0.611531	0.827804	0.19949
RegulonViper_NR4A2	0.564834	0.433786	0.392157	0.757576	0.537088			RegulonViper_NR4A2	0.184493	0.275103	0.373638	0.00542808
RegulonViper_TGIF2	0.433376	0.466044	0.6	0.646465	0.536471			RegulonViper_TGIF2	0.118722	0.992279	0.333702	0.0641943
RegulonViper_ZFP42	0.423849	0.564516	0.643137	0.512626	0.536032			RegulonViper_ZFP42	0.0389131	0.21487	0.597757	0.623816
RegulonViper_ZNF292	0.520908	0.586587	0.478431	0.558081	0.536002			RegulonViper_ZNF292	0.520315	0.287877	0.778379	0.275867
RegulonViper_BSX	0.508184	0.548387	0.564706	0.522727	0.536001			RegulonViper_BSX	0.668525	0.592475	0.520058	0.303765
RegulonViper_PAX2	0.438427	0.647708	0.529412	0.527778	0.535831			RegulonViper_PAX2	0.200197	0.0422026	0.593004	0.968371
RegulonViper_ZNF554	0.579795	0.509338	0.341176	0.712121	0.535608			RegulonViper_ZNF554	0.0373984	0.889681	0.152127	0.0340617
RegulonViper_GATA3	0.620269	0.646859	0.266667	0.608586	0.535595			RegulonViper_GATA3	0.00304654	0.0228828	0.0395334	0.0796058
RegulonViper_FOXI1	0.411061	0.618846	0.596078	0.515152	0.535284			RegulonViper_FOXI1	0.0108429	0.169751	0.60211	0.836069
RegulonViper_DNMT1	0.507033	0.616299	0.337255	0.679293	0.53497			RegulonViper_DNMT1	0.929292	0.0978482	0.0924179	0.0979247
RegulonViper_AIRE	0.524616	0.481324	0.592157	0.540404	0.534625			RegulonViper_AIRE	0.874177	0.95577	0.430636	0.532613
RegulonViper_HSF4	0.568095	0.578098	0.498039	0.492424	0.534164			RegulonViper_HSF4	0.0572215	0.306802	0.828122	0.60064
RegulonViper_SATB1	0.451471	0.603565	0.666667	0.414141	0.533961			RegulonViper_SATB1	0.232597	0.128653	0.164164	0.135451
RegulonViper_ATOH1	0.564322	0.443124	0.521569	0.606061	0.533769			RegulonViper_ATOH1	0.102921	0.361531	0.775752	0.270284
RegulonViper_SMAD4	0.639003	0.416808		0.545455	0.533755			RegulonViper_SMAD4	0.000453936	0.171028		0.737941
RegulonViper_BCL6	0.38702	0.634126	0.721569	0.391414	0.533532			RegulonViper_BCL6	0.00277534	0.0994929	0.0237174	0.341391
RegulonViper_SCRT2	0.503133	0.501698	0.454902	0.674242	0.533494			RegulonViper_SCRT2	0.949776	0.944676	0.714257	0.100455
RegulonViper_ZNF708	0.599425	0.547538	0.431373	0.555556	0.533473			RegulonViper_ZNF708	0.0164136	0.515726	0.489814	0.303859
RegulonViper_ZIC3	0.560422	0.52292	0.486275	0.560606	0.532556			RegulonViper_ZIC3	0.153494	0.74922	0.806934	0.80133
RegulonViper_ZNF33A	0.470332	0.612054	0.556863	0.489899	0.532287			RegulonViper_ZNF33A	0.684833	0.0845218	0.465756	0.950386
RegulonViper_ZFP82	0.531074	0.488115	0.392157	0.717172	0.53213			RegulonViper_ZFP82	0.425865	0.922984	0.629495	0.0978319
RegulonViper_JUNB	0.636893	0.319185	0.498039	0.674242	0.53209			RegulonViper_JUNB	0.000636102	0.0072478	0.862944	0.0790482
RegulonViper_ZNF197	0.45665	0.589983	0.623529	0.457071	0.531808			RegulonViper_ZNF197	0.289153	0.394726	0.118601	0.620234
RegulonViper_PPARG	0.534271	0.420204	0.596078	0.575758	0.531578			RegulonViper_PPARG	0.571726	0.175968	0.325794	0.457854
RegulonViper_ZSCAN31	0.554795	0.528862	0.419608	0.621212	0.531119			RegulonViper_ZSCAN31	0.247885	0.495936	0.441589	0.142937
RegulonViper_GRHL1	0.449488	0.451613	0.662745	0.560606	0.531113			RegulonViper_GRHL1	0.191545	0.534735	0.176885	0.537797
RegulonViper_SIX3	0.483887	0.47708	0.478431	0.684343	0.530936			RegulonViper_SIX3	0.422295	0.68413	0.794657	0.0289065
RegulonViper_OLIG2	0.607289	0.417657	0.498039	0.598485	0.530368			RegulonViper_OLIG2	0.00236067	0.194671	0.750214	0.181423
RegulonViper_RAX2	0.510166	0.556876	0.533333	0.520202	0.530144			RegulonViper_RAX2	0.669763	0.513529	0.549329	0.359206
RegulonViper_ZNF502	0.549041	0.518676	0.388235	0.664141	0.530023			RegulonViper_ZNF502	0.204403	0.676979	0.162989	0.144979
RegulonViper_SOX4	0.557353	0.433786	0.478431	0.64899	0.52964			RegulonViper_SOX4	0.0729569	0.38613	0.836059	0.03743
RegulonViper_OLIG3	0.514642	0.410866	0.545098	0.646465	0.529268			RegulonViper_OLIG3	0.738526	0.147864	0.721685	0.115985
RegulonViper_MEF2D	0.556841	0.439728	0.482353	0.636364	0.528822			RegulonViper_MEF2D	0.14435	0.331288	0.648994	0.0996607
RegulonViper_FOXD1	0.511189	0.667233	0.301961	0.631313	0.527924			RegulonViper_FOXD1	0.713106	0.0202618	0.0505265	0.131604
RegulonViper_TEAD1	0.63702	0.434635	0.435294	0.603535	0.527621			RegulonViper_TEAD1	0.000182236	0.458141	0.490729	0.312994
RegulonViper_MYOG	0.567647	0.535654	0.380392	0.626263	0.527489			RegulonViper_MYOG	0.122288	0.58126	0.305895	0.276358
RegulonViper_ZFP28	0.593414	0.544992	0.282353	0.686869	0.526907			RegulonViper_ZFP28	0.0138227	0.5553	0.024161	0.0428974
RegulonViper_ZKSCAN1	0.592263	0.44652	0.647059	0.421717	0.52689			RegulonViper_ZKSCAN1	0.0117776	0.55578	0.0990568	0.333856
RegulonViper_ZNF182	0.476535	0.640068	0.54902	0.441919	0.526885			RegulonViper_ZNF182	0.853109	0.0495163	0.804698	0.78456
RegulonViper_TBX15	0.48376	0.503396	0.443137	0.676768	0.526765			RegulonViper_TBX15	0.476715	0.996745	0.75436	0.0735531
RegulonViper_ZSCAN22	0.570524	0.552632	0.47451	0.507576	0.52631			RegulonViper_ZSCAN22	0.129582	0.395503	0.798898	0.884288
RegulonViper_ZNF654	0.502302	0.626486	0.52549	0.449495	0.525943			RegulonViper_ZNF654	0.730302	0.0640517	0.989898	0.435165
RegulonViper_ZBTB1	0.534079	0.505942	0.419608	0.641414	0.525261			RegulonViper_ZBTB1	0.538211	0.786249	0.515588	0.171043
RegulonViper_ZIC4	0.533951	0.516129	0.47451	0.575758	0.525087			RegulonViper_ZIC4	0.580619	0.997791	0.778312	0.594997
RegulonViper_GRHL3	0.505307	0.441426	0.713725	0.439394	0.524963			RegulonViper_GRHL3	0.821491	0.355007	0.131489	0.538067
RegulonViper_ZGLP1	0.514386	0.474533	0.509804	0.60101	0.524933			RegulonViper_ZGLP1	0.925151	0.847843	0.800243	0.759175
RegulonViper_ZNF10	0.464322	0.564516	0.678431	0.391414	0.524671			RegulonViper_ZNF10	0.524982	0.104409	0.0905384	0.269286
RegulonViper_TSC22D1	0.490729	0.616299	0.435294	0.555556	0.524469			RegulonViper_TSC22D1	0.867384	0.140718	0.768826	0.84052
RegulonViper_ZFP91	0.442327	0.516129	0.627451	0.510101	0.524002			RegulonViper_ZFP91	0.224021	0.907771	0.0964161	0.792965
RegulonViper_SP3	0.600064	0.444822	0.388235	0.661616	0.523684			RegulonViper_SP3	0.0164086	0.541155	0.213807	0.135747
RegulonViper_ZNF549	0.580691	0.501698	0.431373	0.580808	0.523642			RegulonViper_ZNF549	0.0405895	0.931591	0.494189	0.30051
RegulonViper_ZNF800	0.498977	0.60781	0.490196	0.497475	0.523614			RegulonViper_ZNF800	0.70266	0.148187	0.952288	0.869635
RegulonViper_BBX	0.410102	0.570458	0.568627	0.542929	0.523029			RegulonViper_BBX	0.0227634	0.32887	0.604522	0.942232
RegulonViper_DLX6	0.520844	0.377759	0.74902	0.444444	0.523017			RegulonViper_DLX6	0.855841	0.122098	0.0125605	0.881824
RegulonViper_SOX12	0.53555	0.488115	0.6	0.467172	0.522709			RegulonViper_SOX12	0.710006	0.748591	0.347397	0.676282
RegulonViper_HES7	0.493286	0.525467	0.580392	0.489899	0.522261			RegulonViper_HES7	0.793934	0.658821	0.484772	0.938461
RegulonViper_SOX3	0.505946	0.526316	0.435294	0.621212	0.522192			RegulonViper_SOX3	0.979864	0.757623	0.296744	0.126218
RegulonViper_ZNF646	0.522187	0.54584	0.533333	0.487374	0.522184			RegulonViper_ZNF646	0.679068	0.551447	0.886323	0.873133
RegulonViper_TBX1	0.474169	0.49236	0.447059	0.674242	0.521957			RegulonViper_TBX1	0.389718	0.934131	0.807153	0.0905248
RegulonViper_FOXH1	0.544949	0.433786	0.454902	0.65404	0.521919			RegulonViper_FOXH1	0.26633	0.358877	0.607653	0.148731
RegulonViper_ZNF134	0.53734	0.438879	0.501961	0.608586	0.521692			RegulonViper_ZNF134	0.551602	0.649615	0.64608	0.0891053
RegulonViper_HES5	0.429476	0.566214	0.658824	0.431818	0.521583			RegulonViper_HES5	0.0578447	0.449208	0.224634	0.436393
RegulonViper_ZNF627	0.500639	0.555178	0.580392	0.449495	0.521426			RegulonViper_ZNF627	0.904497	0.743703	0.583405	0.177054
RegulonViper_FOXC2	0.543414	0.609508	0.411765	0.520202	0.521222			RegulonViper_FOXC2	0.183744	0.180891	0.382367	0.861476
RegulonViper_MLXIPL	0.600448	0.504244	0.407843	0.570707	0.520811			RegulonViper_MLXIPL	0.0159887	0.961851	0.465937	0.411747
RegulonViper_GABPA	0.431266	0.441426	0.580392	0.628788	0.520468			RegulonViper_GABPA	0.152104	0.113899	0.302163	0.153172
RegulonViper_ZNF8	0.558632	0.393888	0.458824	0.669192	0.520134			RegulonViper_ZNF8	0.070193	0.217861	0.715471	0.0361352
RegulonViper_KLF1	0.600767	0.518676	0.392157	0.568182	0.519945			RegulonViper_KLF1	0.0222762	0.992104	0.322686	0.212128
RegulonViper_TCF7	0.626023	0.506791	0.466667	0.479798	0.51982			RegulonViper_TCF7	0.000717542	0.875162	0.717114	0.961558
RegulonViper_UNCX	0.562724	0.400679	0.686275	0.429293	0.519743			RegulonViper_UNCX	0.143479	0.22295	0.0438088	0.714635
RegulonViper_ZNF785	0.499105	0.61545	0.466667	0.497475	0.519674			RegulonViper_ZNF785	0.937323	0.119782	0.954184	0.773623
RegulonViper_ZSCAN9	0.461765	0.472835	0.654902	0.487374	0.519219			RegulonViper_ZSCAN9	0.341053	0.535083	0.114885	0.652688
RegulonViper_ZNF512B	0.517136	0.544992	0.501961	0.512626	0.519179			RegulonViper_ZNF512B	0.582841	0.47719	0.955814	0.387556
RegulonViper_ZNF490	0.530179	0.297963	0.607843	0.638889	0.518718			RegulonViper_ZNF490	0.388752	0.00294125	0.158004	0.0562383
RegulonViper_MGA	0.469246	0.488964	0.439216	0.676768	0.518548			RegulonViper_MGA	0.411914	0.785902	0.555615	0.0348881
RegulonViper_POU2F3	0.546292	0.564516	0.298039	0.664141	0.518247			RegulonViper_POU2F3	0.230186	0.434167	0.0449257	0.0664169
RegulonViper_ZNF696	0.498529	0.551783	0.658824	0.363636	0.518193			RegulonViper_ZNF696	0.950079	0.334235	0.353199	0.167665
RegulonViper_OLIG1	0.476407	0.449915	0.529412	0.616162	0.517974			RegulonViper_OLIG1	0.697674	0.384358	0.741002	0.144998
RegulonViper_ZZZ3	0.598913	0.449915	0.494118	0.527778	0.517681			RegulonViper_ZZZ3	0.00746176	0.636571	0.888585	0.921961
RegulonViper_TBX5	0.472123	0.483871	0.435294	0.679293	0.517645			RegulonViper_TBX5	0.325777	0.801172	0.694645	0.0854983
RegulonViper_TBX4	0.472698	0.483022	0.447059	0.666667	0.517361			RegulonViper_TBX4	0.336586	0.797873	0.722366	0.118453
RegulonViper_ADNP	0.628261	0.455008	0.309804	0.674242	0.516829			RegulonViper_ADNP	0.000813201	0.515976	0.0458404	0.0649846
RegulonViper_ZNF396	0.587084	0.37691	0.309804	0.792929	0.516682			RegulonViper_ZNF396	0.0218846	0.0932494	0.0696622	0.0023035
RegulonViper_SPZ1	0.598977	0.404924	0.423529	0.638889	0.51658			RegulonViper_SPZ1	0.00955535	0.277053	0.355579	0.189272
RegulonViper_HES4	0.478389	0.448217	0.482353	0.656566	0.516381			RegulonViper_HES4	0.475904	0.387249	0.487908	0.128556
RegulonViper_ZNF350	0.542711	0.616299	0.301961	0.603535	0.516126			RegulonViper_ZNF350	0.272588	0.0583575	0.0591054	0.185786
RegulonViper_PTF1A	0.513363	0.427844	0.423529	0.699495	0.516058			RegulonViper_PTF1A	0.709723	0.608062	0.590271	0.079512
RegulonViper_NEUROD1	0.593031	0.456706	0.498039	0.515152	0.515732			RegulonViper_NEUROD1	0.013833	0.523293	0.839977	0.795268
RegulonViper_ZBTB41	0.465729	0.583192	0.584314	0.429293	0.515632			RegulonViper_ZBTB41	0.375923	0.189504	0.380692	0.390014
RegulonViper_NHLH1	0.530563	0.517827	0.513725	0.497475	0.514897			RegulonViper_NHLH1	0.506733	0.886652	0.928687	0.804806
RegulonViper_ZNF791	0.475448	0.597623	0.529412	0.457071	0.514888			RegulonViper_ZNF791	0.635419	0.294106	0.824045	0.40394
RegulonViper_POU2F1	0.618542	0.505942	0.494118	0.439394	0.514499			RegulonViper_POU2F1	0.00163744	0.881233	0.883683	0.754121
RegulonViper_ZNF587	0.496164	0.602716	0.541176	0.416667	0.514181			RegulonViper_ZNF587	0.641423	0.146176	0.671354	0.707755
RegulonViper_ZBTB21	0.545908	0.587436	0.505882	0.416667	0.513973			RegulonViper_ZBTB21	0.0930543	0.20091	0.895874	0.23395
RegulonViper_ZNF354B	0.530691	0.552632	0.545098	0.426768	0.513797			RegulonViper_ZNF354B	0.247168	0.423442	0.594458	0.771844
RegulonViper_POU4F2	0.58133	0.475382	0.352941	0.643939	0.513398			RegulonViper_POU4F2	0.0282289	0.809267	0.210121	0.105494
RegulonViper_ZNF691	0.459335	0.535654	0.639216	0.419192	0.513349			RegulonViper_ZNF691	0.357123	0.423258	0.120813	0.199673
RegulonViper_TBX20	0.515857	0.413413	0.482353	0.641414	0.513259			RegulonViper_TBX20	0.758555	0.13693	0.883772	0.150762
RegulonViper_POU3F1	0.581266	0.521222	0.392157	0.558081	0.513182			RegulonViper_POU3F1	0.0432094	0.717664	0.438745	0.123093
RegulonViper_TBX19	0.574361	0.532258	0.423529	0.520202	0.512588			RegulonViper_TBX19	0.0757625	0.602153	0.51185	0.792565
RegulonViper_PITX3	0.509847	0.243633	0.556863	0.739899	0.51256			RegulonViper_PITX3	0.899202	0.00022854	0.810275	0.0090503
RegulonViper_ARID3B	0.482481	0.54584	0.466667	0.55303	0.512005			RegulonViper_ARID3B	0.579229	0.446436	0.69419	0.705332
RegulonViper_ZNF181	0.511957	0.535654	0.635294	0.363636	0.511635			RegulonViper_ZNF181	0.611581	0.655039	0.172632	0.17992
RegulonViper_HOXC9	0.554987	0.525467	0.435294	0.530303	0.511513			RegulonViper_HOXC9	0.172124	0.818748	0.619588	0.291101
RegulonViper_ZBED4	0.539514	0.41511	0.588235	0.502525	0.511346			RegulonViper_ZBED4	0.273683	0.661714	0.28232	0.841242
RegulonViper_BHLHE23	0.509079	0.370968	0.498039	0.666667	0.511188			RegulonViper_BHLHE23	0.735243	0.0406257	0.598561	0.032769
RegulonViper_L3MBTL1	0.519757	0.594228	0.486275	0.444444	0.511176			RegulonViper_L3MBTL1	0.381165	0.162548	0.992102	0.361239
RegulonViper_ALX3	0.507737	0.335314	0.635294	0.565657	0.511			RegulonViper_ALX3	0.885491	0.0720075	0.119985	0.259408
RegulonViper_IKZF5	0.530435	0.578947	0.47451	0.459596	0.510872			RegulonViper_IKZF5	0.78215	0.287267	0.75768	0.485582
RegulonViper_ZNF619	0.431074	0.56961	0.74902	0.292929	0.510658			RegulonViper_ZNF619	0.0657626	0.168539	0.0104147	0.106248
RegulonViper_IRF6	0.52078	0.397284	0.611765	0.510101	0.509982			RegulonViper_IRF6	0.807468	0.124896	0.225821	0.841486
RegulonViper_ZNF589	0.629348	0.505942	0.341176	0.563131	0.509899			RegulonViper_ZNF589	0.000735022	0.735104	0.113873	0.766044
RegulonViper_ZNF766	0.540985	0.478778	0.470588	0.545455	0.508951			RegulonViper_ZNF766	0.433814	0.732665	0.893409	0.684633
RegulonViper_ZNF518A	0.461125	0.576401	0.568627	0.429293	0.508862			RegulonViper_ZNF518A	0.526197	0.167352	0.494165	0.810099
RegulonViper_MBD4	0.636893	0.556876	0.419608	0.421717	0.508773			RegulonViper_MBD4	0.000660397	0.880465	0.742754	0.252018
RegulonViper_ZNF510	0.463619	0.489813	0.709804	0.371212	0.508612			RegulonViper_ZNF510	0.226428	0.905679	0.027597	0.3803
RegulonViper_ZNF236	0.518926	0.508489	0.415686	0.588384	0.507871			RegulonViper_ZNF236	0.618048	0.611856	0.59111	0.259148
RegulonViper_ZNF841	0.545077	0.560272	0.458824	0.467172	0.507836			RegulonViper_ZNF841	0.0941595	0.408573	0.480009	0.58169
RegulonViper_DMRT3	0.503708	0.43039	0.443137	0.65404	0.507819			RegulonViper_DMRT3	0.730636	0.285091	0.960943	0.0574857
RegulonViper_RARA	0.617072	0.568761	0.45098	0.391414	0.507057			RegulonViper_RARA	0.00257431	0.250602	0.534769	0.448118
RegulonViper_ZNF85	0.451343	0.431239	0.678431	0.467172	0.507046			RegulonViper_ZNF85	0.240228	0.25094	0.0614257	0.733934
RegulonViper_HMGN3	0.576407	0.583192	0.447059	0.419192	0.506462			RegulonViper_HMGN3	0.0478706	0.351343	0.75046	0.394031
RegulonViper_ZNF678	0.480179	0.608659	0.396078	0.540404	0.50633			RegulonViper_ZNF678	0.703804	0.14616	0.281064	0.350137
RegulonViper_YBX1	0.534974	0.549236	0.286275	0.65404	0.506131			RegulonViper_YBX1	0.38525	0.819041	0.049234	0.105697
RegulonViper_MBD1	0.368542	0.462649	0.698039	0.494949	0.506045			RegulonViper_MBD1	0.000386152	0.584577	0.0943122	0.572229
RegulonViper_ESRRB	0.580179	0.391341	0.337255	0.714646	0.505855			RegulonViper_ESRRB	0.0353803	0.14767	0.114037	0.0080035
RegulonViper_NFE2	0.648402	0.357385	0.396078	0.621212	0.505769			RegulonViper_NFE2	0.000244385	0.0602643	0.455378	0.124976
RegulonViper_ZNF195	0.484207	0.573005	0.647059	0.318182	0.505613			RegulonViper_ZNF195	0.587358	0.326658	0.0899637	0.0600105
RegulonViper_PLAGL2	0.510294	0.413413	0.462745	0.633838	0.505073			RegulonViper_PLAGL2	0.76324	0.284313	0.629208	0.184779
RegulonViper_RORA	0.53133	0.511036	0.313725	0.664141	0.505058			RegulonViper_RORA	0.81821	0.92675	0.0600227	0.123061
RegulonViper_GATAD2A	0.51899	0.518676	0.466667	0.515152	0.504871			RegulonViper_GATAD2A	0.676936	0.766014	0.669774	0.621511
RegulonViper_ZBTB7A	0.449552	0.432937	0.615686	0.520202	0.504594			RegulonViper_ZBTB7A	0.119201	0.653367	0.298934	0.838228
RegulonViper_CTCF	0.551982	0.527165	0.466667	0.472222	0.504509			RegulonViper_CTCF	0.203318	0.816202	0.670532	0.972574
RegulonViper_ZNF329	0.587212	0.508489	0.419608	0.502525	0.504459			RegulonViper_ZNF329	0.0795635	0.88183	0.381942	0.845074
RegulonViper_ZHX2	0.432033	0.459253	0.623529	0.5	0.503704			RegulonViper_ZHX2	0.0404876	0.742516	0.321523	0.395092
RegulonViper_ZNF358	0.464066	0.67657	0.576471	0.292929	0.502509			RegulonViper_ZNF358	0.475399	0.00753449	0.360671	0.0399206
RegulonViper_ZNF224	0.500895	0.400679	0.529412	0.578283	0.502317			RegulonViper_ZNF224	0.714766	0.154779	0.927188	0.776665
RegulonViper_SP8	0.517008	0.500849	0.415686	0.573232	0.501694			RegulonViper_SP8	0.796037	0.807932	0.320193	0.999226
RegulonViper_ZNF514	0.491176	0.557725	0.533333	0.424242	0.501619			RegulonViper_ZNF514	0.881812	0.219926	0.662705	0.828277
RegulonViper_ALX4	0.487788	0.431239	0.52549	0.555556	0.500018			RegulonViper_ALX4	0.746567	0.420574	0.719368	0.37177
RegulonViper_ZNF324	0.54968	0.497453	0.32549	0.626263	0.499722			RegulonViper_ZNF324	0.380633	0.919143	0.0698383	0.244564
RegulonViper_ZXDB	0.459271	0.501698	0.403922	0.633838	0.499682			RegulonViper_ZXDB	0.206543	0.914997	0.285859	0.200881
RegulonViper_GFI1B	0.673593	0.426995	0.337255	0.560606	0.499612			RegulonViper_GFI1B	3.34997e-05	0.303688	0.0887346	0.381416
RegulonViper_CENPB	0.37679	0.497453	0.694118	0.429293	0.499414			RegulonViper_CENPB	0.00301444	0.682965	0.0481067	0.232427
RegulonViper_ZNF165	0.599425	0.518676	0.388235	0.489899	0.499059			RegulonViper_ZNF165	0.00786841	0.9571	0.238847	0.900211
RegulonViper_ZNF707	0.505115	0.568761	0.533333	0.388889	0.499024			RegulonViper_ZNF707	0.971617	0.230621	0.832897	0.291288
RegulonViper_MTF1	0.607225	0.462649	0.352941	0.573232	0.499012			RegulonViper_MTF1	0.0177247	0.92598	0.101165	0.349917
RegulonViper_HEY2	0.547059	0.465195	0.411765	0.570707	0.498681			RegulonViper_HEY2	0.16199	0.693031	0.440707	0.387589
RegulonViper_ZNF689	0.416624	0.462649	0.556863	0.558081	0.498554			RegulonViper_ZNF689	0.0458759	0.83989	0.507352	0.973278
RegulonViper_ZNF169	0.448338	0.593379	0.52549	0.426768	0.498494			RegulonViper_ZNF169	0.419633	0.303996	0.754584	0.985852
RegulonViper_FEZF1	0.562276	0.498302	0.541176	0.391414	0.498292			RegulonViper_FEZF1	0.175887	0.82495	0.433899	0.253852
RegulonViper_ZNF333	0.472826	0.499151	0.588235	0.431818	0.498008			RegulonViper_ZNF333	0.370368	0.93787	0.526834	0.655739
RegulonViper_ZNF7	0.481394	0.533107	0.631373	0.34596	0.497958			RegulonViper_ZNF7	0.586908	0.285447	0.372868	0.0658073
RegulonViper_E2F6	0.442967	0.554329	0.501961	0.492424	0.49792			RegulonViper_E2F6	0.165088	0.434682	0.766013	0.73101
RegulonViper_BARHL2	0.441113	0.542445	0.603922	0.401515	0.497249			RegulonViper_BARHL2	0.163856	0.359746	0.261661	0.291247
RegulonViper_YY1	0.420077	0.498302	0.627451	0.441919	0.496937			RegulonViper_YY1	0.0455016	0.73432	0.229378	0.862554
RegulonViper_ZNF784	0.48491	0.657895	0.462745	0.381313	0.496716			RegulonViper_ZNF784	0.718978	0.0144739	0.878376	0.191475
RegulonViper_CREB3L2	0.487596	0.447368	0.458824	0.590909	0.496174			RegulonViper_CREB3L2	0.717757	0.404318	0.994473	0.429479
RegulonViper_MXI1	0.396164	0.5	0.631373	0.457071	0.496152			RegulonViper_MXI1	0.00709786	0.978743	0.307924	0.971134
RegulonViper_ZNF90	0.541496	0.544143	0.466667	0.431818	0.496031			RegulonViper_ZNF90	0.321763	0.373334	0.95491	0.420787
RegulonViper_MEF2A	0.599488	0.433786	0.290196	0.659091	0.49564			RegulonViper_MEF2A	0.00239064	0.291363	0.0542968	0.0627232
RegulonViper_ZNF563	0.55454	0.464346	0.45098	0.510101	0.494992			RegulonViper_ZNF563	0.115221	0.789578	0.851546	0.977599
RegulonViper_DLX3	0.499744	0.396435	0.623529	0.459596	0.494826			RegulonViper_DLX3	0.808629	0.116479	0.328336	0.833727
RegulonViper_BHLHA15	0.561637	0.387946	0.309804	0.719697	0.494771			RegulonViper_BHLHA15	0.116204	0.204946	0.0176912	0.0110707
RegulonViper_ZNF446	0.407353	0.699491	0.603922	0.267677	0.49461			RegulonViper_ZNF446	0.0199394	0.00205076	0.143518	0.00938012
RegulonViper_GATA5	0.453133	0.362479	0.439216	0.722222	0.494262			RegulonViper_GATA5	0.307206	0.0450377	0.582988	0.00808448
RegulonViper_HES2	0.434207	0.616299	0.380392	0.545455	0.494088			RegulonViper_HES2	0.0869481	0.212011	0.156968	0.605698
RegulonViper_HOXB8	0.605307	0.590832	0.301961	0.477273	0.493843			RegulonViper_HOXB8	0.00790443	0.135053	0.141494	0.881429
RegulonViper_NFXL1	0.442199	0.439728	0.701961	0.391414	0.493826			RegulonViper_NFXL1	0.12804	0.362994	0.050026	0.351338
RegulonViper_ZNF84	0.460166	0.5	0.564706	0.449495	0.493592			RegulonViper_ZNF84	0.399052	0.954445	0.328401	0.669688
RegulonViper_ZFP41	0.494309	0.511885	0.576471	0.391414	0.49352			RegulonViper_ZFP41	0.851021	0.497654	0.679062	0.34896
RegulonViper_HIF1A	0.609847	0.423599	0.52549	0.411616	0.492638			RegulonViper_HIF1A	0.01481	0.300384	0.734987	0.700161
RegulonViper_ZNF407	0.471739	0.516978	0.494118	0.487374	0.492552			RegulonViper_ZNF407	0.782988	0.941	0.99799	0.851358
RegulonViper_CEBPA	0.598465	0.55348	0.403922	0.414141	0.492502			RegulonViper_CEBPA	0.00350997	0.39115	0.388234	0.447638
RegulonViper_THRB	0.559847	0.554329	0.309804	0.542929	0.491727			RegulonViper_THRB	0.072932	0.451761	0.0465482	0.778812
RegulonViper_HSF2	0.531841	0.4618	0.427451	0.540404	0.490374			RegulonViper_HSF2	0.50961	0.363294	0.522912	0.287958
RegulonViper_KLF10	0.392072	0.485569	0.368627	0.714646	0.490229			RegulonViper_KLF10	0.00306585	0.936327	0.305893	0.0346909
RegulonViper_ZNF417	0.463875	0.517827	0.494118	0.484848	0.490167			RegulonViper_ZNF417	0.666587	0.826858	0.68987	0.374626
RegulonViper_FOSB	0.610614	0.474533	0.45098	0.424242	0.490092			RegulonViper_FOSB	0.00657629	0.605333	0.623818	0.399475
RegulonViper_ARID3A	0.640793	0.441426	0.258824	0.618687	0.489932			RegulonViper_ARID3A	6.6833e-05	0.424855	0.0185725	0.184747
RegulonViper_ZNF667	0.544693	0.436333	0.403922	0.573232	0.489545			RegulonViper_ZNF667	0.21364	0.527881	0.36173	0.54485
RegulonViper_ZNF771	0.463235	0.593379	0.545098	0.356061	0.489443			RegulonViper_ZNF771	0.399045	0.274292	0.616251	0.0576548
RegulonViper_DUXA	0.485038	0.54584	0.403922	0.520202	0.488751			RegulonViper_DUXA	0.938188	0.578023	0.303924	0.689394
RegulonViper_GLI1	0.503325	0.36163	0.541176	0.54798	0.488528			RegulonViper_GLI1	0.535451	0.0463248	0.840171	0.543231
RegulonViper_EBF1	0.61656	0.435484	0.235294	0.666667	0.488501			RegulonViper_EBF1	0.00174432	0.465046	0.0252858	0.114375
RegulonViper_ELF2	0.4039	0.646859	0.6	0.29798	0.487185			RegulonViper_ELF2	0.016199	0.0252426	0.36288	0.0238985
RegulonViper_BNC1	0.57743	0.313243	0.615686	0.441919	0.487069			RegulonViper_BNC1	0.0363811	0.00664487	0.190316	0.682145
RegulonViper_ZNF266	0.481266	0.619694	0.427451	0.416667	0.48627			RegulonViper_ZNF266	0.775118	0.143586	0.842018	0.781547
RegulonViper_MYBL1	0.481138	0.44652	0.545098	0.472222	0.486244			RegulonViper_MYBL1	0.376328	0.807372	0.886585	0.617751
RegulonViper_PBX2	0.588107	0.462649	0.227451	0.666667	0.486218			RegulonViper_PBX2	0.00802596	0.617205	0.0076472	0.0338011
RegulonViper_ZBTB39	0.404923	0.482173	0.513725	0.542929	0.485938			RegulonViper_ZBTB39	0.0148239	0.964592	0.826219	0.487521
RegulonViper_YY2	0.422442	0.581494	0.537255	0.401515	0.485677			RegulonViper_YY2	0.0191386	0.287372	0.926294	0.563757
RegulonViper_DMTF1	0.489194	0.578098	0.47451	0.39899	0.485198			RegulonViper_DMTF1	0.820744	0.3064	0.90099	0.957382
RegulonViper_TFEB	0.432353	0.47708	0.509804	0.520202	0.48486			RegulonViper_TFEB	0.0575055	0.715139	0.97998	0.927619
RegulonViper_ZNF142	0.456458	0.466044	0.501961	0.512626	0.484272			RegulonViper_ZNF142	0.269806	0.501833	0.919286	0.570082
RegulonViper_RLF	0.486509	0.55348	0.580392	0.315657	0.48401			RegulonViper_RLF	0.91634	0.580443	0.398704	0.21047
RegulonViper_CUX1	0.658568	0.39983	0.384314	0.492424	0.483784			RegulonViper_CUX1	3.53766e-05	0.142632	0.335066	0.796179
RegulonViper_ZNF528	0.593926	0.387946	0.25098	0.70202	0.483718			RegulonViper_ZNF528	0.0222733	0.129073	0.0279044	0.026632
RegulonViper_ZNF500	0.432097	0.662139	0.435294	0.40404	0.483393			RegulonViper_ZNF500	0.134603	0.0362354	0.642118	0.225621
RegulonViper_ETV6	0.387788	0.550934	0.694118	0.300505	0.483336			RegulonViper_ETV6	0.00193784	0.687532	0.0544961	0.0246256
RegulonViper_ELF4	0.44546	0.66893	0.639216	0.179293	0.483225			RegulonViper_ELF4	0.206716	0.0683691	0.139858	0.00109923
RegulonViper_PRRX2	0.536829	0.489813	0.447059	0.457071	0.482693			RegulonViper_PRRX2	0.378431	0.792714	0.620997	0.956483
RegulonViper_ETV2	0.465345	0.546689	0.435294	0.482323	0.482413			RegulonViper_ETV2	0.37721	0.537905	0.61125	0.413831
RegulonViper_ETS2	0.545013	0.312394		0.588384	0.48193			RegulonViper_ETS2	0.225542	0.0113197		0.292184
RegulonViper_MYBL2	0.557161	0.555178		0.330808	0.481049			RegulonViper_MYBL2	0.114653	0.493113		0.159058
RegulonViper_EGR1	0.629795	0.516978	0.345098	0.431818	0.480922			RegulonViper_EGR1	0.00115035	0.533909	0.0885187	0.546665
RegulonViper_NR2F1	0.541944	0.472835	0.317647	0.585859	0.479571			RegulonViper_NR2F1	0.256289	0.622644	0.0745776	0.310254
RegulonViper_TFE3	0.413427	0.53056	0.462745	0.510101	0.479208			RegulonViper_TFE3	0.0773692	0.95687	0.933945	0.633401
RegulonViper_BHLHE40	0.390345	0.528862	0.643137	0.353535	0.47897			RegulonViper_BHLHE40	0.00475226	0.54705	0.331353	0.224283
RegulonViper_ZBTB48	0.496611	0.564516	0.556863	0.295455	0.478361			RegulonViper_ZBTB48	0.827098	0.373714	0.491956	0.102884
RegulonViper_ZNF768	0.591688	0.46944	0.290196	0.560606	0.477982			RegulonViper_ZNF768	0.0345525	0.661212	0.0415069	0.305645
RegulonViper_ZNF205	0.469565	0.585739	0.533333	0.323232	0.477967			RegulonViper_ZNF205	0.411939	0.142597	0.612044	0.0370809
RegulonViper_ZFP2	0.449552	0.402377	0.607843	0.45202	0.477948			RegulonViper_ZFP2	0.169981	0.160541	0.22086	0.715629
RegulonViper_ZNF83	0.569246	0.563667	0.25098	0.527778	0.477918			RegulonViper_ZNF83	0.063434	0.842463	0.022282	0.64823
RegulonViper_ZNF26	0.493798	0.467742	0.572549	0.376263	0.477588			RegulonViper_ZNF26	0.885772	0.658756	0.437043	0.681402
RegulonViper_FOXO3	0.625703	0.582343	0.309804	0.386364	0.476053			RegulonViper_FOXO3	0.00252111	0.457651	0.0644108	0.0439136
RegulonViper_GLYR1	0.40601	0.39983	0.607843	0.489899	0.475896			RegulonViper_GLYR1	0.00558939	0.077414	0.807324	0.876179
RegulonViper_OVOL1	0.4461	0.371817	0.509804	0.575758	0.475869			RegulonViper_OVOL1	0.235489	0.106633	0.859982	0.825095
RegulonViper_LYL1	0.592775	0.362479	0.235294	0.712121	0.475667			RegulonViper_LYL1	0.00448052	0.0633816	0.0141849	0.0129701
RegulonViper_CREBZF	0.495844	0.5382	0.443137	0.424242	0.475356			RegulonViper_CREBZF	0.68373	0.661165	0.987075	0.979997
RegulonViper_ZC3H8	0.359591	0.476231	0.584314	0.479798	0.474983			RegulonViper_ZC3H8	0.000313509	0.984389	0.529615	0.783976
RegulonViper_PPARD	0.607417	0.487267	0.380392	0.424242	0.47483			RegulonViper_PPARD	0.00359126	0.851808	0.257733	0.360794
RegulonViper_ZNF362	0.548529	0.356537	0.513725	0.479798	0.474647			RegulonViper_ZNF362	0.318932	0.14202	0.891272	0.435832
RegulonViper_ZNF789	0.471355	0.550085	0.462745	0.414141	0.474582			RegulonViper_ZNF789	0.863903	0.590888	0.790473	0.927784
RegulonViper_ZNF517	0.497187	0.574703	0.564706	0.260101	0.474174			RegulonViper_ZNF517	0.96638	0.129441	0.412324	0.012838
RegulonViper_ZNF581	0.552174	0.466893	0.498039	0.378788	0.473974			RegulonViper_ZNF581	0.255186	0.545321	0.779871	0.112303
RegulonViper_ZNF700	0.46835	0.527165	0.505882	0.393939	0.473834			RegulonViper_ZNF700	0.694255	0.765856	0.700057	0.990706
RegulonViper_ZNF436	0.454156	0.528862	0.533333	0.378788	0.473785			RegulonViper_ZNF436	0.167881	0.738418	0.607403	0.401308
RegulonViper_ZNF524	0.495524	0.581494	0.470588	0.34596	0.473392			RegulonViper_ZNF524	0.744506	0.435305	0.918332	0.0762004
RegulonViper_ZNF337	0.490729	0.54584	0.447059	0.409091	0.47318			RegulonViper_ZNF337	0.852718	0.636795	0.907325	0.828702
RegulonViper_NEUROG1	0.500064	0.292869	0.478431	0.621212	0.473144			RegulonViper_NEUROG1	0.780987	0.00280961	0.699057	0.0737877
RegulonViper_ZNF257	0.492136	0.479626	0.454902	0.464646	0.472828			RegulonViper_ZNF257	0.827004	0.893578	0.52756	0.356908
RegulonViper_KLF16	0.490537	0.549236	0.52549	0.325758	0.472755			RegulonViper_KLF16	0.928513	0.566514	0.663169	0.0308034
RegulonViper_KLF14	0.528581	0.504244	0.466667	0.391414	0.472726			RegulonViper_KLF14	0.59221	0.916319	0.662008	0.0877999
RegulonViper_ZNF644	0.639706	0.410017	0.329412	0.510101	0.472309			RegulonViper_ZNF644	0.000103192	0.104721	0.0586027	0.580781
RegulonViper_TBP	0.605946	0.491511	0.27451	0.515152	0.47178			RegulonViper_TBP	0.00544422	0.919236	0.0540815	0.843241
RegulonViper_ZNF75D	0.407225	0.488964	0.501961	0.487374	0.471381			RegulonViper_ZNF75D	0.0108814	0.696122	0.724958	0.595438
RegulonViper_ZNF629	0.426023	0.604414	0.52549	0.328283	0.471053			RegulonViper_ZNF629	0.0848896	0.105855	0.803958	0.0588717
RegulonViper_ZNF513	0.501279	0.564516	0.494118	0.323232	0.470786			RegulonViper_ZNF513	0.927205	0.492878	0.728167	0.0638395
RegulonViper_ZNF133	0.470332	0.511885	0.494118	0.406566	0.470725			RegulonViper_ZNF133	0.603042	0.908887	0.890847	0.732023
RegulonViper_CREB3L4	0.456138	0.583192	0.439216	0.40404	0.470647			RegulonViper_CREB3L4	0.381856	0.343447	0.393873	0.305953
RegulonViper_FOS	0.558887	0.462649	0.431373	0.429293	0.47055			RegulonViper_FOS	0.144541	0.727899	0.953469	0.743717
RegulonViper_ZNF214	0.562276	0.466893	0.321569	0.530303	0.47026			RegulonViper_ZNF214	0.0771267	0.941533	0.0850803	0.289989
RegulonViper_ZNF579	0.498018	0.585739	0.458824	0.338384	0.470241			RegulonViper_ZNF579	0.869022	0.170684	0.735145	0.128507
RegulonViper_SP4	0.499169	0.578947	0.356863	0.441919	0.469225			RegulonViper_SP4	0.711532	0.157788	0.0994126	0.898478
RegulonViper_NR1I3	0.601535	0.482173	0.345098	0.44697	0.468944			RegulonViper_NR1I3	0.00468188	0.963335	0.15956	0.570831
RegulonViper_ZNF280D	0.438811	0.440577	0.705882	0.287879	0.468287			RegulonViper_ZNF280D	0.102266	0.391943	0.0322903	0.00999701
RegulonViper_ZNF121	0.433568	0.460951	0.4	0.578283	0.4682			RegulonViper_ZNF121	0.12816	0.319215	0.277556	0.23606
RegulonViper_NR1D1	0.614322	0.440577	0.211765	0.606061	0.468181			RegulonViper_NR1D1	0.00271355	0.512844	0.00438889	0.466059
RegulonViper_ZNF692	0.50812	0.532258	0.486275	0.343434	0.467522			RegulonViper_ZNF692	0.793365	0.779736	0.822355	0.318107
RegulonViper_ZNF777	0.476598	0.435484	0.470588	0.487374	0.467511			RegulonViper_ZNF777	0.495482	0.592122	0.845358	0.753261
RegulonViper_MEF2C	0.529284	0.416808	0.258824	0.664141	0.467264			RegulonViper_MEF2C	0.152376	0.360294	0.0181651	0.0768706
RegulonViper_SNAPC4	0.520588	0.439728	0.564706	0.343434	0.467114			RegulonViper_SNAPC4	0.698758	0.161821	0.391985	0.114632
RegulonViper_NR2C1	0.407097	0.506791	0.576471	0.376263	0.466655			RegulonViper_NR2C1	0.0147715	0.674926	0.375624	0.121077
RegulonViper_SNAI2	0.435486	0.432937	0.486275	0.510101	0.4662			RegulonViper_SNAI2	0.0543182	0.431933	0.93064	0.941239
RegulonViper_WIZ	0.468159	0.505942	0.407843	0.482323	0.466067			RegulonViper_WIZ	0.348755	0.963198	0.433089	0.879753
RegulonViper_HSF1	0.549105	0.459253	0.337255	0.517677	0.465822			RegulonViper_HSF1	0.176844	0.566358	0.10294	0.631015
RegulonViper_SCRT1	0.488043	0.493209	0.560784	0.318182	0.465055			RegulonViper_SCRT1	0.764091	0.999218	0.708281	0.0705817
RegulonViper_ZNF546	0.484015	0.42275	0.670588	0.282828	0.465046			RegulonViper_ZNF546	0.801547	0.323657	0.110456	0.0227254
RegulonViper_ZNF547	0.502621	0.578098	0.443137	0.335859	0.464929			RegulonViper_ZNF547	0.978232	0.236167	0.532159	0.181251
RegulonViper_MXD1	0.481074	0.551783	0.298039	0.527778	0.464668			RegulonViper_MXD1	0.247589	0.334644	0.0962008	0.260199
RegulonViper_HMG20B	0.456522	0.624788	0.486275	0.290404	0.464497			RegulonViper_HMG20B	0.19938	0.0893445	0.931523	0.0128365
RegulonViper_DMBX1	0.506969	0.546689	0.411765	0.391414	0.464209			RegulonViper_DMBX1	0.840502	0.62963	0.482541	0.183126
RegulonViper_MYNN	0.579668	0.434635	0.321569	0.520202	0.464018			RegulonViper_MYNN	0.0263802	0.653019	0.149307	0.922408
RegulonViper_ZNF710	0.437852	0.522071	0.419608	0.472222	0.462938			RegulonViper_ZNF710	0.104372	0.632009	0.760481	0.512813
RegulonViper_ZNF623	0.44156	0.529711	0.564706	0.315657	0.462908			RegulonViper_ZNF623	0.116777	0.453408	0.878819	0.0509588
RegulonViper_ZFP69B	0.449233	0.264007	0.65098	0.487374	0.462898			RegulonViper_ZFP69B	0.121118	0.000618015	0.246019	0.93963
RegulonViper_MSX1	0.474297	0.440577	0.447059	0.487374	0.462327			RegulonViper_MSX1	0.421126	0.4263	0.571261	0.338273
RegulonViper_ZNF107	0.464514	0.572156	0.439216	0.371212	0.461775			RegulonViper_ZNF107	0.425303	0.273734	0.79633	0.824321
RegulonViper_FIGLA	0.455243	0.575552	0.262745	0.55303	0.461643			RegulonViper_FIGLA	0.245325	0.167237	0.0174663	0.68422
RegulonViper_ZNF445	0.45633	0.37691	0.498039	0.512626	0.460976			RegulonViper_ZNF445	0.270417	0.0858592	0.647865	0.910459
RegulonViper_ZNF318	0.622698	0.477929	0.34902	0.393939	0.460896			RegulonViper_ZNF318	0.00256579	0.586006	0.153797	0.52301
RegulonViper_ZBTB18	0.422506	0.48472	0.623529	0.310606	0.46034			RegulonViper_ZBTB18	0.0821341	0.723247	0.245574	0.0276566
RegulonViper_ZNF414	0.468734	0.605263	0.443137	0.323232	0.460092			RegulonViper_ZNF414	0.327322	0.203296	0.903984	0.050294
RegulonViper_DUX4	0.549936	0.544992	0.32549	0.416667	0.459271			RegulonViper_DUX4	0.209283	0.460734	0.0941376	0.582216
RegulonViper_ZNF32	0.458184	0.483022	0.529412	0.366162	0.459195			RegulonViper_ZNF32	0.210036	0.879642	0.787262	0.2504
RegulonViper_ZKSCAN8	0.460806	0.556027	0.564706	0.255051	0.459147			RegulonViper_ZKSCAN8	0.35893	0.34583	0.579681	0.0115734
RegulonViper_GCM2	0.565985	0.449066	0.313725	0.507576	0.459088			RegulonViper_GCM2	0.0935327	0.457775	0.0679523	0.867707
RegulonViper_FOXK1	0.46413	0.523769	0.466667	0.381313	0.45897			RegulonViper_FOXK1	0.414372	0.952924	0.752467	0.401876
RegulonViper_ZHX3	0.506969	0.421053		0.44697	0.458331			RegulonViper_ZHX3	0.789356	0.200326		0.532849
RegulonViper_DLX4	0.486509	0.535654	0.247059	0.563131	0.458088			RegulonViper_DLX4	0.98699	0.930297	0.013608	0.784623
RegulonViper_ZNF497	0.426151	0.727504	0.52549	0.14899	0.457034			RegulonViper_ZNF497	0.0819396	0.00584216	0.535482	0.000553071
RegulonViper_ZBTB45	0.48491	0.537351	0.458824	0.34596	0.456761			RegulonViper_ZBTB45	0.626942	0.507337	0.940041	0.221753
RegulonViper_PRDM10	0.463811	0.502547	0.4	0.459596	0.456488			RegulonViper_PRDM10	0.486326	0.887913	0.437279	0.568238
RegulonViper_IKZF2	0.47046	0.533107	0.258824	0.563131	0.456381			RegulonViper_IKZF2	0.460197	0.816084	0.0553067	0.590984
RegulonViper_THAP7	0.459143	0.617148	0.458824	0.290404	0.45638			RegulonViper_THAP7	0.285524	0.163047	0.83481	0.0234412
RegulonViper_KDM2A	0.453581	0.505942	0.290196	0.573232	0.455738			RegulonViper_KDM2A	0.248774	0.72394	0.0431248	0.404933
RegulonViper_ZHX1	0.390026	0.460102	0.466667	0.505051	0.455461			RegulonViper_ZHX1	0.00264575	0.570873	0.578472	0.912834
RegulonViper_ZNF580	0.492072	0.674873	0.494118	0.159091	0.455038			RegulonViper_ZNF580	0.645559	0.0134353	0.905702	0.000236568
RegulonViper_CUX2	0.495269	0.45416	0.239216	0.631313	0.454989			RegulonViper_CUX2	0.941676	0.440097	0.00705584	0.0482937
RegulonViper_ZNF260	0.580627	0.417657	0.360784	0.457071	0.454035			RegulonViper_ZNF260	0.0114741	0.291471	0.165541	0.801652
RegulonViper_TERF1	0.605754	0.373514	0.235294	0.60101	0.453893			RegulonViper_TERF1	0.000961875	0.121927	0.0109643	0.18866
RegulonViper_CREB3	0.639706	0.371817	0.262745	0.540404	0.453668			RegulonViper_CREB3	0.000532833	0.04699	0.0332837	0.763573
RegulonViper_OVOL2	0.556714	0.427844	0.384314	0.441919	0.452698			RegulonViper_OVOL2	0.153862	0.197146	0.219661	0.704862
RegulonViper_NEUROD2	0.538811	0.383701	0.301961	0.580808	0.45132			RegulonViper_NEUROD2	0.379787	0.0964638	0.0419683	0.491757
RegulonViper_CDC5L	0.394437	0.496604	0.560784	0.35101	0.450709			RegulonViper_CDC5L	0.00685539	0.903995	0.609821	0.131201
RegulonViper_SP1	0.610422	0.410017	0.388235	0.393939	0.450653			RegulonViper_SP1	0.00701045	0.176668	0.123074	0.684645
RegulonViper_CIC	0.466113	0.562818	0.411765	0.361111	0.450452			RegulonViper_CIC	0.528041	0.286383	0.403863	0.117032
RegulonViper_TP53	0.591176	0.555178	0.439216	0.212121	0.449423			RegulonViper_TP53	0.020544	0.424953	0.503474	0.0136074
RegulonViper_ZNF787	0.448338	0.563667	0.439216	0.34596	0.449295			RegulonViper_ZNF787	0.205958	0.344163	0.845405	0.0558249
RegulonViper_ZNF263	0.385934	0.533956	0.572549	0.30303	0.448867			RegulonViper_ZNF263	0.00713293	0.952976	0.48758	0.0749409
RegulonViper_ZIC1	0.557481	0.516978	0.376471	0.343434	0.448591			RegulonViper_ZIC1	0.186665	0.829618	0.358727	0.225107
RegulonViper_INSM1	0.460806	0.525467	0.486275	0.320707	0.448314			RegulonViper_INSM1	0.58316	0.762129	0.933642	0.188699
RegulonViper_RBPJ	0.592008	0.354839	0.384314	0.459596	0.447689			RegulonViper_RBPJ	0.00465122	0.0294777	0.198343	0.870404
RegulonViper_CEBPB	0.545524	0.495756	0.392157	0.356061	0.447374			RegulonViper_CEBPB	0.122462	0.901595	0.675485	0.120145
RegulonViper_ZNF444	0.444054	0.50764	0.470588	0.366162	0.447111			RegulonViper_ZNF444	0.154994	0.621704	0.814307	0.141068
RegulonViper_KLF6	0.62679	0.443124	0.294118	0.424242	0.447069			RegulonViper_KLF6	0.000868735	0.441496	0.066354	0.34669
RegulonViper_VENTX	0.572251	0.332767	0.309804	0.568182	0.445751			RegulonViper_VENTX	0.0457205	0.014885	0.0762609	0.708705
RegulonViper_ZBTB7B	0.54821	0.427844	0.411765	0.393939	0.445439			RegulonViper_ZBTB7B	0.263966	0.382383	0.373057	0.656732
RegulonViper_E4F1	0.493542	0.542445	0.447059	0.29798	0.445256			RegulonViper_E4F1	0.726591	0.437879	0.86968	0.0371182
RegulonViper_FOXD3	0.491496	0.348048	0.392157	0.54798	0.44492			RegulonViper_FOXD3	0.793232	0.0218853	0.284702	0.487508
RegulonViper_HBP1	0.36023	0.433786	0.513725	0.469697	0.44436			RegulonViper_HBP1	0.000150844	0.57466	0.871042	0.543175
RegulonViper_ZNF213	0.454604	0.520374	0.443137	0.356061	0.443544			RegulonViper_ZNF213	0.306597	0.651584	0.634207	0.150803
RegulonViper_PRDM2	0.4211	0.499151	0.498039	0.353535	0.442956			RegulonViper_PRDM2	0.0444752	0.801447	0.914028	0.0689662
RegulonViper_NR2C2	0.384143	0.420204	0.6	0.366162	0.442627			RegulonViper_NR2C2	0.0013343	0.39648	0.383657	0.181019
RegulonViper_SIX5	0.484783	0.483022	0.411765	0.386364	0.441483			RegulonViper_SIX5	0.75217	0.838584	0.548967	0.154112
RegulonViper_FOXN2	0.474936	0.49236	0.454902	0.343434	0.441408			RegulonViper_FOXN2	0.91501	0.929652	0.792757	0.0746932
RegulonViper_ZNF511	0.485486	0.476231	0.490196	0.313131	0.441261			RegulonViper_ZNF511	0.639174	0.618974	0.918181	0.0332222
RegulonViper_ZNF628	0.47078	0.518676	0.411765	0.361111	0.440583			RegulonViper_ZNF628	0.418366	0.816177	0.428132	0.133159
RegulonViper_LMX1A	0.448721	0.486418	0.313725	0.512626	0.440373			RegulonViper_LMX1A	0.323871	0.767095	0.0752846	0.400018
RegulonViper_TCFL5	0.386189	0.40747	0.517647	0.449495	0.4402			RegulonViper_TCFL5	0.00344064	0.178668	0.963468	0.502224
RegulonViper_ZNF319	0.472954	0.428693	0.32549	0.525253	0.438097			RegulonViper_ZNF319	0.715217	0.27727	0.192522	0.773336
RegulonViper_NR4A3	0.567583	0.348048	0.396078	0.436869	0.437144			RegulonViper_NR4A3	0.0537908	0.0241537	0.446009	0.759085
RegulonViper_ZNF91	0.543223	0.292869	0.313725	0.593434	0.435813			RegulonViper_ZNF91	0.52359	0.00474804	0.0532421	0.870754
RegulonViper_TBPL1	0.429156	0.488964	0.572549	0.252525	0.435799			RegulonViper_TBPL1	0.0738899	0.918764	0.263631	0.00397578
RegulonViper_HES1	0.43312	0.557725	0.360784	0.391414	0.435761			RegulonViper_HES1	0.268673	0.347324	0.248574	0.07311
RegulonViper_ZBTB40	0.458312	0.432088	0.419608	0.429293	0.434825			RegulonViper_ZBTB40	0.501026	0.351912	0.327349	0.824345
RegulonViper_ZNF641	0.430307	0.583192	0.4	0.325758	0.434814			RegulonViper_ZNF641	0.0765677	0.131991	0.333262	0.156057
RegulonViper_CREB1	0.553261	0.432937	0.317647	0.434343	0.434547			RegulonViper_CREB1	0.10665	0.284843	0.110176	0.425677
RegulonViper_ZNF507	0.484783	0.451613	0.443137	0.358586	0.43453			RegulonViper_ZNF507	0.762497	0.37503	0.583931	0.193619
RegulonViper_RHOXF1	0.495652	0.388795	0.317647	0.532828	0.433731			RegulonViper_RHOXF1	0.969139	0.0998209	0.040933	0.993181
RegulonViper_TBX3	0.423529	0.558574	0.407843	0.343434	0.433345			RegulonViper_TBX3	0.0817056	0.340338	0.442119	0.0478287
RegulonViper_ZNF540	0.479795	0.426995	0.309804	0.515152	0.432936			RegulonViper_ZNF540	0.855699	0.136419	0.028463	0.811493
RegulonViper_CSRNP1	0.508312	0.400679	0.537255	0.285354	0.4329			RegulonViper_CSRNP1	0.681933	0.146844	0.997964	0.072287
RegulonViper_HHEX	0.33798	0.410017	0.501961	0.479798	0.432439			RegulonViper_HHEX	3.32913e-06	0.345019	0.998476	0.932409
RegulonViper_ZNF519	0.350512	0.375212	0.654902	0.348485	0.432278			RegulonViper_ZNF519	0.000193192	0.0813748	0.385923	0.175231
RegulonViper_TERF2	0.555627	0.318336	0.25098	0.603535	0.43212			RegulonViper_TERF2	0.0508166	0.0132134	0.0113955	0.284508
RegulonViper_MEF2B	0.54188	0.358234	0.239216	0.588384	0.431928			RegulonViper_MEF2B	0.109203	0.0473564	0.00790277	0.246353
RegulonViper_ZNF408	0.467263	0.519525	0.368627	0.363636	0.429763			RegulonViper_ZNF408	0.453224	0.955539	0.386371	0.0934852
RegulonViper_ZBTB33	0.383632	0.471138	0.498039	0.361111	0.42848			RegulonViper_ZBTB33	0.00335508	0.700779	0.740942	0.217878
RegulonViper_CEBPZ	0.388939	0.435484	0.47451	0.414141	0.428268			RegulonViper_CEBPZ	0.00536453	0.408139	0.803634	0.237377
RegulonViper_ZNF146	0.563811	0.350594	0.309804	0.474747	0.424739			RegulonViper_ZNF146	0.0655947	0.0341206	0.0452242	0.879606
RegulonViper_ZNF668	0.454795	0.495756	0.462745	0.285354	0.424662			RegulonViper_ZNF668	0.254142	0.988723	0.909109	0.0201618
RegulonViper_ZNF76	0.38133	0.409168	0.623529	0.282828	0.424214			RegulonViper_ZNF76	0.0030521	0.251655	0.19542	0.0204974
RegulonViper_HIVEP2	0.548082	0.420204	0.443137	0.285354	0.424194			RegulonViper_HIVEP2	0.248212	0.381403	0.458848	0.0385033
RegulonViper_DEAF1	0.413427	0.487267	0.47451	0.320707	0.423978			RegulonViper_DEAF1	0.0958592	0.915932	0.702136	0.0416222
RegulonViper_ELK3	0.466113	0.486418	0.235294	0.507576	0.42385			RegulonViper_ELK3	0.55403	0.933938	0.00960174	0.719148
RegulonViper_ZNF276	0.537532	0.460951	0.309804	0.386364	0.423663			RegulonViper_ZNF276	0.275679	0.659264	0.116814	0.779314
RegulonViper_ZNF687	0.498274	0.395586	0.360784	0.436869	0.422878			RegulonViper_ZNF687	0.856579	0.165206	0.187113	0.671783
RegulonViper_TBR1	0.489706	0.480475	0.231373	0.489899	0.422863			RegulonViper_TBR1	0.904534	0.730727	0.00556187	0.758006
RegulonViper_ZBTB11	0.421036	0.504244	0.521569	0.237374	0.421056			RegulonViper_ZBTB11	0.0484693	0.899905	0.913214	0.00281716
RegulonViper_TFDP1	0.370588	0.33107	0.584314	0.393939	0.419978			RegulonViper_TFDP1	0.0036344	0.0207326	0.516702	0.324349
RegulonViper_FOXM1	0.427813	0.398132	0.47451	0.378788	0.419811			RegulonViper_FOXM1	0.0666179	0.199413	0.676637	0.458618
RegulonViper_CXXC1	0.473082	0.383701	0.482353	0.338384	0.41938			RegulonViper_CXXC1	0.665045	0.157489	0.829203	0.0337217
RegulonViper_LHX4	0.432545	0.495756	0.298039	0.449495	0.418959			RegulonViper_LHX4	0.138363	0.880037	0.0331374	0.858577
RegulonViper_USF2	0.549233	0.387946	0.184314	0.55303	0.418631			RegulonViper_USF2	0.198358	0.1357	0.00256406	0.474852
RegulonViper_ZNF280C	0.380882	0.458404	0.458824	0.373737	0.417962			RegulonViper_ZNF280C	0.00182034	0.630744	0.394295	0.245273
RegulonViper_PRDM15	0.429284	0.500849	0.364706	0.373737	0.417144			RegulonViper_PRDM15	0.0488713	0.8388	0.427086	0.668527
RegulonViper_ZNF296	0.49968	0.377759	0.423529	0.366162	0.416783			RegulonViper_ZNF296	0.669809	0.133465	0.425158	0.370478
RegulonViper_ASCL2	0.574872	0.37691	0.235294	0.479798	0.416719			RegulonViper_ASCL2	0.039697	0.0723375	0.00643831	0.636745
RegulonViper_ARID5B	0.565345	0.363328	0.317647	0.409091	0.413853			RegulonViper_ARID5B	0.0433279	0.0357521	0.0593883	0.289437
RegulonViper_ZBTB12	0.438299	0.339559	0.54902	0.325758	0.413159			RegulonViper_ZBTB12	0.113726	0.0163502	0.511044	0.116663
RegulonViper_SPIC	0.533887	0.279287	0.270588	0.568182	0.412986			RegulonViper_SPIC	0.32468	0.00307741	0.013308	0.347564
RegulonViper_NRF1	0.418031	0.421902	0.337255	0.472222	0.412352			RegulonViper_NRF1	0.0227086	0.37263	0.406375	0.460756
RegulonViper_JUN	0.580499	0.285229	0.372549	0.406566	0.411211			RegulonViper_JUN	0.0540187	0.00117	0.367733	0.735125
RegulonViper_MNT	0.404731	0.462649	0.462745	0.300505	0.407658			RegulonViper_MNT	0.0221786	0.550997	0.687244	0.0831653
RegulonViper_PAX5	0.557545	0.427844	0.137255	0.507576	0.407555			RegulonViper_PAX5	0.0461902	0.307277	0.000701919	0.921296
RegulonViper_LMX1B	0.42532	0.465195	0.231373	0.507576	0.407366			RegulonViper_LMX1B	0.0885717	0.54973	0.0145861	0.52148
RegulonViper_TCF3	0.546739	0.325127	0.223529	0.527778	0.405793			RegulonViper_TCF3	0.0852611	0.00977027	0.00580484	0.507808
RegulonViper_FOXN3	0.568031	0.240238	0.298039	0.515152	0.405365			RegulonViper_FOXN3	0.0661789	0.000116275	0.068234	0.55179
RegulonViper_ETV5	0.513939	0.294567	0.290196	0.510101	0.402201			RegulonViper_ETV5	0.795187	0.00190083	0.0307797	0.748063
RegulonViper_POU2F2	0.559207	0.351443	0.184314	0.510101	0.401266			RegulonViper_POU2F2	0.0837183	0.0181694	0.00220704	0.640911
RegulonViper_RFX3	0.496803	0.298812	0.337255	0.469697	0.400642			RegulonViper_RFX3	0.539619	0.0061396	0.124277	0.610709
RegulonViper_HIVEP3	0.556138	0.379457	0.196078	0.467172	0.399711			RegulonViper_HIVEP3	0.078235	0.0998191	0.00211038	0.827988
RegulonViper_ZNF74	0.401471	0.290323	0.470588	0.434343	0.399181			RegulonViper_ZNF74	0.00753274	0.00138465	0.948054	0.435896
RegulonViper_ZNF775	0.452877	0.540747	0.4	0.20202	0.398911			RegulonViper_ZNF775	0.182085	0.635679	0.449851	0.00114097
RegulonViper_ZNF770	0.438875	0.426995	0.352941	0.368687	0.396874			RegulonViper_ZNF770	0.140535	0.396162	0.260982	0.196431
RegulonViper_E2F8	0.332225	0.393039	0.556863	0.30303	0.396289			RegulonViper_E2F8	2.97599e-05	0.163794	0.794253	0.182079
RegulonViper_PATZ1	0.401982	0.522071	0.360784	0.29798	0.395704			RegulonViper_PATZ1	0.0143811	0.966918	0.21422	0.0961681
RegulonViper_FOXP1	0.349425	0.475382	0.447059	0.308081	0.394987			RegulonViper_FOXP1	7.91677e-05	0.570534	0.743332	0.00972536
RegulonViper_ZNF586	0.594565	0.302207	0.211765	0.464646	0.393296			RegulonViper_ZNF586	0.0127288	0.00416491	0.00517838	0.538599
RegulonViper_NFYA	0.510358	0.442275	0.219608	0.391414	0.390914			RegulonViper_NFYA	0.636821	0.359954	0.00523904	0.304888
RegulonViper_ZNF664	0.41234	0.375212	0.623529	0.151515	0.390649			RegulonViper_ZNF664	0.0311137	0.0713499	0.195819	0.0155131
RegulonViper_ZNF274	0.499233	0.386248	0.188235	0.482323	0.38901			RegulonViper_ZNF274	0.901744	0.135169	0.00301478	0.333606
RegulonViper_SPIB	0.562212	0.274194	0.168627	0.550505	0.388885			RegulonViper_SPIB	0.0755903	0.00102061	0.000530169	0.586585
RegulonViper_MXD4	0.355371	0.337012	0.517647	0.343434	0.388366			RegulonViper_MXD4	0.000192251	0.0230563	0.840693	0.239417
RegulonViper_BACH2	0.552813	0.371817	0.129412	0.492424	0.386616			RegulonViper_BACH2	0.0312526	0.0401747	0.000623002	0.754917
RegulonViper_USF1	0.508696	0.358234	0.219608	0.459596	0.386533			RegulonViper_USF1	0.542251	0.0409718	0.0029165	0.488832
RegulonViper_NFATC1	0.514642	0.358234	0.25098	0.411616	0.383868			RegulonViper_NFATC1	0.564816	0.0368904	0.0137277	0.654055
RegulonViper_SMAD5	0.54821	0.348896	0.282353	0.343434	0.380723			RegulonViper_SMAD5	0.223819	0.0450881	0.0184346	0.315248
RegulonViper_ZNF695	0.329028	0.330221	0.552941	0.308081	0.380068			RegulonViper_ZNF695	1.99084e-05	0.0305236	0.927852	0.175897
RegulonViper_TSHZ1	0.385102	0.324278	0.552941	0.257576	0.379974			RegulonViper_TSHZ1	0.00189725	0.0071618	0.97865	0.0384658
RegulonViper_SPI1	0.545716	0.312394	0.231373	0.429293	0.379694			RegulonViper_SPI1	0.214883	0.00694965	0.00871761	0.35806
RegulonViper_ZNF207	0.56298	0.351443	0.160784	0.441919	0.379282			RegulonViper_ZNF207	0.0174901	0.0327198	0.000821762	0.662571
RegulonViper_STAT3	0.585614	0.304754	0.282353	0.335859	0.377145			RegulonViper_STAT3	0.0230825	0.00521304	0.0945747	0.231405
RegulonViper_RUNX3	0.527877	0.24618	0.192157	0.540404	0.376655			RegulonViper_RUNX3	0.282127	0.000185594	0.00186563	0.321187
RegulonViper_ZNF18	0.457417	0.277589	0.243137	0.527778	0.37648			RegulonViper_ZNF18	0.259194	0.00174416	0.0189093	0.666283
RegulonViper_IRF4	0.55876	0.302207	0.14902	0.494949	0.376234			RegulonViper_IRF4	0.0798958	0.013118	0.000326169	0.807402
RegulonViper_ZFX	0.423593	0.491511	0.137255	0.441919	0.37357			RegulonViper_ZFX	0.08165	0.993117	0.000230422	0.642125
RegulonViper_ETS1	0.593606	0.277589	0.164706	0.45202	0.37198			RegulonViper_ETS1	0.0135774	0.0013525	0.0022209	0.979042
RegulonViper_E2F4	0.350256	0.358234	0.462745	0.295455	0.366672			RegulonViper_E2F4	0.000162264	0.0556716	0.830895	0.146199
RegulonViper_WT1	0.549872	0.237691	0.192157	0.477273	0.364248			RegulonViper_WT1	0.201125	0.000237265	0.00276117	0.737506
RegulonViper_CREBL2	0.433248	0.306452	0.239216	0.474747	0.363416			RegulonViper_CREBL2	0.10942	0.00589719	0.00534164	0.639092
RegulonViper_FOXS1	0.38555	0.365874	0.392157	0.300505	0.361022			RegulonViper_FOXS1	0.00148302	0.040272	0.206714	0.023451
RegulonViper_PAX7	0.442391	0.344652	0.290196	0.366162	0.36085			RegulonViper_PAX7	0.160948	0.0117338	0.0346623	0.0757117
RegulonViper_THRA	0.438747	0.440577	0.176471	0.386364	0.36054			RegulonViper_THRA	0.134972	0.425017	0.00100534	0.230671
RegulonViper_ARNTL2	0.420588	0.241087	0.541176	0.219697	0.355637			RegulonViper_ARNTL2	0.0563655	0.000146804	0.787481	0.0346481
RegulonViper_E2F1	0.396739	0.319185	0.317647	0.386364	0.354984			RegulonViper_E2F1	0.0176608	0.0124099	0.0947976	0.228028
RegulonViper_STAT2	0.424872	0.371817		0.265152	0.353947			RegulonViper_STAT2	0.100644	0.0659991		0.0711068
RegulonViper_MLX	0.391304	0.2691	0.466667	0.280303	0.351844			RegulonViper_MLX	0.0170337	0.00155623	0.640388	0.0401783
RegulonViper_ZNF281	0.410678	0.339559	0.317647	0.338384	0.351567			RegulonViper_ZNF281	0.102391	0.0342614	0.0541813	0.073789
RegulonViper_IKZF3	0.484783	0.287776	0.192157	0.40404	0.342189			RegulonViper_IKZF3	0.934661	0.00267329	0.000539337	0.248749
RegulonViper_NFKB1	0.551535	0.255518	0.211765	0.340909	0.339932			RegulonViper_NFKB1	0.192234	0.00126717	0.00372122	0.233957
RegulonViper_TBX21	0.537084	0.319185	0.156863	0.343434	0.339142			RegulonViper_TBX21	0.220913	0.0193905	0.000597494	0.0713192
RegulonViper_PBX4	0.490153	0.351443	0.207843	0.30303	0.338118			RegulonViper_PBX4	0.534705	0.0190967	0.00426676	0.0414001
RegulonViper_BATF3	0.535742	0.228353	0.180392	0.406566	0.337763			RegulonViper_BATF3	0.333877	5.9365e-05	0.00181058	0.292702
RegulonViper_RELA	0.553708	0.224109	0.211765	0.356061	0.336411			RegulonViper_RELA	0.196925	7.74984e-05	0.00419003	0.225281
RegulonViper_TFEC	0.498785	0.277589	0.235294	0.320707	0.333094			RegulonViper_TFEC	0.943266	0.00100836	0.00416005	0.0952504
RegulonViper_MYC	0.404348	0.232598	0.423529	0.262626	0.330775			RegulonViper_MYC	0.0465617	8.29299e-05	0.315429	0.0393119
RegulonViper_ZNF267	0.445716	0.326825	0.227451	0.285354	0.321336			RegulonViper_ZNF267	0.298225	0.011499	0.00523799	0.00894853
RegulonViper_IRF5	0.477046	0.339559	0.121569	0.320707	0.31472			RegulonViper_IRF5	0.486305	0.0143768	0.000176444	0.231681
RegulonViper_BCL11B	0.476343	0.301358	0.12549	0.353535	0.314182			RegulonViper_BCL11B	0.977312	0.00412177	0.000420796	0.108429
RegulonViper_NFYB	0.361317	0.367572	0.305882	0.214646	0.312355			RegulonViper_NFYB	0.000600925	0.118767	0.0451569	0.0568567
RegulonViper_SP100	0.466049	0.33871	0.152941	0.267677	0.306344			RegulonViper_SP100	0.329474	0.0119173	0.000189457	0.043509
RegulonViper_SP110	0.455754	0.358234	0.12549	0.270202	0.30242			RegulonViper_SP110	0.236066	0.0476626	0.000163145	0.0518875
RegulonViper_ZBTB32	0.468734	0.258913	0.141176	0.320707	0.297383			RegulonViper_ZBTB32	0.733531	0.000572163	0.000289734	0.0728707
RegulonViper_ZNF80	0.473338	0.280136	0.117647	0.30303	0.293538			RegulonViper_ZNF80	0.854377	0.0018322	0.000262372	0.031368
RegulonViper_STAT1	0.495205	0.310696	0.121569	0.232323	0.289948			RegulonViper_STAT1	0.917727	0.00413203	0.000203286	0.0357705
RegulonViper_SP140	0.470844	0.25382	0.145098	0.287879	0.28941			RegulonViper_SP140	0.766927	0.000327621	0.000184659	0.0271362
RegulonViper_IRF2	0.500895	0.365874	0.054902	0.219697	0.285342			RegulonViper_IRF2	0.976822	0.0189303	3.89262e-06	0.103708
RegulonViper_ZBED2	0.482097	0.213073	0.168627	0.209596	0.268348			RegulonViper_ZBED2	0.635416	1.57143e-05	0.000179233	0.00265295
RegulonViper_KMT2B	0.393223	0.247029	0.184314	0.232323	0.264222			RegulonViper_KMT2B	0.021005	0.000256513	0.00629637	0.0112182
RegulonViper_IRF3	0.37711	0.342954	0.0941176	0.151515	0.241424			RegulonViper_IRF3	0.00428316	0.017493	5.13998e-05	0.000628425
RegulonViper_BATF2	0.418862	0.252122	0.12549	0.169192	0.241417			RegulonViper_BATF2	0.0298259	0.000158213	9.06021e-05	0.00633286
RegulonViper_IRF1	0.43702	0.203735	0.109804	0.179293	0.232463			RegulonViper_IRF1	0.0867314	9.93546e-06	5.84753e-05	0.00242106
RegulonViper_NKX6_1		0.574703	0.643137	0.704545	0.640795			RegulonViper_NKX6_1		0.284636	0.195027	0.0301537
RegulonViper_NKX2_3		0.566214	0.545098	0.732323	0.614545			RegulonViper_NKX2_3		0.287452	0.734496	0.0199128
RegulonViper_NKX2_8		0.5	0.682353	0.558081	0.580145			RegulonViper_NKX2_8		0.820083	0.0596654	0.320161
RegulonViper_NKX2_1		0.556027	0.231373	0.583333	0.456911			RegulonViper_NKX2_1		0.455237	0.0275684	0.2534
RegulonViper_NKX6_2		0.596774	0.266667	0.424242	0.429228			RegulonViper_NKX6_2		0.195412	0.0391018	0.381223
RegulonViper_NKX2_5		0.359083	0.219608	0.489899	0.356197			RegulonViper_NKX2_5		0.0260541	0.0107358	0.694332
RegulonViper_NKX3_2		0.658744	0.764706	0.694444	0.705965			RegulonViper_NKX3_2		0.0435532	0.0136332	0.030165
RegulonViper_ZBED3	0.61087				0.61087			RegulonViper_ZBED3	0.0147673
RegulonViper_HNF1A	0.608887			0.565657	0.587272			RegulonViper_HNF1A	0.00357896			0.773472
RegulonViper_GATAD2B	0.571803		0.529412	0.386364	0.495859			RegulonViper_GATAD2B	0.0562229		0.671292	0.178133
RegulonViper_BACH1	0.565601		0.329412		0.447506			RegulonViper_BACH1	0.243618		0.0930309
RegulonViper_BATF	0.537212		0.2	0.469697	0.402303			RegulonViper_BATF	0.224158		0.0025922	0.697285
RegulonViper_TWIST2	0.525703		0.415686	0.575758	0.505716			RegulonViper_TWIST2	0.316621		0.324968	0.382894
RegulonViper_FOXP4	0.51477		0.423529		0.46915			RegulonViper_FOXP4	0.882444		0.550256
RegulonViper_ZNF679	0.487468			0.517677	0.502572			RegulonViper_ZNF679	0.673778			0.886846
RegulonViper_ZNF416	0.480563		0.701961		0.591262			RegulonViper_ZNF416	0.760896		0.176408
RegulonViper_HES6	0.478325				0.478325			RegulonViper_HES6	0.743542
RegulonViper_ZNF177	0.473338				0.473338			RegulonViper_ZNF177	0.953637
RegulonViper_ZNF485	0.467775		0.65098	0.353535	0.490764			RegulonViper_ZNF485	0.402468		0.126026	0.159737
RegulonViper_TFAP2E	0.467391			0.573232	0.520312			RegulonViper_TFAP2E	0.945642			0.559757
RegulonViper_PRDM9	0.432864			0.45202	0.442442			RegulonViper_PRDM9	0.13595			0.918795
RegulonViper_ZNF48	0.428261		0.72549	0.356061	0.503271			RegulonViper_ZNF48	0.0680138		0.0195955	0.122502
Note: P-values were computed using two-tailed unpaired t-tests
