# Supplementary material for: Tumors hijack immune-privileging regulons via distinct cell types to confer T cell desertion and immunotherapy resistance across various cancers
Source: Nat Commun. 2026 May 8;17:6233. doi: 10.1038/s41467-026-72538-x (PMC13369864; doi:10.1038/s41467-026-72538-x)
Supplement: Supplementary file 10 — Supplementary Dataset 8 [file 41467_2026_72538_MOESM10_ESM.xlsx]

## Sheet: Supplementary Dataset 8
Table S8: AUROC of pan-Regulon in Sensitivity analysis of BLCA_IMVigor210 exclusion
Regulons	BLCA.IMvigor210CoreBiologies	BRCA.GSE194040.ISPY2pembro	SKCM.PRJEB23709.Gide.Pembro	STAD.PRJEB25780.Kim	Average_AUROC	IMPREG Regulon
RegulonViper_ETV7	0.547315	0.714771	0.886275	0.785354	0.795466	Yes
RegulonViper_ZNF683	0.553772	0.734295	0.866667	0.752525	0.784496	Yes
RegulonViper_NCOA3	0.574169	0.794567	0.729412	0.800505	0.774828	Yes
RegulonViper_SOX11	0.596036	0.666384	0.890196	0.739899	0.765493	Yes
RegulonViper_NME2	0.599552	0.689304	0.737255	0.866162	0.76424	Yes
RegulonViper_ZNF521	0.580882	0.696095	0.729412	0.85101	0.758839	Yes
RegulonViper_NKX3_2		0.658744	0.764706	0.694444	0.705965	No
RegulonViper_ZFPM2	0.593414	0.704584	0.721569	0.777778	0.734643	Yes
RegulonViper_NCOA1	0.556138	0.794567	0.784314	0.659091	0.745991	Yes
RegulonViper_NCOA2	0.576662	0.739389	0.694118	0.777778	0.737095	Yes
RegulonViper_SOX2	0.605754	0.660441	0.709804	0.810606	0.72695	Yes
RegulonViper_ZNF217	0.601726	0.757216	0.752941	0.65404	0.721399
RegulonViper_HOXB13	0.624936	0.732598	0.721569	0.676768	0.710311
RegulonViper_BNC2	0.579284	0.679966	0.670588	0.825758	0.725437
RegulonViper_KLF3	0.641496	0.59253	0.717647	0.790404	0.700194
RegulonViper_GFI1	0.487788	0.726655	0.870588	0.656566	0.75127
RegulonViper_PRDM16	0.580051	0.652801		0.823232	0.738017
RegulonViper_SIX2	0.558824	0.701188	0.701961	0.765152	0.722767
RegulonViper_PRDM6	0.580499	0.699491	0.631373	0.810606	0.713823
RegulonViper_HOXC10	0.540473	0.708829	0.745098	0.714646	0.722858
RegulonViper_EBF2	0.586701	0.672326	0.647059	0.792929	0.704105
RegulonViper_ZNF341	0.6039	0.636672	0.560784	0.893939	0.697132
RegulonViper_ZNF423	0.647826	0.694397	0.54902	0.80303	0.682149
RegulonViper_NOTO	0.537404	0.679966	0.65098	0.825758	0.718901
RegulonViper_MEOX2	0.590665	0.651104	0.631373	0.818182	0.700219
RegulonViper_PEG3	0.573849	0.797114	0.627451	0.691919	0.705495
RegulonViper_TSHZ3	0.603005	0.629032	0.623529	0.828283	0.693615
RegulonViper_FOXF1	0.583696	0.602716	0.631373	0.863636	0.699242
RegulonViper_RUNX2	0.611957	0.660441	0.67451	0.729798	0.68825
RegulonViper_PAX4	0.49367	0.727504	0.760784	0.686869	0.725052
RegulonViper_RFX8	0.555882	0.664686	0.768627	0.674242	0.702519
RegulonViper_HOXD12	0.531394	0.637521	0.741176	0.75	0.709566
RegulonViper_ZNF41	0.627494	0.634975	0.670588	0.724747	0.67677
RegulonViper_PKNOX2	0.613043	0.534805	0.568627	0.936869	0.6801
RegulonViper_LHX8	0.500767	0.713073	0.760784	0.671717	0.715191
RegulonViper_SNAI3	0.489898	0.711375	0.843137	0.60101	0.718508
RegulonViper_VSX2	0.491752	0.719015	0.756863	0.676768	0.717549
RegulonViper_HOXB7	0.66234	0.680815	0.74902	0.550505	0.660113
RegulonViper_PBX1	0.536701	0.707131	0.627451	0.770202	0.701595
RegulonViper_HEYL	0.604476	0.639219	0.611765	0.785354	0.678779
RegulonViper_VSX1	0.488043	0.721562	0.74902	0.674242	0.714941
RegulonViper_PCGF2	0.474872	0.780985	0.682353	0.689394	0.717577
RegulonViper_KLF7	0.659655	0.716469	0.647059	0.60101	0.654846
RegulonViper_SMAD9	0.595652	0.588285	0.690196	0.742424	0.673635
RegulonViper_PRRX1	0.566368	0.642615	0.741176	0.664141	0.682644
RegulonViper_ESX1	0.520908	0.623939	0.635294	0.830808	0.69668
RegulonViper_GBX2	0.539642	0.679117	0.627451	0.762626	0.689731
RegulonViper_ARNT	0.613747	0.72326	0.556863	0.714646	0.664923
RegulonViper_HOXB5	0.542136	0.742784	0.552941	0.767677	0.687801
RegulonViper_ZNF680	0.602366	0.66893	0.592157	0.739899	0.666995
RegulonViper_RAX	0.528517	0.616299	0.647059	0.80303	0.688796
RegulonViper_ARID5A	0.45844	0.724109	0.835294	0.568182	0.709195
RegulonViper_SETDB1	0.59335	0.573854	0.670588	0.742424	0.662289
RegulonViper_GSX1	0.55422	0.648557	0.788235	0.588384	0.675059
RegulonViper_HOXC13	0.544885	0.640068	0.709804	0.684343	0.678072
RegulonViper_NR1H2	0.630691	0.657046	0.67451	0.611111	0.647556
RegulonViper_NFATC4	0.585806	0.679117	0.74902	0.555556	0.661231
RegulonViper_HAND2	0.584079	0.644312	0.607843	0.729798	0.660651
RegulonViper_NKX6_1		0.574703	0.643137	0.704545	0.640795
RegulonViper_MAFK	0.604412	0.637521	0.639216	0.674242	0.650326
RegulonViper_OSR2	0.576662	0.471986	0.721569	0.780303	0.657953
RegulonViper_BHLHE41	0.551343	0.742784	0.54902	0.707071	0.666292
RegulonViper_CREM	0.574361	0.640068	0.623529	0.709596	0.657731
RegulonViper_ZNF750	0.690857	0.539898	0.611765	0.704545	0.618736
RegulonViper_ZNF394	0.610294	0.499151	0.694118	0.742424	0.645231
RegulonViper_SOX21	0.577238	0.63837	0.560784	0.767677	0.65561
RegulonViper_GBX1	0.570013	0.680815	0.545098	0.742424	0.656112
RegulonViper_ONECUT1	0.614003	0.674873	0.592157	0.64899	0.638673
RegulonViper_LBX2	0.518542	0.677419	0.627451	0.704545	0.669805
RegulonViper_ZBTB47	0.587404	0.614601	0.729412	0.59596	0.646657
RegulonViper_ISL1	0.570141	0.58489	0.584314	0.787879	0.652361
RegulonViper_TCF7L1	0.61477	0.613752	0.619608	0.674242	0.635867
RegulonViper_EVX1	0.569182	0.74618	0.529412	0.676768	0.650786
RegulonViper_HOXD11	0.525831	0.608659	0.709804	0.674242	0.664235
RegulonViper_KLF15	0.604987	0.590832	0.643137	0.679293	0.637754
RegulonViper_NFATC3	0.584974	0.758065	0.654902	0.517677	0.643548
RegulonViper_MEIS1	0.619757	0.54584	0.541176	0.805556	0.630857
RegulonViper_FOXF2	0.560614	0.649406	0.611765	0.689394	0.650188
RegulonViper_ZNF467	0.600767	0.614601	0.435294	0.858586	0.63616
RegulonViper_RFX1	0.588555	0.664686	0.6	0.65404	0.639575
RegulonViper_BCL6B	0.626598	0.511885	0.623529	0.744949	0.626788
RegulonViper_LHX2	0.625384	0.563667	0.666667	0.64899	0.626441
RegulonViper_GLIS2	0.62532	0.563667	0.643137	0.669192	0.625332
RegulonViper_NR2E1	0.529923	0.613752	0.662745	0.694444	0.656981
RegulonViper_ZNF449	0.551151	0.628183	0.501961	0.815657	0.6486
RegulonViper_TEAD3	0.573402	0.657046	0.490196	0.770202	0.639148
RegulonViper_PAX9	0.505691	0.542445	0.694118	0.747475	0.661346
RegulonViper_NANOG	0.553005	0.617148	0.662745	0.65404	0.644644
RegulonViper_SOX5	0.575831	0.599321	0.611765	0.69697	0.636018
RegulonViper_LHX6	0.536701	0.481324	0.596078	0.868687	0.648697
RegulonViper_EGR3	0.623529	0.584041	0.623529	0.651515	0.619695
RegulonViper_ZNF853	0.536765	0.623939	0.658824	0.661616	0.648126
RegulonViper_ZBTB4	0.655179	0.657895	0.47451	0.691919	0.608108
RegulonViper_FOXA3	0.550703	0.683362	0.490196	0.755051	0.642869
RegulonViper_NFAT5	0.517455	0.601868	0.721569	0.636364	0.653267
RegulonViper_ZNF25	0.611957	0.631579	0.776471	0.457071	0.621707
RegulonViper_HOXA2	0.596611	0.708829	0.396078	0.772727	0.625878
RegulonViper_PBX3	0.648146	0.531409	0.564706	0.729798	0.608638
RegulonViper_RXRG	0.574872	0.623939	0.631373	0.638889	0.6314
RegulonViper_SALL2	0.50454	0.53056	0.741176	0.691919	0.654552
RegulonViper_HOXC12	0.512852	0.631579	0.631373	0.691919	0.651624
RegulonViper_GATA6	0.657609	0.526316	0.517647	0.762626	0.602196
RegulonViper_ZNF880	0.514962	0.611205	0.705882	0.628788	0.648625
RegulonViper_ONECUT3	0.591113	0.613752	0.588235	0.666667	0.622885
RegulonViper_NKX2_3		0.566214	0.545098	0.732323	0.614545
RegulonViper_TCF21	0.589642	0.555178	0.486275	0.825758	0.622403
RegulonViper_TCF12	0.617136	0.505942	0.580392	0.752525	0.612953
RegulonViper_FOXL1	0.572059	0.696095	0.576471	0.611111	0.627892
RegulonViper_POU3F3	0.552813	0.605263	0.584314	0.712121	0.633899
RegulonViper_NPAS4	0.576982	0.595076	0.529412	0.752525	0.625671
RegulonViper_MAFG	0.603453	0.621392	0.529412	0.699495	0.616766
RegulonViper_VEZF1	0.613747	0.468591	0.619608	0.75	0.612733
RegulonViper_ZNF469	0.574808	0.616299	0.576471	0.684343	0.625704
RegulonViper_MNX1	0.567263	0.487267	0.682353	0.714646	0.628089
RegulonViper_SOX17	0.602877	0.528862	0.478431	0.840909	0.616068
RegulonViper_ESR1	0.611829	0.631579	0.721569	0.484848	0.612665
RegulonViper_DLX2	0.537788	0.443973	0.843137	0.623737	0.636949
RegulonViper_NR3C1	0.648018	0.66129	0.494118	0.643939	0.599782
RegulonViper_HOXB2	0.57078	0.628183	0.431373	0.815657	0.625071
RegulonViper_POU5F1	0.619246	0.551783	0.556863	0.717172	0.608606
RegulonViper_SOX18	0.608376	0.558574	0.556863	0.719697	0.611711
RegulonViper_ZBED3	0.61087				#DIV/0!
RegulonViper_MLXIP	0.570396	0.551783	0.541176	0.777778	0.623579
RegulonViper_GSX2	0.579284	0.501698	0.803922	0.555556	0.620392
RegulonViper_CBX2	0.565473	0.547538	0.584314	0.739899	0.623917
RegulonViper_EN1	0.519565	0.650255	0.635294	0.631313	0.638954
RegulonViper_ZNF354A	0.565601	0.629881	0.478431	0.760101	0.622805
RegulonViper_NOBOX	0.573977	0.678268	0.517647	0.661616	0.619177
RegulonViper_ZNF532	0.525	0.708829	0.658824	0.537879	0.635177
RegulonViper_IKZF4	0.563619	0.706282	0.494118	0.661616	0.620672
RegulonViper_BRF2	0.64578	0.634975	0.647059	0.497475	0.593169
RegulonViper_GRHL2	0.572251	0.539049	0.666667	0.638889	0.614868
RegulonViper_EN2	0.516496	0.576401	0.576471	0.747475	0.633449
RegulonViper_FOXB1	0.593606	0.596774	0.619608	0.606061	0.607481
RegulonViper_ZNF92	0.643862	0.554329	0.478431	0.734848	0.589203
RegulonViper_FOXJ1	0.405115	0.728353	0.521569	0.755051	0.668324
RegulonViper_HNF1B	0.576151	0.481324	0.627451	0.724747	0.611174
RegulonViper_HIVEP1	0.559974	0.698642	0.509804	0.638889	0.615778
RegulonViper_POU6F2	0.549105	0.370119	0.666667	0.820707	0.619164
RegulonViper_CLOCK	0.61477	0.623939	0.443137	0.724747	0.597275
RegulonViper_KLF5	0.567519	0.596774	0.682353	0.55303	0.610719
RegulonViper_ISL2	0.587276	0.633277	0.388235	0.790404	0.603972
RegulonViper_MYOD1	0.571739	0.497453	0.521569	0.808081	0.609034
RegulonViper_EBF4	0.572251	0.651104	0.603922	0.568182	0.607736
RegulonViper_KDM5B	0.630243	0.616299	0.490196	0.656566	0.587687
RegulonViper_ELF3	0.568734	0.695246	0.623529	0.505051	0.607942
RegulonViper_ZNF410	0.615729	0.668081	0.631373	0.477273	0.592242
RegulonViper_ZFHX3	0.570588	0.552632	0.635294	0.633838	0.607255
RegulonViper_FOXG1	0.566176	0.586587	0.643137	0.59596	0.608561
RegulonViper_ATOH8	0.586125	0.614601	0.521569	0.669192	0.601787
RegulonViper_SOX1	0.512084	0.512733	0.745098	0.621212	0.626348
RegulonViper_FOXA2	0.602174	0.59253	0.615686	0.578283	0.5955
RegulonViper_SHOX2	0.519949	0.633277	0.682353	0.550505	0.622045
RegulonViper_ZNF653	0.542391	0.472835	0.635294	0.734848	0.614326
RegulonViper_ZNF282	0.559591	0.582343	0.611765	0.631313	0.608474
RegulonViper_ZNF264	0.557928	0.584041	0.647059	0.59596	0.60902
RegulonViper_FOXQ1	0.584655	0.556027	0.533333	0.709596	0.599652
RegulonViper_LHX3	0.546292	0.54584	0.635294	0.65404	0.611725
RegulonViper_ZNF366	0.613299	0.47708	0.541176	0.747475	0.588577
RegulonViper_HMX1	0.54124	0.541596	0.596078	0.69697	0.611548
RegulonViper_MIXL1	0.49009	0.583192	0.54902	0.75	0.627404
RegulonViper_MAFB	0.638683	0.516978	0.54902	0.666667	0.577555
RegulonViper_GLIS1	0.604859	0.523769	0.556863	0.684343	0.588325
RegulonViper_ZNF426	0.473529	0.540747	0.686275	0.669192	0.632071
RegulonViper_MBD3	0.573274	0.65365	0.513725	0.626263	0.597879
RegulonViper_GTF2B	0.603836	0.528014	0.537255	0.69697	0.587413
RegulonViper_GLIS3	0.637724	0.510187	0.647059	0.570707	0.575984
RegulonViper_ZNF416	0.480563		0.701961		0.701961
RegulonViper_RORC	0.567455	0.646859	0.498039	0.651515	0.598804
RegulonViper_ZNF136	0.61266	0.677419	0.411765	0.661616	0.5836
RegulonViper_SIX1	0.615857	0.533107	0.584314	0.628788	0.58207
RegulonViper_ONECUT2	0.570844	0.550085	0.584314	0.656566	0.596988
RegulonViper_GCM1	0.572506	0.583192	0.588235	0.616162	0.595863
RegulonViper_TCF4	0.603197	0.571307	0.533333	0.651515	0.585385
RegulonViper_SOX8	0.567263	0.471138	0.537255	0.782828	0.597074
RegulonViper_ZNF699	0.604668	0.589983	0.501961	0.659091	0.583678
RegulonViper_NRL	0.556138	0.548387	0.580392	0.669192	0.599324
RegulonViper_HOXD13	0.53702	0.564516	0.498039	0.752525	0.605027
RegulonViper_ZGPAT	0.530243	0.535654	0.576471	0.709596	0.60724
RegulonViper_ARID2	0.655307	0.590832	0.564706	0.540404	0.565314
RegulonViper_TEF	0.530946	0.640917	0.631373	0.54798	0.606756
RegulonViper_ZBTB7C	0.558376	0.559423	0.690196	0.542929	0.597516
RegulonViper_RARB	0.607737	0.573005	0.619608	0.550505	0.581039
RegulonViper_HNF1A	0.608887			0.565657	0.565657
RegulonViper_NR2E3	0.552302	0.522071	0.537255	0.737374	0.5989
RegulonViper_HOXD3	0.516752	0.565365	0.701961	0.563131	0.610152
RegulonViper_PRDM1	0.573465	0.466893	0.627451	0.679293	0.591212
RegulonViper_HOXB4	0.48798	0.691851	0.466667	0.699495	0.619337
RegulonViper_NR1I2	0.580882	0.662139	0.521569	0.580808	0.588172
RegulonViper_ZNF816	0.608184	0.572156	0.509804	0.65404	0.578667
RegulonViper_RREB1	0.570332	0.573854	0.498039	0.699495	0.590463
RegulonViper_EVX2	0.585997	0.63073	0.505882	0.618687	0.5851
RegulonViper_ARX	0.56055	0.596774	0.494118	0.689394	0.593429
RegulonViper_BARHL1	0.571547	0.533956	0.603922	0.631313	0.58973
RegulonViper_ZSCAN16	0.627749	0.604414	0.662745	0.444444	0.570535
RegulonViper_KLF8	0.565409	0.486418	0.513725	0.772727	0.590957
RegulonViper_HIF3A	0.580307	0.54584	0.447059	0.760101	0.584333
RegulonViper_KLF9	0.647123	0.444822	0.521569	0.719697	0.562029
RegulonViper_CASZ1	0.575512	0.561121	0.592157	0.603535	0.585604
RegulonViper_POU3F4	0.532097	0.666384	0.501961	0.631313	0.599886
RegulonViper_EMX1	0.58312	0.611205	0.54902	0.588384	0.58287
RegulonViper_PRDM14	0.614962	0.497453	0.490196	0.727273	0.571641
RegulonViper_ZNF331	0.607417	0.526316	0.482353	0.712121	0.573597
RegulonViper_RARG	0.606266	0.572156	0.545098	0.603535	0.573597
RegulonViper_DBP	0.569246	0.604414	0.537255	0.613636	0.585102
RegulonViper_GATA4	0.638171	0.585739	0.482353	0.616162	0.561418
RegulonViper_GATA2	0.647123	0.551783	0.509804	0.613636	0.558408
RegulonViper_MEOX1	0.545716	0.546689	0.372549	0.856061	0.591766
RegulonViper_NKX2_8		0.5	0.682353	0.558081	0.580145
RegulonViper_RORB	0.557737	0.528862	0.635294	0.598485	0.587547
RegulonViper_HLF	0.578708	0.621392	0.635294	0.484848	0.580512
RegulonViper_EGR4	0.4789	0.680815	0.654902	0.505051	0.613589
RegulonViper_HIC2	0.463427	0.571307	0.627451	0.656566	0.618441
RegulonViper_MXD3	0.609335	0.555178	0.443137	0.707071	0.568462
RegulonViper_TFAP2A	0.651023	0.566214	0.435294	0.661616	0.554375
RegulonViper_POU5F1B	0.536189	0.664686	0.486275	0.626263	0.592408
RegulonViper_JDP2	0.554476	0.438031	0.588235	0.732323	0.586196
RegulonViper_EMX2	0.566368	0.500849	0.568627	0.676768	0.582081
RegulonViper_PAX1	0.567775	0.488115	0.462745	0.792929	0.581263
RegulonViper_FOXJ2	0.535358	0.657046	0.431373	0.684343	0.590921
RegulonViper_HESX1	0.48766	0.511885	0.643137	0.664141	0.606388
RegulonViper_ZNF605	0.478197	0.537351	0.752941	0.537879	0.60939
RegulonViper_TFAP2B	0.582737	0.478778	0.658824	0.585859	0.574487
RegulonViper_NFIC	0.597442	0.525467		0.606061	0.565764
RegulonViper_RFX4	0.438555	0.650255	0.666667	0.54798	0.621634
RegulonViper_HOXA13	0.510166	0.494907	0.607843	0.689394	0.597381
RegulonViper_TBX6	0.470269	0.674024	0.513725	0.643939	0.610563
RegulonViper_FOXO6	0.524297	0.64601	0.560784	0.570707	0.592501
RegulonViper_SMAD3	0.615409	0.539898	0.556863	0.588384	0.561715
RegulonViper_ZNF639	0.417391	0.591681	0.764706	0.525253	0.627213
RegulonViper_TBX2	0.604731	0.506791	0.509804	0.676768	0.564454
RegulonViper_ISX	0.507737	0.58489	0.560784	0.643939	0.596538
RegulonViper_CEBPG	0.636701	0.639219	0.470588	0.550505	0.553437
RegulonViper_NEUROG2	0.574425	0.478778	0.596078	0.646465	0.573774
RegulonViper_ZNF740	0.531586	0.565365	0.556863	0.641414	0.587881
RegulonViper_HOXB3	0.548274	0.395586	0.584314	0.765152	0.581684
RegulonViper_MYT1	0.397698	0.646859		0.674242	0.660551
RegulonViper_ZSCAN4	0.62257	0.436333	0.368627	0.863636	0.556199
RegulonViper_ZFP14	0.467967	0.647708	0.698039	0.477273	0.607673
RegulonViper_NR3C2	0.54399	0.473684	0.631373	0.641414	0.582157
RegulonViper_NR4A1	0.598338	0.480475	0.494118	0.717172	0.563922
RegulonViper_FOXO1	0.559015	0.596774	0.447059	0.686869	0.576901
RegulonViper_HOXD9	0.55422	0.437182	0.662745	0.633838	0.577922
RegulonViper_PHOX2A	0.559335	0.558574	0.588235	0.580808	0.575872
RegulonViper_ZNF584	0.642519	0.559423	0.529412	0.555556	0.54813
RegulonViper_ELK1	0.656777	0.508489	0.588235	0.532828	0.543184
RegulonViper_FIZ1	0.55454	0.442275	0.556863	0.732323	0.577154
RegulonViper_PDX1	0.604092	0.518676	0.517647	0.643939	0.560087
RegulonViper_THAP1	0.566688	0.552632	0.537255	0.626263	0.57205
RegulonViper_NFIX	0.539578	0.511885	0.588235	0.641414	0.580511
RegulonViper_FOXA1	0.50812	0.699491		0.502525	0.601008
RegulonViper_ZNF250	0.516113	0.550934	0.564706	0.643939	0.586526
RegulonViper_ZNF827	0.496419	0.519525	0.65098	0.608586	0.59303
RegulonViper_MBD2	0.542839	0.619694	0.568627	0.542929	0.577084
RegulonViper_MECOM	0.562852	0.544143	0.462745	0.70202	0.569636
RegulonViper_E2F7	0.570013	0.580645	0.615686	0.505051	0.567127
RegulonViper_CTCFL	0.602174	0.499151	0.576471	0.593434	0.556352
RegulonViper_MSX2	0.560038	0.5	0.745098	0.464646	0.569915
RegulonViper_CRX	0.507033	0.43039	0.670588	0.661616	0.587532
RegulonViper_LBX1	0.532673	0.423599	0.741176	0.570707	0.578494
RegulonViper_ZNF441	0.498913	0.585739	0.72549	0.457071	0.589433
RegulonViper_MYB	0.476854	0.624788		0.598485	0.611636
RegulonViper_ZNF709	0.489898	0.641766	0.698039	0.436869	0.592225
RegulonViper_MAZ	0.612084	0.540747	0.513725	0.598485	0.550986
RegulonViper_BARX1	0.524041	0.466044	0.580392	0.694444	0.580294
RegulonViper_GMEB2	0.580691	0.49236	0.623529	0.565657	0.560515
RegulonViper_PHOX2B	0.571611	0.589983	0.537255	0.563131	0.563456
RegulonViper_MITF	0.610102	0.588285	0.403922	0.659091	0.550433
RegulonViper_MAFF	0.650512	0.513582	0.498039	0.598485	0.536702
RegulonViper_ZNF37A	0.493798	0.650255	0.521569	0.593434	0.588419
RegulonViper_VAX2	0.569885	0.724109	0.411765	0.55303	0.562968
RegulonViper_ZNF493	0.47743	0.593379	0.678431	0.507576	0.593129
RegulonViper_ZNF320	0.580115	0.527165	0.415686	0.732323	0.558391
RegulonViper_ZNF175	0.69546	0.488115	0.470588	0.60101	0.519905
RegulonViper_HMX2	0.509015	0.505093	0.513725	0.727273	0.582031
RegulonViper_POU4F3	0.570908	0.589983	0.498039	0.59596	0.561327
RegulonViper_MEIS2	0.648913	0.350594	0.521569	0.732323	0.534829
RegulonViper_ZBTB46	0.624488	0.502547	0.458824	0.666667	0.542679
RegulonViper_ZNF418	0.524041	0.628183	0.329412	0.770202	0.575932
RegulonViper_FOXD2	0.515665	0.617148	0.560784	0.558081	0.578671
RegulonViper_GSC	0.542455	0.379457	0.556863	0.772727	0.569682
RegulonViper_ALX1	0.551598	0.533956	0.447059	0.717172	0.566062
RegulonViper_ZNF335	0.56835	0.477929	0.486275	0.717172	0.560458
RegulonViper_TP73	0.648657	0.612054	0.407843	0.575758	0.531885
RegulonViper_ZBTB17	0.546483	0.580645	0.603922	0.512626	0.565731
RegulonViper_ZNF384	0.588875	0.537351	0.592157	0.525253	0.551587
RegulonViper_KLF12	0.482801	0.519525	0.603922	0.631313	0.58492
RegulonViper_ERF	0.614194	0.541596	0.392157	0.689394	0.541049
RegulonViper_MAX	0.66202	0.562818	0.360784	0.651515	0.525039
RegulonViper_ZNF143	0.536637	0.52292	0.552941	0.621212	0.565691
RegulonViper_ESRRA	0.54009	0.662988	0.396078	0.631313	0.56346
RegulonViper_POU4F1	0.544693	0.579796	0.482353	0.621212	0.56112
RegulonViper_SRY	0.497059	0.40747	0.572549	0.75	0.576673
RegulonViper_VAX1	0.561893	0.724958	0.407843	0.527778	0.553526
RegulonViper_PROP1	0.558824	0.563667	0.584314	0.515152	0.554377
RegulonViper_ZNF582	0.569885	0.528862	0.423529	0.699495	0.550629
RegulonViper_CREB3L3	0.604348	0.471986		0.588384	0.530185
RegulonViper_ETV3	0.58945	0.571307	0.419608	0.638889	0.543268
RegulonViper_HOXD8	0.525512	0.573005	0.501961	0.618687	0.564551
RegulonViper_ZNF81	0.505818	0.634126	0.517647	0.560606	0.570793
RegulonViper_AR	0.557289	0.63073	0.537255	0.492424	0.55347
RegulonViper_ZNF592	0.481905	0.70798	0.509804	0.517677	0.578487
RegulonViper_MZF1	0.588555	0.557725	0.490196	0.578283	0.542068
RegulonViper_ZNF302	0.461765	0.589983	0.65098	0.510101	0.583688
RegulonViper_CXXC4	0.648402	0.558574	0.611765	0.393939	0.521426
RegulonViper_ZNF277	0.538235	0.606112	0.658824	0.409091	0.558009
RegulonViper_HMGA2	0.598977	0.488964	0.631373	0.487374	0.535904
RegulonViper_ZNF780B	0.502941	0.589134	0.647059	0.462121	0.566105
RegulonViper_PLAG1	0.565409	0.535654	0.521569	0.578283	0.545168
RegulonViper_HNF4G	0.615537	0.541596	0.454902	0.588384	0.528294
RegulonViper_ZBTB14	0.504987	0.48472	0.611765	0.598485	0.56499
RegulonViper_THAP11	0.633376	0.431239	0.431373	0.70202	0.521544
RegulonViper_SOX15	0.583184	0.435484	0.623529	0.555556	0.53819
RegulonViper_ZBTB6	0.550575	0.647708	0.521569	0.477273	0.54885
RegulonViper_GMEB1	0.500703	0.550934	0.670588	0.474747	0.565423
RegulonViper_MEIS3	0.572634	0.594228	0.372549	0.656566	0.541114
RegulonViper_TEAD4	0.63766	0.382852	0.403922	0.770202	0.518992
RegulonViper_ZEB1	0.421611	0.556027	0.729412	0.487374	0.590938
RegulonViper_OTX1	0.45812	0.561121	0.647059	0.527778	0.578652
RegulonViper_SHOX	0.511445	0.557725	0.552941	0.570707	0.560458
RegulonViper_ZNF496	0.434719	0.585739	0.639216	0.532828	0.585928
RegulonViper_MYF6	0.526279	0.606961	0.4	0.659091	0.555351
RegulonViper_FOXJ3	0.527302	0.528014	0.52549	0.611111	0.554872
RegulonViper_ZIM3	0.585422	0.556027	0.458824	0.590909	0.535253
RegulonViper_ZNF763	0.497826	0.529711	0.729412	0.429293	0.562805
RegulonViper_PPARA	0.567775	0.544992		0.525253	0.535122
RegulonViper_HNF4A	0.620588	0.499151	0.615686	0.444444	0.519761
RegulonViper_ZBTB26	0.41298	0.58489	0.772549	0.409091	0.588843
RegulonViper_ZNF322	0.555946	0.558574	0.45098	0.613636	0.541064
RegulonViper_HOXA5	0.528069	0.443973	0.623529	0.583333	0.550279
RegulonViper_ASCL1	0.591624	0.438031	0.396078	0.752525	0.528878
RegulonViper_ATF3	0.358376	0.604414	0.67451	0.540404	0.606443
RegulonViper_LIN54	0.473721	0.527165	0.521569	0.65404	0.567591
RegulonViper_SALL4	0.534655	0.552632	0.564706	0.522727	0.546688
RegulonViper_PKNOX1	0.63766	0.455008	0.431373	0.64899	0.51179
RegulonViper_TFAP4	0.596419	0.554329	0.423529	0.598485	0.525448
RegulonViper_ZNF420	0.464706	0.527165	0.666667	0.512626	0.568819
RegulonViper_HMX3	0.514514	0.410866	0.541176	0.704545	0.552196
RegulonViper_FEV	0.599488	0.502547	0.376471	0.691919	0.523645
RegulonViper_ZNF317	0.614706	0.423599	0.54902	0.580808	0.517809
RegulonViper_HEY1	0.526343	0.434635	0.588235	0.618687	0.547186
RegulonViper_HLX	0.610678	0.478778	0.419608	0.656566	0.518317
RegulonViper_TGIF1	0.512532	0.490662	0.419608	0.742424	0.550898
RegulonViper_ZNF248	0.526215	0.568761	0.627451	0.441919	0.546044
RegulonViper_ESRRG	0.576279	0.479626	0.337255	0.770202	0.529028
RegulonViper_NR6A1	0.547826	0.529711	0.458824	0.626263	0.538266
RegulonViper_SMAD1	0.659591	0.488115	0.388235	0.621212	0.499188
RegulonViper_DLX1	0.545013	0.478778	0.388235	0.744949	0.537321
RegulonViper_NPAS2	0.503581	0.500849	0.541176	0.611111	0.551045
RegulonViper_GSC2	0.521931	0.443973	0.627451	0.563131	0.544852
RegulonViper_FOXC1	0.56445	0.572156	0.501961	0.517677	0.530598
RegulonViper_ZBTB38	0.580627	0.624788	0.552941	0.396465	0.524731
RegulonViper_POU6F1	0.549488	0.520374	0.486275	0.598485	0.535044
RegulonViper_ZNF140	0.570588	0.539898	0.54902	0.492424	0.527114
RegulonViper_LHX9	0.512148	0.550085	0.564706	0.522727	0.545839
RegulonViper_HOXA11	0.522762	0.535654	0.509804	0.580808	0.542089
RegulonViper_NR4A2	0.564834	0.433786	0.392157	0.757576	0.52784
RegulonViper_TGIF2	0.433376	0.466044	0.6	0.646465	0.570836
RegulonViper_ZFP42	0.423849	0.564516	0.643137	0.512626	0.573427
RegulonViper_ZNF292	0.520908	0.586587	0.478431	0.558081	0.541033
RegulonViper_BSX	0.508184	0.548387	0.564706	0.522727	0.545273
RegulonViper_PAX2	0.438427	0.647708	0.529412	0.527778	0.568299
RegulonViper_ZNF554	0.579795	0.509338	0.341176	0.712121	0.520879
RegulonViper_GATA3	0.620269	0.646859	0.266667	0.608586	0.507371
RegulonViper_FOXI1	0.411061	0.618846	0.596078	0.515152	0.576692
RegulonViper_DNMT1	0.507033	0.616299	0.337255	0.679293	0.544282
RegulonViper_AIRE	0.524616	0.481324	0.592157	0.540404	0.537962
RegulonViper_HSF4	0.568095	0.578098	0.498039	0.492424	0.522854
RegulonViper_SATB1	0.451471	0.603565	0.666667	0.414141	0.561458
RegulonViper_ATOH1	0.564322	0.443124	0.521569	0.606061	0.523584
RegulonViper_SMAD4	0.639003	0.416808		0.545455	0.481131
RegulonViper_BCL6	0.38702	0.634126	0.721569	0.391414	0.582369
RegulonViper_SCRT2	0.503133	0.501698	0.454902	0.674242	0.543614
RegulonViper_ZNF708	0.599425	0.547538	0.431373	0.555556	0.511489
RegulonViper_ZIC3	0.560422	0.52292	0.486275	0.560606	0.523267
RegulonViper_ZNF33A	0.470332	0.612054	0.556863	0.489899	0.552939
RegulonViper_ZFP82	0.531074	0.488115	0.392157	0.717172	0.532481
RegulonViper_JUNB	0.636893	0.319185	0.498039	0.674242	0.497156
RegulonViper_ZNF197	0.45665	0.589983	0.623529	0.457071	0.556861
RegulonViper_PPARG	0.534271	0.420204	0.596078	0.575758	0.53068
RegulonViper_ZSCAN31	0.554795	0.528862	0.419608	0.621212	0.523227
RegulonViper_GRHL1	0.449488	0.451613	0.662745	0.560606	0.558321
RegulonViper_SIX3	0.483887	0.47708	0.478431	0.684343	0.546618
RegulonViper_OLIG2	0.607289	0.417657	0.498039	0.598485	0.504727
RegulonViper_RAX2	0.510166	0.556876	0.533333	0.520202	0.536804
RegulonViper_ZNF502	0.549041	0.518676	0.388235	0.664141	0.523684
RegulonViper_SOX4	0.557353	0.433786	0.478431	0.64899	0.520402
RegulonViper_OLIG3	0.514642	0.410866	0.545098	0.646465	0.534143
RegulonViper_MEF2D	0.556841	0.439728	0.482353	0.636364	0.519482
RegulonViper_FOXD1	0.511189	0.667233	0.301961	0.631313	0.533502
RegulonViper_TEAD1	0.63702	0.434635	0.435294	0.603535	0.491155
RegulonViper_MYOG	0.567647	0.535654	0.380392	0.626263	0.514103
RegulonViper_ZFP28	0.593414	0.544992	0.282353	0.686869	0.504738
RegulonViper_ZKSCAN1	0.592263	0.44652	0.647059	0.421717	0.505099
RegulonViper_ZNF182	0.476535	0.640068	0.54902	0.441919	0.543669
RegulonViper_TBX15	0.48376	0.503396	0.443137	0.676768	0.5411
RegulonViper_ZSCAN22	0.570524	0.552632	0.47451	0.507576	0.511572
RegulonViper_ZNF654	0.502302	0.626486	0.52549	0.449495	0.533824
RegulonViper_ZBTB1	0.534079	0.505942	0.419608	0.641414	0.522321
RegulonViper_ZIC4	0.533951	0.516129	0.47451	0.575758	0.522132
RegulonViper_GRHL3	0.505307	0.441426	0.713725	0.439394	0.531515
RegulonViper_ZGLP1	0.514386	0.474533	0.509804	0.60101	0.528449
RegulonViper_ZNF10	0.464322	0.564516	0.678431	0.391414	0.544787
RegulonViper_TSC22D1	0.490729	0.616299	0.435294	0.555556	0.535716
RegulonViper_ZFP91	0.442327	0.516129	0.627451	0.510101	0.551227
RegulonViper_SP3	0.600064	0.444822	0.388235	0.661616	0.498224
RegulonViper_ZNF549	0.580691	0.501698	0.431373	0.580808	0.504626
RegulonViper_ZNF800	0.498977	0.60781	0.490196	0.497475	0.531827
RegulonViper_BBX	0.410102	0.570458	0.568627	0.542929	0.560672
RegulonViper_DLX6	0.520844	0.377759	0.74902	0.444444	0.523741
RegulonViper_SOX12	0.53555	0.488115	0.6	0.467172	0.518429
RegulonViper_HES7	0.493286	0.525467	0.580392	0.489899	0.531919
RegulonViper_SOX3	0.505946	0.526316	0.435294	0.621212	0.527607
RegulonViper_ZNF646	0.522187	0.54584	0.533333	0.487374	0.522182
RegulonViper_TBX1	0.474169	0.49236	0.447059	0.674242	0.537887
RegulonViper_FOXH1	0.544949	0.433786	0.454902	0.65404	0.514243
RegulonViper_ZNF134	0.53734	0.438879	0.501961	0.608586	0.516475
RegulonViper_HES5	0.429476	0.566214	0.658824	0.431818	0.552285
RegulonViper_ZNF627	0.500639	0.555178	0.580392	0.449495	0.528355
RegulonViper_FOXC2	0.543414	0.609508	0.411765	0.520202	0.513825
RegulonViper_MLXIPL	0.600448	0.504244	0.407843	0.570707	0.494265
RegulonViper_GABPA	0.431266	0.441426	0.580392	0.628788	0.550202
RegulonViper_TFAP2E	0.467391			0.573232	0.573232
RegulonViper_ZNF8	0.558632	0.393888	0.458824	0.669192	0.507301
RegulonViper_KLF1	0.600767	0.518676	0.392157	0.568182	0.493005
RegulonViper_TCF7	0.626023	0.506791	0.466667	0.479798	0.484419
RegulonViper_UNCX	0.562724	0.400679	0.686275	0.429293	0.505416
RegulonViper_ZNF785	0.499105	0.61545	0.466667	0.497475	0.52653
RegulonViper_ZSCAN9	0.461765	0.472835	0.654902	0.487374	0.53837
RegulonViper_ZNF512B	0.517136	0.544992	0.501961	0.512626	0.51986
RegulonViper_ZNF490	0.530179	0.297963	0.607843	0.638889	0.514898
RegulonViper_MGA	0.469246	0.488964	0.439216	0.676768	0.534983
RegulonViper_POU2F3	0.546292	0.564516	0.298039	0.664141	0.508899
RegulonViper_ZNF696	0.498529	0.551783	0.658824	0.363636	0.524748
RegulonViper_OLIG1	0.476407	0.449915	0.529412	0.616162	0.531829
RegulonViper_ZZZ3	0.598913	0.449915	0.494118	0.527778	0.490604
RegulonViper_TBX5	0.472123	0.483871	0.435294	0.679293	0.532819
RegulonViper_TBX4	0.472698	0.483022	0.447059	0.666667	0.532249
RegulonViper_ADNP	0.628261	0.455008	0.309804	0.674242	0.479685
RegulonViper_ZNF396	0.587084	0.37691	0.309804	0.792929	0.493214
RegulonViper_SPZ1	0.598977	0.404924	0.423529	0.638889	0.489114
RegulonViper_HES4	0.478389	0.448217	0.482353	0.656566	0.529045
RegulonViper_ZNF350	0.542711	0.616299	0.301961	0.603535	0.507265
RegulonViper_PTF1A	0.513363	0.427844	0.423529	0.699495	0.516956
RegulonViper_NEUROD1	0.593031	0.456706	0.498039	0.515152	0.489966
RegulonViper_ZBTB41	0.465729	0.583192	0.584314	0.429293	0.532266
RegulonViper_NHLH1	0.530563	0.517827	0.513725	0.497475	0.509676
RegulonViper_ZNF791	0.475448	0.597623	0.529412	0.457071	0.528035
RegulonViper_POU2F1	0.618542	0.505942	0.494118	0.439394	0.479818
RegulonViper_ZNF587	0.496164	0.602716	0.541176	0.416667	0.520187
RegulonViper_ZBTB21	0.545908	0.587436	0.505882	0.416667	0.503328
RegulonViper_ZNF354B	0.530691	0.552632	0.545098	0.426768	0.508166
RegulonViper_POU4F2	0.58133	0.475382	0.352941	0.643939	0.490754
RegulonViper_ZNF691	0.459335	0.535654	0.639216	0.419192	0.531354
RegulonViper_TBX20	0.515857	0.413413	0.482353	0.641414	0.512393
RegulonViper_POU3F1	0.581266	0.521222	0.392157	0.558081	0.490487
RegulonViper_TBX19	0.574361	0.532258	0.423529	0.520202	0.491996
RegulonViper_PITX3	0.509847	0.243633	0.556863	0.739899	0.513465
RegulonViper_ARID3B	0.482481	0.54584	0.466667	0.55303	0.521846
RegulonViper_ZNF181	0.511957	0.535654	0.635294	0.363636	0.511528
RegulonViper_HOXC9	0.554987	0.525467	0.435294	0.530303	0.497021
RegulonViper_ZBED4	0.539514	0.41511	0.588235	0.502525	0.501957
RegulonViper_BHLHE23	0.509079	0.370968	0.498039	0.666667	0.511891
RegulonViper_L3MBTL1	0.519757	0.594228	0.486275	0.444444	0.508315
RegulonViper_ALX3	0.507737	0.335314	0.635294	0.565657	0.512088
RegulonViper_IKZF5	0.530435	0.578947	0.47451	0.459596	0.504351
RegulonViper_ZNF619	0.431074	0.56961	0.74902	0.292929	0.537186
RegulonViper_IRF6	0.52078	0.397284	0.611765	0.510101	0.506383
RegulonViper_ZNF589	0.629348	0.505942	0.341176	0.563131	0.470083
RegulonViper_ZNF766	0.540985	0.478778	0.470588	0.545455	0.498273
RegulonViper_ZNF518A	0.461125	0.576401	0.568627	0.429293	0.524774
RegulonViper_MBD4	0.636893	0.556876	0.419608	0.421717	0.466067
RegulonViper_ZNF510	0.463619	0.489813	0.709804	0.371212	0.52361
RegulonViper_ZNF236	0.518926	0.508489	0.415686	0.588384	0.504186
RegulonViper_ZNF841	0.545077	0.560272	0.458824	0.467172	0.495422
RegulonViper_DMRT3	0.503708	0.43039	0.443137	0.65404	0.509189
RegulonViper_RARA	0.617072	0.568761	0.45098	0.391414	0.470385
RegulonViper_ZNF85	0.451343	0.431239	0.678431	0.467172	0.525614
RegulonViper_HMGN3	0.576407	0.583192	0.447059	0.419192	0.483148
RegulonViper_ZNF678	0.480179	0.608659	0.396078	0.540404	0.515047
RegulonViper_YBX1	0.534974	0.549236	0.286275	0.65404	0.496517
RegulonViper_MBD1	0.368542	0.462649	0.698039	0.494949	0.551879
RegulonViper_ESRRB	0.580179	0.391341	0.337255	0.714646	0.481081
RegulonViper_NFE2	0.648402	0.357385	0.396078	0.621212	0.458225
RegulonViper_TWIST2	0.525703		0.415686	0.575758	0.495722
RegulonViper_ZNF195	0.484207	0.573005	0.647059	0.318182	0.512749
RegulonViper_PLAGL2	0.510294	0.413413	0.462745	0.633838	0.503332
RegulonViper_RORA	0.53133	0.511036	0.313725	0.664141	0.496301
RegulonViper_GATAD2A	0.51899	0.518676	0.466667	0.515152	0.500165
RegulonViper_ZBTB7A	0.449552	0.432937	0.615686	0.520202	0.522942
RegulonViper_CTCF	0.551982	0.527165	0.466667	0.472222	0.488685
RegulonViper_ZNF329	0.587212	0.508489	0.419608	0.502525	0.476874
RegulonViper_ZHX2	0.432033	0.459253	0.623529	0.5	0.527594
RegulonViper_ZNF48	0.428261		0.72549	0.356061	0.540775
RegulonViper_ZNF679	0.487468			0.517677	0.517677
RegulonViper_ZNF358	0.464066	0.67657	0.576471	0.292929	0.515323
RegulonViper_ZNF224	0.500895	0.400679	0.529412	0.578283	0.502791
RegulonViper_SP8	0.517008	0.500849	0.415686	0.573232	0.496589
RegulonViper_ZNF514	0.491176	0.557725	0.533333	0.424242	0.5051
RegulonViper_ALX4	0.487788	0.431239	0.52549	0.555556	0.504095
RegulonViper_ZNF324	0.54968	0.497453	0.32549	0.626263	0.483069
RegulonViper_ZXDB	0.459271	0.501698	0.403922	0.633838	0.513153
RegulonViper_GFI1B	0.673593	0.426995	0.337255	0.560606	0.441619
RegulonViper_CENPB	0.37679	0.497453	0.694118	0.429293	0.540288
RegulonViper_ZNF165	0.599425	0.518676	0.388235	0.489899	0.465603
RegulonViper_ZNF707	0.505115	0.568761	0.533333	0.388889	0.496994
RegulonViper_MTF1	0.607225	0.462649	0.352941	0.573232	0.462941
RegulonViper_HEY2	0.547059	0.465195	0.411765	0.570707	0.482556
RegulonViper_ZNF689	0.416624	0.462649	0.556863	0.558081	0.525864
RegulonViper_ZNF169	0.448338	0.593379	0.52549	0.426768	0.515212
RegulonViper_FEZF1	0.562276	0.498302	0.541176	0.391414	0.476964
RegulonViper_ZNF333	0.472826	0.499151	0.588235	0.431818	0.506402
RegulonViper_ZNF7	0.481394	0.533107	0.631373	0.34596	0.50348
RegulonViper_E2F6	0.442967	0.554329	0.501961	0.492424	0.516238
RegulonViper_BARHL2	0.441113	0.542445	0.603922	0.401515	0.515961
RegulonViper_YY1	0.420077	0.498302	0.627451	0.441919	0.522557
RegulonViper_ZNF784	0.48491	0.657895	0.462745	0.381313	0.500651
RegulonViper_CREB3L2	0.487596	0.447368	0.458824	0.590909	0.499034
RegulonViper_MXI1	0.396164	0.5	0.631373	0.457071	0.529481
RegulonViper_ZNF90	0.541496	0.544143	0.466667	0.431818	0.480876
RegulonViper_GATAD2B	0.571803		0.529412	0.386364	0.457888
RegulonViper_MEF2A	0.599488	0.433786	0.290196	0.659091	0.461024
RegulonViper_ZNF563	0.55454	0.464346	0.45098	0.510101	0.475143
RegulonViper_DLX3	0.499744	0.396435	0.623529	0.459596	0.493187
RegulonViper_BHLHA15	0.561637	0.387946	0.309804	0.719697	0.472482
RegulonViper_ZNF446	0.407353	0.699491	0.603922	0.267677	0.523696
RegulonViper_GATA5	0.453133	0.362479	0.439216	0.722222	0.507972
RegulonViper_HES2	0.434207	0.616299	0.380392	0.545455	0.514049
RegulonViper_HOXB8	0.605307	0.590832	0.301961	0.477273	0.456688
RegulonViper_NFXL1	0.442199	0.439728	0.701961	0.391414	0.511034
RegulonViper_ZNF84	0.460166	0.5	0.564706	0.449495	0.504734
RegulonViper_ZFP41	0.494309	0.511885	0.576471	0.391414	0.493256
RegulonViper_HIF1A	0.609847	0.423599	0.52549	0.411616	0.453569
RegulonViper_ZNF407	0.471739	0.516978	0.494118	0.487374	0.49949
RegulonViper_CEBPA	0.598465	0.55348	0.403922	0.414141	0.457181
RegulonViper_THRB	0.559847	0.554329	0.309804	0.542929	0.469021
RegulonViper_ZNF485	0.467775		0.65098	0.353535	0.502258
RegulonViper_HSF2	0.531841	0.4618	0.427451	0.540404	0.476552
RegulonViper_KLF10	0.392072	0.485569	0.368627	0.714646	0.522948
RegulonViper_ZNF417	0.463875	0.517827	0.494118	0.484848	0.498931
RegulonViper_FOSB	0.610614	0.474533	0.45098	0.424242	0.449919
RegulonViper_ARID3A	0.640793	0.441426	0.258824	0.618687	0.439646
RegulonViper_ZNF667	0.544693	0.436333	0.403922	0.573232	0.471162
RegulonViper_ZNF771	0.463235	0.593379	0.545098	0.356061	0.498179
RegulonViper_DUXA	0.485038	0.54584	0.403922	0.520202	0.489988
RegulonViper_GLI1	0.503325	0.36163	0.541176	0.54798	0.483595
RegulonViper_EBF1	0.61656	0.435484	0.235294	0.666667	0.445815
RegulonViper_ELF2	0.4039	0.646859	0.6	0.29798	0.514946
RegulonViper_BNC1	0.57743	0.313243	0.615686	0.441919	0.456949
RegulonViper_ZNF266	0.481266	0.619694	0.427451	0.416667	0.487937
RegulonViper_MYBL1	0.481138	0.44652	0.545098	0.472222	0.487947
RegulonViper_PBX2	0.588107	0.462649	0.227451	0.666667	0.452255
RegulonViper_ZBTB39	0.404923	0.482173	0.513725	0.542929	0.512943
RegulonViper_YY2	0.422442	0.581494	0.537255	0.401515	0.506755
RegulonViper_DMTF1	0.489194	0.578098	0.47451	0.39899	0.483866
RegulonViper_TFEB	0.432353	0.47708	0.509804	0.520202	0.502362
RegulonViper_ZNF142	0.456458	0.466044	0.501961	0.512626	0.493544
RegulonViper_RLF	0.486509	0.55348	0.580392	0.315657	0.483176
RegulonViper_CUX1	0.658568	0.39983	0.384314	0.492424	0.425523
RegulonViper_ZNF528	0.593926	0.387946	0.25098	0.70202	0.446982
RegulonViper_ZNF500	0.432097	0.662139	0.435294	0.40404	0.500491
RegulonViper_ETV6	0.387788	0.550934	0.694118	0.300505	0.515185
RegulonViper_ELF4	0.44546	0.66893	0.639216	0.179293	0.495813
RegulonViper_PRRX2	0.536829	0.489813	0.447059	0.457071	0.464648
RegulonViper_ETV2	0.465345	0.546689	0.435294	0.482323	0.488102
RegulonViper_ETS2	0.545013	0.312394		0.588384	0.450389
RegulonViper_MYBL2	0.557161	0.555178		0.330808	0.442993
RegulonViper_EGR1	0.629795	0.516978	0.345098	0.431818	0.431298
RegulonViper_NR2F1	0.541944	0.472835	0.317647	0.585859	0.45878
RegulonViper_TFE3	0.413427	0.53056	0.462745	0.510101	0.501135
RegulonViper_BHLHE40	0.390345	0.528862	0.643137	0.353535	0.508512
RegulonViper_ZBTB48	0.496611	0.564516	0.556863	0.295455	0.472278
RegulonViper_HES6	0.478325				#DIV/0!
RegulonViper_ZNF768	0.591688	0.46944	0.290196	0.560606	0.440081
RegulonViper_ZNF205	0.469565	0.585739	0.533333	0.323232	0.480768
RegulonViper_ZFP2	0.449552	0.402377	0.607843	0.45202	0.487413
RegulonViper_ZNF83	0.569246	0.563667	0.25098	0.527778	0.447475
RegulonViper_ZNF26	0.493798	0.467742	0.572549	0.376263	0.472185
RegulonViper_FOXO3	0.625703	0.582343	0.309804	0.386364	0.42617
RegulonViper_GLYR1	0.40601	0.39983	0.607843	0.489899	0.499191
RegulonViper_OVOL1	0.4461	0.371817	0.509804	0.575758	0.485793
RegulonViper_LYL1	0.592775	0.362479	0.235294	0.712121	0.436631
RegulonViper_CREBZF	0.495844	0.5382	0.443137	0.424242	0.468527
RegulonViper_ZC3H8	0.359591	0.476231	0.584314	0.479798	0.513448
RegulonViper_PPARD	0.607417	0.487267	0.380392	0.424242	0.430634
RegulonViper_ZNF362	0.548529	0.356537	0.513725	0.479798	0.45002
RegulonViper_ZNF789	0.471355	0.550085	0.462745	0.414141	0.475657
RegulonViper_ZNF517	0.497187	0.574703	0.564706	0.260101	0.466503
RegulonViper_ZNF581	0.552174	0.466893	0.498039	0.378788	0.447907
RegulonViper_ZNF700	0.46835	0.527165	0.505882	0.393939	0.475662
RegulonViper_ZNF436	0.454156	0.528862	0.533333	0.378788	0.480328
RegulonViper_ZNF524	0.495524	0.581494	0.470588	0.34596	0.466014
RegulonViper_ZNF177	0.473338				#DIV/0!
RegulonViper_ZNF337	0.490729	0.54584	0.447059	0.409091	0.46733
RegulonViper_NEUROG1	0.500064	0.292869	0.478431	0.621212	0.464171
RegulonViper_ZNF257	0.492136	0.479626	0.454902	0.464646	0.466392
RegulonViper_KLF16	0.490537	0.549236	0.52549	0.325758	0.466828
RegulonViper_KLF14	0.528581	0.504244	0.466667	0.391414	0.454108
RegulonViper_ZNF644	0.639706	0.410017	0.329412	0.510101	0.41651
RegulonViper_TBP	0.605946	0.491511	0.27451	0.515152	0.427057
RegulonViper_ZNF75D	0.407225	0.488964	0.501961	0.487374	0.492766
RegulonViper_ZNF629	0.426023	0.604414	0.52549	0.328283	0.486062
RegulonViper_ZNF513	0.501279	0.564516	0.494118	0.323232	0.460622
RegulonViper_ZNF133	0.470332	0.511885	0.494118	0.406566	0.470856
RegulonViper_CREB3L4	0.456138	0.583192	0.439216	0.40404	0.475483
RegulonViper_FOS	0.558887	0.462649	0.431373	0.429293	0.441105
RegulonViper_ZNF214	0.562276	0.466893	0.321569	0.530303	0.439588
RegulonViper_ZNF579	0.498018	0.585739	0.458824	0.338384	0.460982
RegulonViper_SP4	0.499169	0.578947	0.356863	0.441919	0.459243
RegulonViper_FOXP4	0.51477		0.423529		0.423529
RegulonViper_NR1I3	0.601535	0.482173	0.345098	0.44697	0.424747
RegulonViper_ZNF280D	0.438811	0.440577	0.705882	0.287879	0.478113
RegulonViper_ZNF121	0.433568	0.460951	0.4	0.578283	0.479745
RegulonViper_NR1D1	0.614322	0.440577	0.211765	0.606061	0.419468
RegulonViper_ZNF692	0.50812	0.532258	0.486275	0.343434	0.453989
RegulonViper_ZNF777	0.476598	0.435484	0.470588	0.487374	0.464482
RegulonViper_MEF2C	0.529284	0.416808	0.258824	0.664141	0.446591
RegulonViper_SNAPC4	0.520588	0.439728	0.564706	0.343434	0.44929
RegulonViper_NR2C1	0.407097	0.506791	0.576471	0.376263	0.486508
RegulonViper_SNAI2	0.435486	0.432937	0.486275	0.510101	0.476438
RegulonViper_WIZ	0.468159	0.505942	0.407843	0.482323	0.46537
RegulonViper_HSF1	0.549105	0.459253	0.337255	0.517677	0.438062
RegulonViper_SCRT1	0.488043	0.493209	0.560784	0.318182	0.457392
RegulonViper_ZNF546	0.484015	0.42275	0.670588	0.282828	0.458722
RegulonViper_ZNF547	0.502621	0.578098	0.443137	0.335859	0.452365
RegulonViper_MXD1	0.481074	0.551783	0.298039	0.527778	0.4592
RegulonViper_HMG20B	0.456522	0.624788	0.486275	0.290404	0.467155
RegulonViper_DMBX1	0.506969	0.546689	0.411765	0.391414	0.449956
RegulonViper_MYNN	0.579668	0.434635	0.321569	0.520202	0.425469
RegulonViper_ZNF710	0.437852	0.522071	0.419608	0.472222	0.4713
RegulonViper_ZNF623	0.44156	0.529711	0.564706	0.315657	0.470025
RegulonViper_ZFP69B	0.449233	0.264007	0.65098	0.487374	0.467454
RegulonViper_MSX1	0.474297	0.440577	0.447059	0.487374	0.458337
RegulonViper_ZNF107	0.464514	0.572156	0.439216	0.371212	0.460861
RegulonViper_FIGLA	0.455243	0.575552	0.262745	0.55303	0.463776
RegulonViper_ZNF445	0.45633	0.37691	0.498039	0.512626	0.462525
RegulonViper_ZNF318	0.622698	0.477929	0.34902	0.393939	0.406963
RegulonViper_ZBTB18	0.422506	0.48472	0.623529	0.310606	0.472952
RegulonViper_ZNF414	0.468734	0.605263	0.443137	0.323232	0.457211
RegulonViper_DUX4	0.549936	0.544992	0.32549	0.416667	0.429049
RegulonViper_ZNF32	0.458184	0.483022	0.529412	0.366162	0.459532
RegulonViper_ZKSCAN8	0.460806	0.556027	0.564706	0.255051	0.458595
RegulonViper_GCM2	0.565985	0.449066	0.313725	0.507576	0.423456
RegulonViper_FOXK1	0.46413	0.523769	0.466667	0.381313	0.45725
RegulonViper_ZHX3	0.506969	0.421053		0.44697	0.434011
RegulonViper_DLX4	0.486509	0.535654	0.247059	0.563131	0.448615
RegulonViper_ZNF497	0.426151	0.727504	0.52549	0.14899	0.467328
RegulonViper_NKX2_1		0.556027	0.231373	0.583333	0.456911
RegulonViper_ZBTB45	0.48491	0.537351	0.458824	0.34596	0.447378
RegulonViper_PRDM10	0.463811	0.502547	0.4	0.459596	0.454048
RegulonViper_IKZF2	0.47046	0.533107	0.258824	0.563131	0.451687
RegulonViper_THAP7	0.459143	0.617148	0.458824	0.290404	0.455458
RegulonViper_KDM2A	0.453581	0.505942	0.290196	0.573232	0.456457
RegulonViper_ZHX1	0.390026	0.460102	0.466667	0.505051	0.477273
RegulonViper_ZNF580	0.492072	0.674873	0.494118	0.159091	0.442694
RegulonViper_CUX2	0.495269	0.45416	0.239216	0.631313	0.441563
RegulonViper_ZNF260	0.580627	0.417657	0.360784	0.457071	0.411837
RegulonViper_TERF1	0.605754	0.373514	0.235294	0.60101	0.403273
RegulonViper_CREB3	0.639706	0.371817	0.262745	0.540404	0.391655
RegulonViper_OVOL2	0.556714	0.427844	0.384314	0.441919	0.418026
RegulonViper_NEUROD2	0.538811	0.383701	0.301961	0.580808	0.422157
RegulonViper_CDC5L	0.394437	0.496604	0.560784	0.35101	0.469466
RegulonViper_SP1	0.610422	0.410017	0.388235	0.393939	0.397397
RegulonViper_CIC	0.466113	0.562818	0.411765	0.361111	0.445231
RegulonViper_TP53	0.591176	0.555178	0.439216	0.212121	0.402172
RegulonViper_ZNF787	0.448338	0.563667	0.439216	0.34596	0.449614
RegulonViper_ZNF263	0.385934	0.533956	0.572549	0.30303	0.469845
RegulonViper_ZIC1	0.557481	0.516978	0.376471	0.343434	0.412294
RegulonViper_INSM1	0.460806	0.525467	0.486275	0.320707	0.444149
RegulonViper_RBPJ	0.592008	0.354839	0.384314	0.459596	0.399583
RegulonViper_BACH1	0.565601		0.329412		0.329412
RegulonViper_CEBPB	0.545524	0.495756	0.392157	0.356061	0.414658
RegulonViper_ZNF444	0.444054	0.50764	0.470588	0.366162	0.44813
RegulonViper_KLF6	0.62679	0.443124	0.294118	0.424242	0.387161
RegulonViper_VENTX	0.572251	0.332767	0.309804	0.568182	0.403584
RegulonViper_ZBTB7B	0.54821	0.427844	0.411765	0.393939	0.411183
RegulonViper_E4F1	0.493542	0.542445	0.447059	0.29798	0.429161
RegulonViper_FOXD3	0.491496	0.348048	0.392157	0.54798	0.429395
RegulonViper_HBP1	0.36023	0.433786	0.513725	0.469697	0.472403
RegulonViper_ZNF213	0.454604	0.520374	0.443137	0.356061	0.439857
RegulonViper_PRDM2	0.4211	0.499151	0.498039	0.353535	0.450242
RegulonViper_NR2C2	0.384143	0.420204	0.6	0.366162	0.462122
RegulonViper_PRDM9	0.432864			0.45202	0.45202
RegulonViper_SIX5	0.484783	0.483022	0.411765	0.386364	0.42705
RegulonViper_FOXN2	0.474936	0.49236	0.454902	0.343434	0.430232
RegulonViper_ZNF511	0.485486	0.476231	0.490196	0.313131	0.426519
RegulonViper_ZNF628	0.47078	0.518676	0.411765	0.361111	0.430517
RegulonViper_LMX1A	0.448721	0.486418	0.313725	0.512626	0.43759
RegulonViper_TCFL5	0.386189	0.40747	0.517647	0.449495	0.458204
RegulonViper_ZNF319	0.472954	0.428693	0.32549	0.525253	0.426478
RegulonViper_NR4A3	0.567583	0.348048	0.396078	0.436869	0.393665
RegulonViper_ZNF91	0.543223	0.292869	0.313725	0.593434	0.40001
RegulonViper_TBPL1	0.429156	0.488964	0.572549	0.252525	0.438013
RegulonViper_HES1	0.43312	0.557725	0.360784	0.391414	0.436641
RegulonViper_ZBTB40	0.458312	0.432088	0.419608	0.429293	0.426996
RegulonViper_ZNF641	0.430307	0.583192	0.4	0.325758	0.436316
RegulonViper_CREB1	0.553261	0.432937	0.317647	0.434343	0.394976
RegulonViper_ZNF507	0.484783	0.451613	0.443137	0.358586	0.417779
RegulonViper_RHOXF1	0.495652	0.388795	0.317647	0.532828	0.41309
RegulonViper_TBX3	0.423529	0.558574	0.407843	0.343434	0.436617
RegulonViper_ZNF540	0.479795	0.426995	0.309804	0.515152	0.417317
RegulonViper_CSRNP1	0.508312	0.400679	0.537255	0.285354	0.407763
RegulonViper_HHEX	0.33798	0.410017	0.501961	0.479798	0.463925
RegulonViper_ZNF519	0.350512	0.375212	0.654902	0.348485	0.459533
RegulonViper_TERF2	0.555627	0.318336	0.25098	0.603535	0.390951
RegulonViper_MEF2B	0.54188	0.358234	0.239216	0.588384	0.395278
RegulonViper_ZNF408	0.467263	0.519525	0.368627	0.363636	0.417263
RegulonViper_NKX6_2		0.596774	0.266667	0.424242	0.429228
RegulonViper_ZBTB33	0.383632	0.471138	0.498039	0.361111	0.443429
RegulonViper_CEBPZ	0.388939	0.435484	0.47451	0.414141	0.441378
RegulonViper_ZNF146	0.563811	0.350594	0.309804	0.474747	0.378382
RegulonViper_ZNF668	0.454795	0.495756	0.462745	0.285354	0.414618
RegulonViper_ZNF76	0.38133	0.409168	0.623529	0.282828	0.438509
RegulonViper_HIVEP2	0.548082	0.420204	0.443137	0.285354	0.382898
RegulonViper_DEAF1	0.413427	0.487267	0.47451	0.320707	0.427494
RegulonViper_ELK3	0.466113	0.486418	0.235294	0.507576	0.409763
RegulonViper_ZNF276	0.537532	0.460951	0.309804	0.386364	0.385706
RegulonViper_ZNF687	0.498274	0.395586	0.360784	0.436869	0.397746
RegulonViper_TBR1	0.489706	0.480475	0.231373	0.489899	0.400582
RegulonViper_ZBTB11	0.421036	0.504244	0.521569	0.237374	0.421062
RegulonViper_TFDP1	0.370588	0.33107	0.584314	0.393939	0.436441
RegulonViper_FOXM1	0.427813	0.398132	0.47451	0.378788	0.417143
RegulonViper_CXXC1	0.473082	0.383701	0.482353	0.338384	0.401479
RegulonViper_LHX4	0.432545	0.495756	0.298039	0.449495	0.41443
RegulonViper_USF2	0.549233	0.387946	0.184314	0.55303	0.375097
RegulonViper_ZNF280C	0.380882	0.458404	0.458824	0.373737	0.430322
RegulonViper_PRDM15	0.429284	0.500849	0.364706	0.373737	0.413097
RegulonViper_ZNF296	0.49968	0.377759	0.423529	0.366162	0.38915
RegulonViper_ASCL2	0.574872	0.37691	0.235294	0.479798	0.364001
RegulonViper_ARID5B	0.565345	0.363328	0.317647	0.409091	0.363355
RegulonViper_ZBTB12	0.438299	0.339559	0.54902	0.325758	0.404779
RegulonViper_SPIC	0.533887	0.279287	0.270588	0.568182	0.372686
RegulonViper_NRF1	0.418031	0.421902	0.337255	0.472222	0.41046
RegulonViper_JUN	0.580499	0.285229	0.372549	0.406566	0.354781
RegulonViper_MNT	0.404731	0.462649	0.462745	0.300505	0.408633
RegulonViper_PAX5	0.557545	0.427844	0.137255	0.507576	0.357558
RegulonViper_LMX1B	0.42532	0.465195	0.231373	0.507576	0.401381
RegulonViper_TCF3	0.546739	0.325127	0.223529	0.527778	0.358812
RegulonViper_FOXN3	0.568031	0.240238	0.298039	0.515152	0.351143
RegulonViper_BATF	0.537212		0.2	0.469697	0.334848
RegulonViper_ETV5	0.513939	0.294567	0.290196	0.510101	0.364955
RegulonViper_POU2F2	0.559207	0.351443	0.184314	0.510101	0.348619
RegulonViper_RFX3	0.496803	0.298812	0.337255	0.469697	0.368588
RegulonViper_HIVEP3	0.556138	0.379457	0.196078	0.467172	0.347569
RegulonViper_ZNF74	0.401471	0.290323	0.470588	0.434343	0.398418
RegulonViper_ZNF775	0.452877	0.540747	0.4	0.20202	0.380922
RegulonViper_ZNF770	0.438875	0.426995	0.352941	0.368687	0.382874
RegulonViper_E2F8	0.332225	0.393039	0.556863	0.30303	0.417644
RegulonViper_PATZ1	0.401982	0.522071	0.360784	0.29798	0.393612
RegulonViper_FOXP1	0.349425	0.475382	0.447059	0.308081	0.410174
RegulonViper_ZNF586	0.594565	0.302207	0.211765	0.464646	0.326206
RegulonViper_NFYA	0.510358	0.442275	0.219608	0.391414	0.351099
RegulonViper_ZNF664	0.41234	0.375212	0.623529	0.151515	0.383419
RegulonViper_ZNF274	0.499233	0.386248	0.188235	0.482323	0.352269
RegulonViper_SPIB	0.562212	0.274194	0.168627	0.550505	0.331109
RegulonViper_MXD4	0.355371	0.337012	0.517647	0.343434	0.399364
RegulonViper_BACH2	0.552813	0.371817	0.129412	0.492424	0.331218
RegulonViper_USF1	0.508696	0.358234	0.219608	0.459596	0.345813
RegulonViper_NFATC1	0.514642	0.358234	0.25098	0.411616	0.340277
RegulonViper_SMAD5	0.54821	0.348896	0.282353	0.343434	0.324895
RegulonViper_ZNF695	0.329028	0.330221	0.552941	0.308081	0.397081
RegulonViper_TSHZ1	0.385102	0.324278	0.552941	0.257576	0.378265
RegulonViper_SPI1	0.545716	0.312394	0.231373	0.429293	0.324353
RegulonViper_ZNF207	0.56298	0.351443	0.160784	0.441919	0.318049
RegulonViper_STAT3	0.585614	0.304754	0.282353	0.335859	0.307655
RegulonViper_RUNX3	0.527877	0.24618	0.192157	0.540404	0.326247
RegulonViper_ZNF18	0.457417	0.277589	0.243137	0.527778	0.349501
RegulonViper_IRF4	0.55876	0.302207	0.14902	0.494949	0.315392
RegulonViper_ZFX	0.423593	0.491511	0.137255	0.441919	0.356895
RegulonViper_ETS1	0.593606	0.277589	0.164706	0.45202	0.298105
RegulonViper_E2F4	0.350256	0.358234	0.462745	0.295455	0.372145
RegulonViper_WT1	0.549872	0.237691	0.192157	0.477273	0.302374
RegulonViper_CREBL2	0.433248	0.306452	0.239216	0.474747	0.340138
RegulonViper_FOXS1	0.38555	0.365874	0.392157	0.300505	0.352845
RegulonViper_PAX7	0.442391	0.344652	0.290196	0.366162	0.33367
RegulonViper_THRA	0.438747	0.440577	0.176471	0.386364	0.33447
RegulonViper_NKX2_5		0.359083	0.219608	0.489899	0.356197
RegulonViper_ARNTL2	0.420588	0.241087	0.541176	0.219697	0.333987
RegulonViper_E2F1	0.396739	0.319185	0.317647	0.386364	0.341065
RegulonViper_STAT2	0.424872	0.371817		0.265152	0.318484
RegulonViper_MLX	0.391304	0.2691	0.466667	0.280303	0.33869
RegulonViper_ZNF281	0.410678	0.339559	0.317647	0.338384	0.331863
RegulonViper_IKZF3	0.484783	0.287776	0.192157	0.40404	0.294658
RegulonViper_NFKB1	0.551535	0.255518	0.211765	0.340909	0.269397
RegulonViper_TBX21	0.537084	0.319185	0.156863	0.343434	0.273161
RegulonViper_PBX4	0.490153	0.351443	0.207843	0.30303	0.287439
RegulonViper_BATF3	0.535742	0.228353	0.180392	0.406566	0.27177
RegulonViper_RELA	0.553708	0.224109	0.211765	0.356061	0.263978
RegulonViper_TFEC	0.498785	0.277589	0.235294	0.320707	0.277863
RegulonViper_MYC	0.404348	0.232598	0.423529	0.262626	0.306251
RegulonViper_ZNF267	0.445716	0.326825	0.227451	0.285354	0.279877
RegulonViper_IRF5	0.477046	0.339559	0.121569	0.320707	0.260611
RegulonViper_BCL11B	0.476343	0.301358	0.12549	0.353535	0.260128
RegulonViper_NFYB	0.361317	0.367572	0.305882	0.214646	0.296034
RegulonViper_SP100	0.466049	0.33871	0.152941	0.267677	0.253109
RegulonViper_SP110	0.455754	0.358234	0.12549	0.270202	0.251309
RegulonViper_ZBTB32	0.468734	0.258913	0.141176	0.320707	0.240266
RegulonViper_ZNF80	0.473338	0.280136	0.117647	0.30303	0.233604
RegulonViper_STAT1	0.495205	0.310696	0.121569	0.232323	0.221529
RegulonViper_SP140	0.470844	0.25382	0.145098	0.287879	0.228932
RegulonViper_IRF2	0.500895	0.365874	0.054902	0.219697	0.213491
RegulonViper_ZBED2	0.482097	0.213073	0.168627	0.209596	0.197099
RegulonViper_KMT2B	0.393223	0.247029	0.184314	0.232323	0.221222
RegulonViper_IRF3	0.37711	0.342954	0.0941176	0.151515	0.196196
RegulonViper_BATF2	0.418862	0.252122	0.12549	0.169192	0.182268
RegulonViper_IRF1	0.43702	0.203735	0.109804	0.179293	0.164277
