# Supplementary material for: Tumors hijack immune-privileging regulons via distinct cell types to confer T cell desertion and immunotherapy resistance across various cancers
Source: Nat Commun. 2026 May 8;17:6233. doi: 10.1038/s41467-026-72538-x (PMC13369864; doi:10.1038/s41467-026-72538-x)
Supplement: Supplementary file 11 — Supplementary Dataset 9 [file 41467_2026_72538_MOESM11_ESM.xlsx]

## Sheet: Supplementary Dataset 9
Table S9: Comprehensive list of target genes regulated by transcription factors in the IMPREG signature
tf	confidence	target	mor
ETV7	E	ETS1	-1
ETV7	E	ETS2	-1
ETV7	E	ETV6	-1
ETV7	E	ACAP1	-1
ETV7	E	ACY3	-1
ETV7	E	APOBEC3G	-1
ETV7	E	APOL2	-1
ETV7	E	B2M	-1
ETV7	E	BATF2	-1
ETV7	E	BST2	-1
ETV7	E	BTN3A1	-1
ETV7	E	BTN3A3	-1
ETV7	E	CASP1	-1
ETV7	E	CASP4	-1
ETV7	E	CD27	-1
ETV7	E	CD3D	-1
ETV7	E	CD74	-1
ETV7	E	CFB	-1
ETV7	E	CR1L	-1
ETV7	E	CXCL10	-1
ETV7	E	CXCL11	-1
ETV7	E	DENND2D	-1
ETV7	E	EPSTI1	-1
ETV7	E	FBXO6	-1
ETV7	E	GBP2	-1
ETV7	E	GNAI1	-1
ETV7	E	GZMB	-1
ETV7	E	HERC5	-1
ETV7	E	HLA-A	-1
ETV7	E	HLA-B	-1
ETV7	E	HLA-C	-1
ETV7	E	HLA-DOB	-1
ETV7	E	HLA-DPA1	-1
ETV7	E	HLA-E	-1
ETV7	E	HLA-F	-1
ETV7	E	IFI27	-1
ETV7	E	IFI35	-1
ETV7	E	IFI44	-1
ETV7	E	IFIT3	-1
ETV7	E	IL15	-1
ETV7	E	IL15RA	-1
ETV7	E	IL18BP	-1
ETV7	E	IL4I1	-1
ETV7	E	IRF1	-1
ETV7	E	IRF7	-1
ETV7	E	IRF9	-1
ETV7	E	ISG20	-1
ETV7	E	LAG3	-1
ETV7	E	LAMP3	-1
ETV7	E	LGALS3BP	-1
ETV7	E	LGALS9	-1
ETV7	E	LYPD5	-1
ETV7	E	MOV10	-1
ETV7	E	MX1	-1
ETV7	E	NLRC5	-1
ETV7	E	NMI	-1
ETV7	E	OAS1	-1
ETV7	E	OASL	-1
ETV7	E	ODF3B	-1
ETV7	E	PARP10	-1
ETV7	E	PARP12	-1
ETV7	E	PARP14	-1
ETV7	E	PARP9	-1
ETV7	E	PHF11	-1
ETV7	E	PLAAT4	-1
ETV7	E	PML	-1
ETV7	E	PPP1R14D	-1
ETV7	E	PRKD2	-1
ETV7	E	PSMB10	-1
ETV7	E	PSMB8	-1
ETV7	E	PSMB9	-1
ETV7	E	PSME1	-1
ETV7	E	PSME2	-1
ETV7	E	PTPN7	-1
ETV7	E	RELB	-1
ETV7	E	RTP4	-1
ETV7	E	RUFY4	-1
ETV7	E	SERPINB1	-1
ETV7	E	SKAP1	-1
ETV7	E	SLC25A28	-1
ETV7	E	SMTNL1	-1
ETV7	E	SP140	-1
ETV7	E	STAT1	-1
ETV7	E	TAP1	-1
ETV7	E	TAP2	-1
ETV7	E	TAPBP	-1
ETV7	E	TAPBPL	-1
ETV7	E	TMEM229B	-1
ETV7	E	TMPRSS3	-1
ETV7	E	TNFRSF14	-1
ETV7	E	TNFSF10	-1
ETV7	E	TRAFD1	-1
ETV7	E	TRIM14	-1
ETV7	E	TRIM21	-1
ETV7	E	TRIM22	-1
ETV7	E	TRIM26	-1
ETV7	E	TRIM69	-1
ETV7	E	TSPYL4	-1
ETV7	E	UBA7	-1
ETV7	E	UBD	-1
ETV7	E	UBE2L6	-1
ETV7	E	WARS1	-1
ETV7	E	XAF1	-1
ETV7	E	ZBP1	-1
ETV7	E	ZMYND15	-1
ETV7	E	ZNF683	-1
NCOA1	D	ABCB11	1
NCOA1	D	AC005220.3	1
NCOA1	D	AC006076.1	1
NCOA1	D	AC011286.1	1
NCOA1	D	AC111155.1	1
NCOA1	D	AC136289.1	1
NCOA1	D	ADAMTS9	1
NCOA1	D	ADGRV1	1
NCOA1	D	AKAP6	1
NCOA1	D	ANGPT1	1
NCOA1	D	ANK3	1
NCOA1	D	ANKS1B	1
NCOA1	D	AP3S2	1
NCOA1	D	APPBP2	1
NCOA1	D	ARFGEF2	1
NCOA1	D	ARSG	1
NCOA1	D	ASAP1	1
NCOA1	D	ATP8B4	1
NCOA1	D	ATP9A	1
NCOA1	D	ATXN7	1
NCOA1	D	BCAS1	1
NCOA1	D	BCAS3	1
NCOA1	D	BCAS4	1
NCOA1	D	BHLHE40	1
NCOA1	D	BMP7	1
NCOA1	D	BPTF	1
NCOA1	D	BRIP1	1
NCOA1	D	C11ORF49	1
NCOA1	D	C17ORF64	1
NCOA1	D	CADPS	1
NCOA1	D	CDH18	1
NCOA1	D	CDKN1A	1
NCOA1	D	CEP112	1
NCOA1	D	CHD6	1
NCOA1	D	CLEC16A	1
NCOA1	D	CNBD1	1
NCOA1	D	CPNE4	1
NCOA1	D	CPQ	1
NCOA1	D	CRIP1P3	1
NCOA1	D	CTBS	1
NCOA1	D	CTD	1
NCOA1	D	CTNND2	1
NCOA1	D	CUX1	1
NCOA1	D	CYP24A1	1
NCOA1	D	DENND1A	1
NCOA1	D	DENND2C	1
NCOA1	D	DEPDC1B	1
NCOA1	D	DMXL2	1
NCOA1	D	DNAJB6	1
NCOA1	D	DOCK4	1
NCOA1	D	DOK5	1
NCOA1	D	DSCAM	1
NCOA1	D	EGLN3	1
NCOA1	D	EIF3E	1
NCOA1	D	EIF4B	1
NCOA1	D	ELAPOR1	1
NCOA1	D	EPO	1
NCOA1	D	ESR1	1
NCOA1	D	ESRRG	1
NCOA1	D	ESYT2	1
NCOA1	D	EVL	1
NCOA1	D	EXOC4	1
NCOA1	D	FAM174B	1
NCOA1	D	FAM227B	1
NCOA1	D	FLNB	1
NCOA1	D	FNDC3B	1
NCOA1	D	FOXP1	1
NCOA1	D	GABBR2	1
NCOA1	D	GPATCH2	1
NCOA1	D	GRIP1	1
NCOA1	D	GSE1	1
NCOA1	D	HECW2	1
NCOA1	D	HIPK1	1
NCOA1	D	HIVEP1	1
NCOA1	D	HMCN1	1
NCOA1	D	IGF1R	1
NCOA1	D	IMMP2L	1
NCOA1	D	INPP4B	1
NCOA1	D	INTS2	1
NCOA1	D	IPPK	1
NCOA1	D	ITPR1	1
NCOA1	D	KALRN	1
NCOA1	D	KDM4C	1
NCOA1	D	KLF9	1
NCOA1	D	KRT18P61	1
NCOA1	D	KRT8	1
NCOA1	D	LA16C	1
NCOA1	D	LINC00511	1
NCOA1	D	LINC00534	1
NCOA1	D	LINC00698	1
NCOA1	D	LINC00885	1
NCOA1	D	LINC01348	1
NCOA1	D	LINC01429	1
NCOA1	D	LINC01522	1
NCOA1	D	LINC01661	1
NCOA1	D	LINC01754	1
NCOA1	D	LITAF	1
NCOA1	D	LMBR1	1
NCOA1	D	MAD1L1	1
NCOA1	D	MAN1A2	1
NCOA1	D	MAPKAP1	1
NCOA1	D	MARCHF10	1
NCOA1	D	MED13	1
NCOA1	D	MICAL2	1
NCOA1	D	MIR3616	1
NCOA1	D	MIR4654	1
NCOA1	D	MIR4756	1
NCOA1	D	MLPH	1
NCOA1	D	MLXIP	1
NCOA1	D	MRPS10	1
NCOA1	D	MSI2	1
NCOA1	D	MYO5A	1
NCOA1	D	MYO5C	1
NCOA1	D	NACA2	1
NCOA1	D	NAV2	1
NCOA1	D	NCOA3	1
NCOA1	D	NDUFAF6	1
NCOA1	D	NECAB1	1
NCOA1	D	NEDD9	1
NCOA1	D	NIPAL2	1
NCOA1	D	NPAS3	1
NCOA1	D	NRCAM	1
NCOA1	D	NTNG1	1
NCOA1	D	OXR1	1
NCOA1	D	PARD6B	1
NCOA1	D	PCBP1	1
NCOA1	D	PFDN4	1
NCOA1	D	PIP4K2A	1
NCOA1	D	PITPNM2	1
NCOA1	D	PKIB	1
NCOA1	D	PLA2G6	1
NCOA1	D	PLCB4	1
NCOA1	D	PLCL2	1
NCOA1	D	POLRMTP1	1
NCOA1	D	PPARG	1
NCOA1	D	PPFIA2	1
NCOA1	D	PPM1D	1
NCOA1	D	PPP1R12A	1
NCOA1	D	PREX1	1
NCOA1	D	PRICKLE2	1
NCOA1	D	PRMT6	1
NCOA1	D	PRPF31	1
NCOA1	D	PSMD6	1
NCOA1	D	PTK2	1
NCOA1	D	PTK2B	1
NCOA1	D	PTPRG	1
NCOA1	D	PVT1	1
NCOA1	D	RABGAP1L	1
NCOA1	D	RAD51B	1
NCOA1	D	RAD51C	1
NCOA1	D	RELN	1
NCOA1	D	RIMS2	1
NCOA1	D	RIPOR3	1
NCOA1	D	RN7SL716P	1
NCOA1	D	RNF43	1
NCOA1	D	RNU1-4	1
NCOA1	D	RNU2-1	1
NCOA1	D	RNU4ATAC7P	1
NCOA1	D	RNU6-1	1
NCOA1	D	RNU7-1	1
NCOA1	D	ROR2	1
NCOA1	D	RPL10AP6	1
NCOA1	D	RPL12P38	1
NCOA1	D	RPL31P57	1
NCOA1	D	RPL35AP	1
NCOA1	D	RPL35AP19	1
NCOA1	D	RPS29P21	1
NCOA1	D	RPSAP66	1
NCOA1	D	RSBN1	1
NCOA1	D	RUNX1	1
NCOA1	D	SCAI	1
NCOA1	D	SCARB1	1
NCOA1	D	SEC14L1	1
NCOA1	D	SEMA3C	1
NCOA1	D	SIKE1	1
NCOA1	D	SLC22A23	1
NCOA1	D	SLC38A1	1
NCOA1	D	SMAD3	1
NCOA1	D	SMURF2	1
NCOA1	D	SNTN	1
NCOA1	D	SPATA17	1
NCOA1	D	SPATS2L	1
NCOA1	D	SREBF2-AS1	1
NCOA1	D	ST3GAL2	1
NCOA1	D	STK3	1
NCOA1	D	STXBP5	1
NCOA1	D	SULF2	1
NCOA1	D	SULT2B1	1
NCOA1	D	SUMO1P1	1
NCOA1	D	SUSD1	1
NCOA1	D	SYBU	1
NCOA1	D	SYCP1	1
NCOA1	D	SYNPR	1
NCOA1	D	SYT1	1
NCOA1	D	SYTL2	1
NCOA1	D	TBX4	1
NCOA1	D	TERF2	1
NCOA1	D	TEX14	1
NCOA1	D	THADA	1
NCOA1	D	TMCC1	1
NCOA1	D	TMEM120B	1
NCOA1	D	TMOD3	1
NCOA1	D	TPD52L1	1
NCOA1	D	TPRG1	1
NCOA1	D	TRAPPC9	1
NCOA1	D	TRIM33	1
NCOA1	D	TRIM37	1
NCOA1	D	TRIO	1
NCOA1	D	TRPS1	1
NCOA1	D	TSPAN8	1
NCOA1	D	TUBD1	1
NCOA1	D	TXNRD1	1
NCOA1	D	U3.21	1
NCOA1	D	UBL5P3	1
NCOA1	D	UBR5	1
NCOA1	D	UNQ6494	1
NCOA1	D	USP32	1
NCOA1	D	UST	1
NCOA1	D	VAV3	1
NCOA1	D	VMP1	1
NCOA1	D	VPS13B	1
NCOA1	D	VPS13D	1
NCOA1	D	WDR72	1
NCOA1	D	WFDC21P	1
NCOA1	D	Y_RNA.485	1
NCOA1	D	Y_RNA.691	1
NCOA1	D	Y_RNA.696	1
NCOA1	D	ZFP36L2	1
NCOA1	D	ZFPM2	1
NCOA1	D	ZMIZ1	1
NCOA1	D	ZMYND8	1
NCOA1	D	ZNF217	1
NCOA1	D	ZNRF1	1
NCOA2	D	ARFGEF2	1
NCOA2	D	MIDEAS	1
NCOA2	D	NIPAL2	1
NCOA2	D	OXR1	1
NCOA2	D	RASEF	1
NCOA2	D	VPS13B	1
NCOA2	D	ABCB11	1
NCOA2	D	ABLIM1	1
NCOA2	D	AC005220.3	1
NCOA2	D	AC006076.1	1
NCOA2	D	AC011286.1	1
NCOA2	D	AC136289.1	1
NCOA2	D	ACSS1	1
NCOA2	D	ADAMTS9	1
NCOA2	D	AGAP1	1
NCOA2	D	AL163953.3	1
NCOA2	D	AMZ2P1	1
NCOA2	D	ANGPT1	1
NCOA2	D	ANK3	1
NCOA2	D	ANKFN1	1
NCOA2	D	ANKS1B	1
NCOA2	D	ANO6	1
NCOA2	D	APPBP2	1
NCOA2	D	AR	-1
NCOA2	D	ARHGAP10	1
NCOA2	D	ARHGEF10L	1
NCOA2	D	ARSG	1
NCOA2	D	ASAP1	1
NCOA2	D	ATP2C2	1
NCOA2	D	ATP6V0D2	1
NCOA2	D	ATP8B4	1
NCOA2	D	ATP9A	1
NCOA2	D	ATXN7	1
NCOA2	D	AUTS2	1
NCOA2	D	BCAS1	1
NCOA2	D	BCAS3	1
NCOA2	D	BCAS4	1
NCOA2	D	BMP7	1
NCOA2	D	BPTF	1
NCOA2	D	BRIP1	1
NCOA2	D	C17ORF64	1
NCOA2	D	C17ORF82	1
NCOA2	D	C8ORF37	1
NCOA2	D	C9ORF3	1
NCOA2	D	CADPS	1
NCOA2	D	CASQ2	1
NCOA2	D	CCDC12	1
NCOA2	D	CCDC162P	1
NCOA2	D	CCDC88C	1
NCOA2	D	CDH1	1
NCOA2	D	CDH18	1
NCOA2	D	CEP112	1
NCOA2	D	CHD6	1
NCOA2	D	CLMN	1
NCOA2	D	CNBD1	1
NCOA2	D	CPQ	1
NCOA2	D	CPT1A	1
NCOA2	D	CTD	1
NCOA2	D	CTNND2	1
NCOA2	D	CUEDC1	1
NCOA2	D	CUX1	1
NCOA2	D	CYP24A1	1
NCOA2	D	DAAM1	1
NCOA2	D	DAB2IP	1
NCOA2	D	DCLK1	1
NCOA2	D	DENND1A	1
NCOA2	D	DENND2C	1
NCOA2	D	DIP2C	1
NCOA2	D	DIS3L2	1
NCOA2	D	DLG2	1
NCOA2	D	DMXL2	1
NCOA2	D	DNAH5	1
NCOA2	D	DOCK4	1
NCOA2	D	DOK5	1
NCOA2	D	DSCAM	1
NCOA2	D	EGLN3	1
NCOA2	D	ELAPOR1	1
NCOA2	D	EML1	1
NCOA2	D	ESR1	1
NCOA2	D	ESRRG	1
NCOA2	D	ETV6	1
NCOA2	D	EVL	1
NCOA2	D	FAM102A	1
NCOA2	D	FAM174B	1
NCOA2	D	FAM227B	1
NCOA2	D	FANCC	1
NCOA2	D	FLJ42969	1
NCOA2	D	FLNB	1
NCOA2	D	FNDC3B	1
NCOA2	D	FOXP1	1
NCOA2	D	FRY	1
NCOA2	D	GABBR2	1
NCOA2	D	GMDS	1
NCOA2	D	GOLM1	1
NCOA2	D	GPATCH2	1
NCOA2	D	GRHL2	1
NCOA2	D	GRIP1	1
NCOA2	D	GSE1	1
NCOA2	D	GTF2IRD1	1
NCOA2	D	HIP1	1
NCOA2	D	HIPK1	1
NCOA2	D	HMCN1	1
NCOA2	D	HS6ST1	1
NCOA2	D	IGF1R	1
NCOA2	D	INPP5A	1
NCOA2	D	INTS2	1
NCOA2	D	ITPR1	1
NCOA2	D	KALRN	1
NCOA2	D	KB	1
NCOA2	D	KCNK1	1
NCOA2	D	KCNMA1	1
NCOA2	D	KIAA1217	1
NCOA2	D	KRT8	1
NCOA2	D	KSR1	1
NCOA2	D	LA16C	1
NCOA2	D	LDLRAD4	1
NCOA2	D	LINC00494	1
NCOA2	D	LINC00511	1
NCOA2	D	LINC00534	1
NCOA2	D	LINC00698	1
NCOA2	D	LINC01376	1
NCOA2	D	LINC01505	1
NCOA2	D	LINC01522	1
NCOA2	D	LINC01661	1
NCOA2	D	LINC01754	1
NCOA2	D	LINC02038	1
NCOA2	D	LLGL2	1
NCOA2	D	LPP	1
NCOA2	D	LRCH1	1
NCOA2	D	LTBP1	1
NCOA2	D	MAD1L1	1
NCOA2	D	MAN1A2	1
NCOA2	D	MAPKAP1	1
NCOA2	D	MARCHF10	1
NCOA2	D	MAST4	1
NCOA2	D	MATN2	1
NCOA2	D	MCF2L2	1
NCOA2	D	MECOM	1
NCOA2	D	MED13L	1
NCOA2	D	MET	1
NCOA2	D	MFSD1	1
NCOA2	D	MIR3616	1
NCOA2	D	MIR4756	1
NCOA2	D	MSI2	1
NCOA2	D	MYLK	1
NCOA2	D	MYO10	1
NCOA2	D	MYO1B	1
NCOA2	D	MYO5A	1
NCOA2	D	NAALADL2	1
NCOA2	D	NACA2	1
NCOA2	D	NAV2	1
NCOA2	D	NAV3	1
NCOA2	D	NCALD	1
NCOA2	D	NCOA3	1
NCOA2	D	NCOR2	1
NCOA2	D	NDUFAF6	1
NCOA2	D	NEDD9	1
NCOA2	D	NPAS3	1
NCOA2	D	NRCAM	1
NCOA2	D	NSMCE2	1
NCOA2	D	NTNG1	1
NCOA2	D	PACS1	1
NCOA2	D	PALM2AKAP2	1
NCOA2	D	PARD6B	1
NCOA2	D	PBX1	1
NCOA2	D	PDE4D	1
NCOA2	D	PDE8A	1
NCOA2	D	PECAM1	1
NCOA2	D	PFDN4	1
NCOA2	D	PIEZO2	1
NCOA2	D	PIP4K2A	1
NCOA2	D	PKD1L2	1
NCOA2	D	PKHD1L1	1
NCOA2	D	PLEC	1
NCOA2	D	PMEPA1	1
NCOA2	D	PNRC2P1	1
NCOA2	D	POLRMTP1	1
NCOA2	D	POR	1
NCOA2	D	PPFIA2	1
NCOA2	D	PPM1D	1
NCOA2	D	PREX1	1
NCOA2	D	PRICKLE2	1
NCOA2	D	PRKAG2	1
NCOA2	D	PRKCE	1
NCOA2	D	PRKCH	1
NCOA2	D	PRLR	1
NCOA2	D	PRMT6	1
NCOA2	D	PRPF31	1
NCOA2	D	PRUNE2	1
NCOA2	D	PSMD6	1
NCOA2	D	PTK2	1
NCOA2	D	PTPRG	1
NCOA2	D	PVT1	1
NCOA2	D	RABGAP1L	1
NCOA2	D	RAD51B	1
NCOA2	D	RAPGEF1	1
NCOA2	D	RBM47	1
NCOA2	D	RGS3	1
NCOA2	D	RGS6	1
NCOA2	D	RHO	1
NCOA2	D	RIMS2	1
NCOA2	D	RIPOR3	1
NCOA2	D	RN7SKP231	1
NCOA2	D	RN7SL636P	1
NCOA2	D	RNU2-1	1
NCOA2	D	RNU4	1
NCOA2	D	RNU4ATAC7P	1
NCOA2	D	RNU6-1	1
NCOA2	D	RNU7-1	1
NCOA2	D	ROBO1	1
NCOA2	D	RPL10AP6	1
NCOA2	D	RPL12P38	1
NCOA2	D	RPL31P57	1
NCOA2	D	RPL35AP	1
NCOA2	D	RPSAP74	1
NCOA2	D	RUNX1	1
NCOA2	D	SCARB1	1
NCOA2	D	SDK1	1
NCOA2	D	SHANK2	1
NCOA2	D	SHC3	1
NCOA2	D	SIPA1L1	1
NCOA2	D	SIPA1L2	1
NCOA2	D	SLC22A15	1
NCOA2	D	SLC38A1	1
NCOA2	D	SLC44A1	1
NCOA2	D	SLC6A6	1
NCOA2	D	SLCO3A1	1
NCOA2	D	SMURF2	1
NCOA2	D	SNTN	1
NCOA2	D	SPAG17	1
NCOA2	D	SREBF2-AS1	1
NCOA2	D	SRGAP1	1
NCOA2	D	SRPK2	1
NCOA2	D	ST7	1
NCOA2	D	STARD13	1
NCOA2	D	STK3	1
NCOA2	D	SULF2	1
NCOA2	D	SULT2B1	1
NCOA2	D	SUMO1P1	1
NCOA2	D	SVIL	1
NCOA2	D	SYBU	1
NCOA2	D	SYCP1	1
NCOA2	D	SYNE1	1
NCOA2	D	SYNE2	1
NCOA2	D	SYNPR	1
NCOA2	D	SYT1	1
NCOA2	D	TACC2	1
NCOA2	D	TANC2	1
NCOA2	D	TBCD	1
NCOA2	D	TBX4	1
NCOA2	D	TEX14	1
NCOA2	D	THADA	1
NCOA2	D	TIAM1	1
NCOA2	D	TNRC6A	1
NCOA2	D	TNS3	1
NCOA2	D	TPRG1	1
NCOA2	D	TRAPPC9	1
NCOA2	D	TRIM33	1
NCOA2	D	TRIM37	1
NCOA2	D	TRIO	1
NCOA2	D	TRPS1	1
NCOA2	D	TTC6	1
NCOA2	D	TUBD1	1
NCOA2	D	U3.21	1
NCOA2	D	U3.33	1
NCOA2	D	USP32	1
NCOA2	D	UST	1
NCOA2	D	UTRN	1
NCOA2	D	VAV3	1
NCOA2	D	VGLL4	1
NCOA2	D	VMP1	1
NCOA2	D	VPS13D	1
NCOA2	D	WDR72	1
NCOA2	D	WWC1	1
NCOA2	D	WWP1	1
NCOA2	D	Y_RNA.485	1
NCOA2	D	Y_RNA.691	1
NCOA2	D	Y_RNA.696	1
NCOA2	D	ZFHX3	1
NCOA2	D	ZFPM2	1
NCOA2	D	ZHX3	1
NCOA2	D	ZMIZ1	1
NCOA2	D	ZMYND8	1
NCOA2	D	ZNF217	1
NCOA2	D	ZNF385D	1
NCOA2	D	ZNRF1	1
NCOA2	D	ZPLD1	1
NCOA3	D	BCL2	1
NCOA3	D	ARFGEF2	1
NCOA3	D	UBR5	1
NCOA3	D	ABCA8	1
NCOA3	D	ABRA	1
NCOA3	D	AC005220.3	1
NCOA3	D	AC006076.1	1
NCOA3	D	AC011284.3	1
NCOA3	D	AC011286.1	1
NCOA3	D	AC074391.1	1
NCOA3	D	AC136289.1	1
NCOA3	D	ADAMTS18	1
NCOA3	D	ADAMTS9	1
NCOA3	D	ADCY2	1
NCOA3	D	ADCY9	1
NCOA3	D	AF121898.3	1
NCOA3	D	AFF3	1
NCOA3	D	AKAP6	1
NCOA3	D	AKR1E2	1
NCOA3	D	AL163953.3	1
NCOA3	D	ALCAM	1
NCOA3	D	ANGPT1	1
NCOA3	D	ANK3	1
NCOA3	D	ANKFN1	1
NCOA3	D	ANKRD28	1
NCOA3	D	ANKS1B	1
NCOA3	D	ANO6	1
NCOA3	D	ARHGAP10	1
NCOA3	D	ARHGAP26	1
NCOA3	D	ARSG	1
NCOA3	D	ASAP1	1
NCOA3	D	ATP6V0D2	1
NCOA3	D	ATP8B4	1
NCOA3	D	ATP9A	1
NCOA3	D	ATXN7	1
NCOA3	D	AUH	1
NCOA3	D	AUTS2	1
NCOA3	D	BBS9	1
NCOA3	D	BBX	1
NCOA3	D	BCAS1	1
NCOA3	D	BCAS3	1
NCOA3	D	BCAS4	1
NCOA3	D	BHLHE40	1
NCOA3	D	BMP7	1
NCOA3	D	BMPER	1
NCOA3	D	BPTF	1
NCOA3	D	BRCA1	1
NCOA3	D	BRINP1	1
NCOA3	D	BRIP1	1
NCOA3	D	C10ORF11	1
NCOA3	D	C17ORF64	1
NCOA3	D	C8ORF37	1
NCOA3	D	C9ORF3	1
NCOA3	D	CACNA1A	1
NCOA3	D	CACNA1E	1
NCOA3	D	CADPS	1
NCOA3	D	CALB1	1
NCOA3	D	CALD1	1
NCOA3	D	CALN1	1
NCOA3	D	CAMSAP2	1
NCOA3	D	CASC15	1
NCOA3	D	CASC8	1
NCOA3	D	CBLB	1
NCOA3	D	CBLN4	1
NCOA3	D	CCDC170	1
NCOA3	D	CDH12	1
NCOA3	D	CDH18	1
NCOA3	D	CDH9	1
NCOA3	D	CDK14	1
NCOA3	D	CDK5RAP2	1
NCOA3	D	CDYL2	1
NCOA3	D	CEP112	1
NCOA3	D	CEP128	1
NCOA3	D	CFAP54	1
NCOA3	D	CFAP61	1
NCOA3	D	CHD6	1
NCOA3	D	CHN2	1
NCOA3	D	CIT	1
NCOA3	D	CLIP2	1
NCOA3	D	CNBD1	1
NCOA3	D	CNTN4	1
NCOA3	D	CNTNAP2	1
NCOA3	D	COG5	1
NCOA3	D	COL14A1	1
NCOA3	D	COL22A1	1
NCOA3	D	COL28A1	1
NCOA3	D	CPM	1
NCOA3	D	CPNE4	1
NCOA3	D	CPQ	1
NCOA3	D	CRAT37	1
NCOA3	D	CTBS	1
NCOA3	D	CTD	1
NCOA3	D	CTNND2	1
NCOA3	D	CTTNBP2	1
NCOA3	D	CUX1	1
NCOA3	D	CYP24A1	1
NCOA3	D	CYP3A54P	1
NCOA3	D	DAAM1	1
NCOA3	D	DCLK1	1
NCOA3	D	DENND1A	1
NCOA3	D	DENND1B	1
NCOA3	D	DENND2C	1
NCOA3	D	DGKI	1
NCOA3	D	DIO2	1
NCOA3	D	DIP2B	1
NCOA3	D	DIP2C	1
NCOA3	D	DLG2	1
NCOA3	D	DMXL2	1
NCOA3	D	DNAH5	1
NCOA3	D	DOCK4	1
NCOA3	D	DOK5	1
NCOA3	D	DSCAM	1
NCOA3	D	DST	1
NCOA3	D	DTNA	1
NCOA3	D	EFNA5	1
NCOA3	D	EGLN3	1
NCOA3	D	EHMT1	1
NCOA3	D	EIF3E	1
NCOA3	D	EMCN	1
NCOA3	D	EML1	1
NCOA3	D	EPHA6	1
NCOA3	D	EPHB1	1
NCOA3	D	EPO	1
NCOA3	D	ERBB2	1
NCOA3	D	ERG	1
NCOA3	D	ESR1	1
NCOA3	D	ESRRG	1
NCOA3	D	ESYT2	1
NCOA3	D	EXOC4	1
NCOA3	D	FAM135B	1
NCOA3	D	FAM214A	1
NCOA3	D	FAM227B	1
NCOA3	D	FANCC	1
NCOA3	D	FBXL7	1
NCOA3	D	FGF12	1
NCOA3	D	FLG	1
NCOA3	D	FNDC3B	1
NCOA3	D	FOXP1	1
NCOA3	D	FOXP2	1
NCOA3	D	FRMD3	1
NCOA3	D	FRY	1
NCOA3	D	FTH1P22	1
NCOA3	D	GABBR2	1
NCOA3	D	GHR	1
NCOA3	D	GMDS	1
NCOA3	D	GNA14	1
NCOA3	D	GNAQ	1
NCOA3	D	GPATCH2	1
NCOA3	D	GPHN	1
NCOA3	D	GRHL2	1
NCOA3	D	GRIP1	1
NCOA3	D	GRM7	1
NCOA3	D	GSE1	1
NCOA3	D	HECW2	1
NCOA3	D	HELZ	1
NCOA3	D	HIPK1	1
NCOA3	D	HMCN1	1
NCOA3	D	HMGB1P46	1
NCOA3	D	HSPD1P15	1
NCOA3	D	HTR2A	1
NCOA3	D	IGF1R	1
NCOA3	D	IMMP2L	1
NCOA3	D	INPP4B	1
NCOA3	D	INTS2	1
NCOA3	D	IPCEF1	1
NCOA3	D	IQCJ	1
NCOA3	D	ITGB6	1
NCOA3	D	ITPR1	1
NCOA3	D	KALRN	1
NCOA3	D	KANK1	1
NCOA3	D	KB	1
NCOA3	D	KCNK2	1
NCOA3	D	KCNMA1	1
NCOA3	D	KCTD3	1
NCOA3	D	KHDRBS3	1
NCOA3	D	KIAA1217	1
NCOA3	D	KIF16B	1
NCOA3	D	KRT8P35	1
NCOA3	D	KRT8P4	1
NCOA3	D	KSR2	1
NCOA3	D	LIMCH1	1
NCOA3	D	LINC00494	1
NCOA3	D	LINC00534	1
NCOA3	D	LINC00598	1
NCOA3	D	LINC00698	1
NCOA3	D	LINC00709	1
NCOA3	D	LINC00824	1
NCOA3	D	LINC01376	1
NCOA3	D	LINC01429	1
NCOA3	D	LINC01440	1
NCOA3	D	LINC01501	1
NCOA3	D	LINC01505	1
NCOA3	D	LINC01522	1
NCOA3	D	LINC01661	1
NCOA3	D	LINC01754	1
NCOA3	D	LINC02055	1
NCOA3	D	LMBR1	1
NCOA3	D	LPP	1
NCOA3	D	LRCH1	1
NCOA3	D	LRP2	1
NCOA3	D	LTBP1	1
NCOA3	D	LYPD6B	1
NCOA3	D	MAB21L3	1
NCOA3	D	MACROD2	1
NCOA3	D	MAD1L1	1
NCOA3	D	MAGI2	1
NCOA3	D	MAN1A2	1
NCOA3	D	MAP3K13	1
NCOA3	D	MAPKAP1	1
NCOA3	D	MARCHF10	1
NCOA3	D	MAST4	1
NCOA3	D	MATN2	1
NCOA3	D	MCF2L2	1
NCOA3	D	MCTP2	1
NCOA3	D	ME3	1
NCOA3	D	MECOM	1
NCOA3	D	MED13	1
NCOA3	D	MED13L	1
NCOA3	D	MET	1
NCOA3	D	MGAT4C	1
NCOA3	D	MIR3616	1
NCOA3	D	MIR4760	1
NCOA3	D	MIR646HG	1
NCOA3	D	MMP10	1
NCOA3	D	MMP7	1
NCOA3	D	MSI2	1
NCOA3	D	MTSS1	1
NCOA3	D	MTUS2	1
NCOA3	D	MUSK	1
NCOA3	D	MYLK	1
NCOA3	D	MYO10	1
NCOA3	D	MYO1B	1
NCOA3	D	MYO5A	1
NCOA3	D	MYO5C	1
NCOA3	D	NAALADL2	1
NCOA3	D	NACA2	1
NCOA3	D	NAV3	1
NCOA3	D	NBAS	1
NCOA3	D	NCALD	1
NCOA3	D	NDUFAF6	1
NCOA3	D	NECAB1	1
NCOA3	D	NEDD4	1
NCOA3	D	NEK7	1
NCOA3	D	NELL2	1
NCOA3	D	NENFP3	1
NCOA3	D	NFATC2	1
NCOA3	D	NIBAN1	1
NCOA3	D	NIPAL2	1
NCOA3	D	NLGN1	1
NCOA3	D	NME7	1
NCOA3	D	NPAS3	1
NCOA3	D	NRCAM	1
NCOA3	D	NRXN1	1
NCOA3	D	NRXN3	1
NCOA3	D	NSMCE2	1
NCOA3	D	NTNG1	1
NCOA3	D	NXPH1	1
NCOA3	D	OFCC1	1
NCOA3	D	OSBPL10	1
NCOA3	D	OTOGL	1
NCOA3	D	OXR1	1
NCOA3	D	P3H2	1
NCOA3	D	PACS1	1
NCOA3	D	PAH	1
NCOA3	D	PALM2AKAP2	1
NCOA3	D	PARD3B	1
NCOA3	D	PARD6B	1
NCOA3	D	PBX3	1
NCOA3	D	PCNX2	1
NCOA3	D	PCSK5	1
NCOA3	D	PCYT1A	1
NCOA3	D	PDE1C	1
NCOA3	D	PDE4D	1
NCOA3	D	PDZD2	1
NCOA3	D	PDZRN3	1
NCOA3	D	PECAM1	1
NCOA3	D	PFDN4	1
NCOA3	D	PGAM1P13	1
NCOA3	D	PHACTR1	1
NCOA3	D	PHACTR3	1
NCOA3	D	PIEZO2	1
NCOA3	D	PIP4K2A	1
NCOA3	D	PKHD1L1	1
NCOA3	D	PLAC1	1
NCOA3	D	PLCB1	1
NCOA3	D	PLCB4	1
NCOA3	D	PLCL2	1
NCOA3	D	PLD1	1
NCOA3	D	POLRMTP1	1
NCOA3	D	PPFIA2	1
NCOA3	D	PPM1D	1
NCOA3	D	PPM1H	1
NCOA3	D	PREX1	1
NCOA3	D	PRICKLE2	1
NCOA3	D	PRKAG2	1
NCOA3	D	PRKCE	1
NCOA3	D	PRKCH	1
NCOA3	D	PRKD1	1
NCOA3	D	PRLR	1
NCOA3	D	PRMT6	1
NCOA3	D	PRPF31	1
NCOA3	D	PRUNE2	1
NCOA3	D	PSMD6	1
NCOA3	D	PTK2	1
NCOA3	D	PTPRG	1
NCOA3	D	PTPRQ	1
NCOA3	D	PTPRR	1
NCOA3	D	PTPRT	1
NCOA3	D	PTPRZ1	1
NCOA3	D	PVT1	1
NCOA3	D	RABGAP1L	1
NCOA3	D	RAD51B	1
NCOA3	D	RALGAPA2	1
NCOA3	D	RASEF	1
NCOA3	D	RBFOX1	1
NCOA3	D	RBMS1	1
NCOA3	D	RBMS3	1
NCOA3	D	RELN	1
NCOA3	D	RGS22	1
NCOA3	D	RGS6	1
NCOA3	D	RGS9	1
NCOA3	D	RHO	1
NCOA3	D	RIMS2	1
NCOA3	D	RIPOR3	1
NCOA3	D	RN7SKP231	1
NCOA3	D	RNA5SP273	1
NCOA3	D	RNA5SP275	1
NCOA3	D	RNA5SP276	1
NCOA3	D	RNU1-4	1
NCOA3	D	RNU2-1	1
NCOA3	D	RNU4ATAC7P	1
NCOA3	D	RNU6-1	1
NCOA3	D	RNU7-1	1
NCOA3	D	ROBO1	1
NCOA3	D	ROBO2	1
NCOA3	D	ROR2	1
NCOA3	D	RPGR	1
NCOA3	D	RPH3A	1
NCOA3	D	RPL10AP6	1
NCOA3	D	RPL12P4	1
NCOA3	D	RPL31P57	1
NCOA3	D	RPL35AP	1
NCOA3	D	RPL35AP19	1
NCOA3	D	RPS6P12	1
NCOA3	D	RPSAP74	1
NCOA3	D	RSPO2	1
NCOA3	D	RTN1	1
NCOA3	D	RUNX1	1
NCOA3	D	RUNX1T1	1
NCOA3	D	SALL4	1
NCOA3	D	SAMD4A	1
NCOA3	D	SATB1	1
NCOA3	D	SCAPER	1
NCOA3	D	SCNN1B	1
NCOA3	D	SDC2	1
NCOA3	D	SDK1	1
NCOA3	D	SEMA5A	1
NCOA3	D	SH3GL3	1
NCOA3	D	SHANK2	1
NCOA3	D	SIPA1L1	1
NCOA3	D	SIPA1L2	1
NCOA3	D	SIPA1L3	1
NCOA3	D	SLC26A7	1
NCOA3	D	SLC28A3	1
NCOA3	D	SLC38A1	1
NCOA3	D	SLC44A1	1
NCOA3	D	SLC7A13	1
NCOA3	D	SLC8A1	1
NCOA3	D	SLCO3A1	1
NCOA3	D	SMURF2	1
NCOA3	D	SMYD3	1
NCOA3	D	SNTN	1
NCOA3	D	SNX31	1
NCOA3	D	SPAG17	1
NCOA3	D	SPATA17	1
NCOA3	D	SPATS2L	1
NCOA3	D	SPEF2	1
NCOA3	D	SPIDR	1
NCOA3	D	SPOCK1	1
NCOA3	D	SREBF2-AS1	1
NCOA3	D	SRGAP1	1
NCOA3	D	SRPK2	1
NCOA3	D	ST7	1
NCOA3	D	STARD13	1
NCOA3	D	STK3	1
NCOA3	D	STK39	1
NCOA3	D	STRBP	1
NCOA3	D	SULF2	1
NCOA3	D	SUMF1	1
NCOA3	D	SUMO1P1	1
NCOA3	D	SUSD1	1
NCOA3	D	SVEP1	1
NCOA3	D	SVIL	1
NCOA3	D	SYBU	1
NCOA3	D	SYCP1	1
NCOA3	D	SYNE1	1
NCOA3	D	SYNE2	1
NCOA3	D	SYNPR	1
NCOA3	D	SYT1	1
NCOA3	D	SYT16	1
NCOA3	D	SYT6	1
NCOA3	D	SYTL2	1
NCOA3	D	TACC2	1
NCOA3	D	TAFA2	1
NCOA3	D	TANC2	1
NCOA3	D	TBC1D5	1
NCOA3	D	TBX4	1
NCOA3	D	TBXAS1	1
NCOA3	D	TENM4	1
NCOA3	D	TEX14	1
NCOA3	D	TEX2	1
NCOA3	D	THADA	1
NCOA3	D	THSD7B	1
NCOA3	D	TLK2	1
NCOA3	D	TMEM117	1
NCOA3	D	TMOD3	1
NCOA3	D	TMTC2	1
NCOA3	D	TNIK	1
NCOA3	D	TPRG1	1
NCOA3	D	TRAPPC9	1
NCOA3	D	TRIM33	1
NCOA3	D	TRIM37	1
NCOA3	D	TRIO	1
NCOA3	D	TRPS1	1
NCOA3	D	TTLL5	1
NCOA3	D	U3.21	1
NCOA3	D	U3.32	1
NCOA3	D	U3.33	1
NCOA3	D	UBE2V1P10	1
NCOA3	D	UBL5P3	1
NCOA3	D	UNC13C	1
NCOA3	D	USH2A	1
NCOA3	D	USP10	1
NCOA3	D	USP32	1
NCOA3	D	USP6NL	1
NCOA3	D	UST	1
NCOA3	D	UTRN	1
NCOA3	D	UVRAG	1
NCOA3	D	VAV3	1
NCOA3	D	VGLL4	1
NCOA3	D	VMP1	1
NCOA3	D	VPS13A	1
NCOA3	D	VPS13B	1
NCOA3	D	VTA1P2	1
NCOA3	D	VTCN1	1
NCOA3	D	WDR59	1
NCOA3	D	WDR72	1
NCOA3	D	WWP1	1
NCOA3	D	Y_RNA.691	1
NCOA3	D	Y_RNA.696	1
NCOA3	D	ZFAT	1
NCOA3	D	ZFP64	1
NCOA3	D	ZFPM2	1
NCOA3	D	ZHX3	1
NCOA3	D	ZMYND8	1
NCOA3	D	ZNF217	1
NCOA3	D	ZNF385D	1
NCOA3	D	ZPLD1	1
NME2	D	MYC	1
NME2	D	ABCA13	1
NME2	D	AC005276.1	1
NME2	D	AC007106.1	1
NME2	D	AC007131.2	1
NME2	D	AC008173.1	1
NME2	D	AC010983.1	1
NME2	D	AC011288.2	1
NME2	D	AC012593.1	1
NME2	D	AC016768.1	1
NME2	D	AC018359.3	1
NME2	D	AC064875.2	1
NME2	D	AC074391.1	1
NME2	D	AC138623.1	1
NME2	D	ACOXL	1
NME2	D	ACTG1P22	1
NME2	D	ADAMTS18	1
NME2	D	ADAMTSL1	1
NME2	D	ADARB2	1
NME2	D	ADCY2	1
NME2	D	ADGRB3	1
NME2	D	ADGRL2	1
NME2	D	ADGRL3	1
NME2	D	ADGRV1	1
NME2	D	AFF3	1
NME2	D	AGAP1	1
NME2	D	AGMO	1
NME2	D	AJAP1	1
NME2	D	AKAP6	1
NME2	D	ALCAM	1
NME2	D	ALDH1A2	1
NME2	D	ALK	1
NME2	D	ANGPT1	1
NME2	D	ANK3	1
NME2	D	ANKFN1	1
NME2	D	ANKS1B	1
NME2	D	ANO2	1
NME2	D	ARHGAP15	1
NME2	D	ARHGAP24	1
NME2	D	ARHGAP26	1
NME2	D	ARHGEF28	1
NME2	D	ARID1B	1
NME2	D	ARID5B	1
NME2	D	ARMC10P1	1
NME2	D	ARPP21	1
NME2	D	ASAP1	1
NME2	D	ATP10B	1
NME2	D	ATP2B2	1
NME2	D	ATRNL1	1
NME2	D	AUTS2	1
NME2	D	BANK1	1
NME2	D	BCAS3	1
NME2	D	BHLHE40	1
NME2	D	BNC2	1
NME2	D	BRINP1	1
NME2	D	C10ORF11	1
NME2	D	CA10	1
NME2	D	CACNA1A	1
NME2	D	CACNA1C	1
NME2	D	CACNA1D	1
NME2	D	CACNA2D1	1
NME2	D	CACNA2D3	1
NME2	D	CACNB2	1
NME2	D	CADM2	1
NME2	D	CADPS	1
NME2	D	CADPS2	1
NME2	D	CALN1	1
NME2	D	CAMKMT	1
NME2	D	CASC15	1
NME2	D	CASC18	1
NME2	D	CBLB	1
NME2	D	CCDC171	1
NME2	D	CCDC178	1
NME2	D	CCSER1	1
NME2	D	CDH12	1
NME2	D	CDH18	1
NME2	D	CDH20	1
NME2	D	CDH8	1
NME2	D	CDH9	1
NME2	D	CDK14	1
NME2	D	CEP112	1
NME2	D	CEP128	1
NME2	D	CHN1	1
NME2	D	CHN2	1
NME2	D	CHRM3	1
NME2	D	CIT	1
NME2	D	CLASP2	1
NME2	D	CNBD1	1
NME2	D	CNTN3	1
NME2	D	CNTN4	1
NME2	D	CNTN5	1
NME2	D	CNTNAP2	1
NME2	D	CNTNAP5	1
NME2	D	COL14A1	1
NME2	D	COL1A2	1
NME2	D	COL22A1	1
NME2	D	CPNE4	1
NME2	D	CPNE8	1
NME2	D	CPS1	1
NME2	D	CREB5	1
NME2	D	CSMD1	1
NME2	D	CSMD3	1
NME2	D	CTBS	1
NME2	D	CTC	1
NME2	D	CTD	1
NME2	D	CTNNA2	1
NME2	D	CTNNA3	1
NME2	D	CTNND2	1
NME2	D	CUX2	1
NME2	D	CYP51A1P1	1
NME2	D	DAB1	1
NME2	D	DCC	1
NME2	D	DCDC1	1
NME2	D	DGKB	1
NME2	D	DGKG	1
NME2	D	DGKI	1
NME2	D	DIO2	1
NME2	D	DIRC3	1
NME2	D	DLEU1	1
NME2	D	DLG2	1
NME2	D	DMD	1
NME2	D	DMXL2	1
NME2	D	DNAH11	1
NME2	D	DNAH14	1
NME2	D	DNAH7	1
NME2	D	DNAH9	1
NME2	D	DOCK1	1
NME2	D	DOCK10	1
NME2	D	DOCK2	1
NME2	D	DOK5	1
NME2	D	DPP10	1
NME2	D	DPP6	1
NME2	D	DST	1
NME2	D	DTNA	1
NME2	D	DUX4L52	1
NME2	D	DYNC1I1	1
NME2	D	DYNC2H1	1
NME2	D	DYSF	1
NME2	D	EBF1	1
NME2	D	EFNA5	1
NME2	D	EGLN3	1
NME2	D	EMCN	1
NME2	D	ENOX2	1
NME2	D	EPHA6	1
NME2	D	EPHB1	1
NME2	D	ERBB4	1
NME2	D	ERC1	1
NME2	D	ERC2	1
NME2	D	ERG	1
NME2	D	ESR1	1
NME2	D	ESRRG	1
NME2	D	ETV6	1
NME2	D	EXOC4	1
NME2	D	EXOC6B	1
NME2	D	EYS	1
NME2	D	FAM135B	1
NME2	D	FAM172A	1
NME2	D	FAM184A	1
NME2	D	FGF12	1
NME2	D	FGF13	1
NME2	D	FGGY	1
NME2	D	FHIT	1
NME2	D	FHOD3	1
NME2	D	FIGN	1
NME2	D	FILIP1L	1
NME2	D	FMN2	1
NME2	D	FOCAD	1
NME2	D	FOXP1	1
NME2	D	FOXP2	1
NME2	D	FRMD3	1
NME2	D	FRMD4A	1
NME2	D	FSTL5	1
NME2	D	FTO	1
NME2	D	FYN	1
NME2	D	GABBR2	1
NME2	D	GABRG2	1
NME2	D	GADL1	1
NME2	D	GALNT13	1
NME2	D	GALNT14	1
NME2	D	GALNT17	1
NME2	D	GALNTL6	1
NME2	D	GAS7	1
NME2	D	GHR	1
NME2	D	GLI3	1
NME2	D	GLIS3	1
NME2	D	GMDS	1
NME2	D	GPM6A	1
NME2	D	GRAMD1B	1
NME2	D	GRB14	1
NME2	D	GRIA1	1
NME2	D	GRID2	1
NME2	D	GRIK2	1
NME2	D	GRIN2A	1
NME2	D	GRIN2B	1
NME2	D	GRIP1	1
NME2	D	GRM7	1
NME2	D	GRM8	1
NME2	D	GSE1	1
NME2	D	GTDC1	1
NME2	D	GYG1P2	1
NME2	D	HDAC9	1
NME2	D	HIVEP3	1
NME2	D	HMCN1	1
NME2	D	HNF4G	1
NME2	D	HNRNPA1P57	1
NME2	D	IGF1R	1
NME2	D	IMMP2L	1
NME2	D	INPP4B	1
NME2	D	IQCJ	1
NME2	D	ITPR1	1
NME2	D	ITPR2	1
NME2	D	JAZF1	1
NME2	D	KALRN	1
NME2	D	KC6	1
NME2	D	KCNH7	1
NME2	D	KCNH8	1
NME2	D	KCNIP4	1
NME2	D	KCNMA1	1
NME2	D	KCNQ3	1
NME2	D	KDM4C	1
NME2	D	KIAA1217	1
NME2	D	KIAA1328	1
NME2	D	KSR2	1
NME2	D	LARGE1	1
NME2	D	LDB2	1
NME2	D	LIMCH1	1
NME2	D	LINC00511	1
NME2	D	LINC00540	1
NME2	D	LINC00871	1
NME2	D	LINC00923	1
NME2	D	LINC01088	1
NME2	D	LINC01121	1
NME2	D	LINC01122	1
NME2	D	LINC01197	1
NME2	D	LINC01322	1
NME2	D	LINC01376	1
NME2	D	LINC01435	1
NME2	D	LINC01470	1
NME2	D	LINC01505	1
NME2	D	LINC01515	1
NME2	D	LINC01695	1
NME2	D	LINC01724	1
NME2	D	LINC01933	1
NME2	D	LINC01950	1
NME2	D	LINC02055	1
NME2	D	LINC02089	1
NME2	D	LINC02147	1
NME2	D	LINGO1	1
NME2	D	LINGO2	1
NME2	D	LPP	1
NME2	D	LRBA	1
NME2	D	LRP1B	1
NME2	D	LRP2	1
NME2	D	LRRTM4	1
NME2	D	LSAMP	1
NME2	D	MACROD2	1
NME2	D	MAD1L1	1
NME2	D	MAGI1	1
NME2	D	MAGI2	1
NME2	D	MALRD1	1
NME2	D	MAP2	1
NME2	D	MARCHF1	1
NME2	D	MARK2P15	1
NME2	D	MAST4	1
NME2	D	MBD5	1
NME2	D	MCTP1	1
NME2	D	MCTP2	1
NME2	D	MDGA2	1
NME2	D	MECOM	1
NME2	D	MEF2C	1
NME2	D	MFSD4BP1	1
NME2	D	MGAT4C	1
NME2	D	MICAL2	1
NME2	D	MID1	1
NME2	D	MIR100HG	1
NME2	D	MIR302F	1
NME2	D	MIR3681HG	1
NME2	D	MIR4300HG	1
NME2	D	MIR99AHG	1
NME2	D	MITF	1
NME2	D	MPPED2	1
NME2	D	MSI2	1
NME2	D	MSR1	1
NME2	D	MTHFD2P1	1
NME2	D	MYO16	1
NME2	D	MYO1B	1
NME2	D	MYRIP	1
NME2	D	MYT1L	1
NME2	D	NAALADL2	1
NME2	D	NAV2	1
NME2	D	NBAS	1
NME2	D	NCALD	1
NME2	D	NCAM2	1
NME2	D	NEDD4L	1
NME2	D	NEGR1	1
NME2	D	NELL2	1
NME2	D	NEO1	1
NME2	D	NFASC	1
NME2	D	NFIA	1
NME2	D	NKAIN2	1
NME2	D	NLGN1	1
NME2	D	NLGN4X	1
NME2	D	NPAS3	1
NME2	D	NRCAM	1
NME2	D	NRG1	1
NME2	D	NRG3	1
NME2	D	NRP2	1
NME2	D	NRXN1	1
NME2	D	NRXN3	1
NME2	D	NTM	1
NME2	D	NTNG1	1
NME2	D	NTRK3	1
NME2	D	NXPH1	1
NME2	D	OFCC1	1
NME2	D	OXR1	1
NME2	D	PACRG	1
NME2	D	PAM	1
NME2	D	PAPPA2	1
NME2	D	PARD3B	1
NME2	D	PCDH15	1
NME2	D	PCDH19	1
NME2	D	PCDH7	1
NME2	D	PCLO	1
NME2	D	PCNX2	1
NME2	D	PCSK2	1
NME2	D	PCSK5	1
NME2	D	PDE1A	1
NME2	D	PDE1C	1
NME2	D	PDE4B	1
NME2	D	PDE4D	1
NME2	D	PDZRN4	1
NME2	D	PEPD	1
NME2	D	PHACTR1	1
NME2	D	PHLDB2	1
NME2	D	PIEZO2	1
NME2	D	PIP4K2A	1
NME2	D	PLCB1	1
NME2	D	PLCB4	1
NME2	D	PLCL1	1
NME2	D	PLXNA4	1
NME2	D	POU6F2	1
NME2	D	PPFIA2	1
NME2	D	PPP2R2B	1
NME2	D	PREX1	1
NME2	D	PRKAG2	1
NME2	D	PRKCE	1
NME2	D	PRKCH	1
NME2	D	PRKD1	1
NME2	D	PRKG1	1
NME2	D	PRKN	1
NME2	D	PRPF31	1
NME2	D	PSD3	1
NME2	D	PTK2	1
NME2	D	PTPRD	1
NME2	D	PTPRM	1
NME2	D	PTPRT	1
NME2	D	PVT1	1
NME2	D	RAD51B	1
NME2	D	RALYL	1
NME2	D	RAP1BP2	1
NME2	D	RAPGEF4	1
NME2	D	RAPGEF5	1
NME2	D	RBFOX1	1
NME2	D	RBFOX3	1
NME2	D	RBM19	1
NME2	D	RBM48P1	1
NME2	D	RBMS1	1
NME2	D	RBMS3	1
NME2	D	RBPJ	1
NME2	D	RELN	1
NME2	D	REPS2	1
NME2	D	RERGL	1
NME2	D	RFTN1	1
NME2	D	RGS6	1
NME2	D	RIMS2	1
NME2	D	RN7SL802P	1
NME2	D	RNA5SP189	1
NME2	D	RNA5SP291	1
NME2	D	RNA5SP322	1
NME2	D	RNA5SP326	1
NME2	D	RNF150	1
NME2	D	RNU6-1	1
NME2	D	ROBO1	1
NME2	D	ROBO2	1
NME2	D	RORB	1
NME2	D	RPGR	1
NME2	D	RUNX1	1
NME2	D	RYR2	1
NME2	D	RYR3	1
NME2	D	SATB1	1
NME2	D	SCAPER	1
NME2	D	SDK1	1
NME2	D	SEM1	1
NME2	D	SEMA3A	1
NME2	D	SEMA6A	1
NME2	D	SEMA6D	1
NME2	D	SERGEF	1
NME2	D	SGCD	1
NME2	D	SGCZ	1
NME2	D	SHANK2	1
NME2	D	SHISA9	1
NME2	D	SIPA1L1	1
NME2	D	SIPA1L3	1
NME2	D	SLC35F1	1
NME2	D	SLC8A1	1
NME2	D	SLCO3A1	1
NME2	D	SLIT2	1
NME2	D	SLIT3	1
NME2	D	SMARCA2	1
NME2	D	SMYD3	1
NME2	D	SND1	1
NME2	D	SNTG1	1
NME2	D	SOCS5P1	1
NME2	D	SORCS1	1
NME2	D	SORCS3	1
NME2	D	SOX2	1
NME2	D	SOX5	1
NME2	D	SOX6	1
NME2	D	SOX9	1
NME2	D	SPAG16	1
NME2	D	SPAG17	1
NME2	D	SPIDR	1
NME2	D	SPOCK1	1
NME2	D	SSBP2	1
NME2	D	SV2B	1
NME2	D	SYT1	1
NME2	D	TACC2	1
NME2	D	TAFA1	1
NME2	D	TAFA2	1
NME2	D	TCF12	1
NME2	D	TCF4	1
NME2	D	TEAD1	1
NME2	D	TENM1	1
NME2	D	TENM2	1
NME2	D	TENM4	1
NME2	D	TEX41	1
NME2	D	TG	1
NME2	D	THSD7A	1
NME2	D	THSD7B	1
NME2	D	TLN2	1
NME2	D	TMC1	1
NME2	D	TMEM108	1
NME2	D	TMEM117	1
NME2	D	TMEM132B	1
NME2	D	TMEM232	1
NME2	D	TMTC1	1
NME2	D	TNS3	1
NME2	D	TPRG1	1
NME2	D	TRAPPC9	1
NME2	D	TRIO	1
NME2	D	TRPM3	1
NME2	D	TRPS1	1
NME2	D	TTLL5	1
NME2	D	TUSC3	1
NME2	D	UNC13C	1
NME2	D	UNC5D	1
NME2	D	UNC80	1
NME2	D	USH2A	1
NME2	D	UTRN	1
NME2	D	VAV3	1
NME2	D	WDR72	1
NME2	D	WSCD1	1
NME2	D	XIRP2	1
NME2	D	XYLT1	1
NME2	D	Y_RNA.781	1
NME2	D	ZBTB16	1
NME2	D	ZBTB20	1
NME2	D	ZFPM2	1
NME2	D	ZMIZ1	1
NME2	D	ZNF365	1
NME2	D	ZNF385B	1
NME2	D	ZNF385D	1
NME2	D	ZNF407	1
NME2	D	ZNF423	1
NME2	D	ZNF536	1
NME2	D	ZPLD1	1
SOX11	C	AFF3	1
SOX11	C	ANK2	1
SOX11	C	ATP10B	1
SOX11	C	CACHD1	1
SOX11	C	CDH11	1
SOX11	C	CHODL	1
SOX11	C	COL12A1	1
SOX11	C	COL28A1	1
SOX11	C	DMD	1
SOX11	C	DOCK4	1
SOX11	C	DST	1
SOX11	C	ERC1	1
SOX11	C	GRIA2	1
SOX11	C	MAP4K4	1
SOX11	C	MECOM	1
SOX11	C	MID1	1
SOX11	C	NEDD4L	1
SOX11	C	NTM	1
SOX11	C	PCLO	1
SOX11	C	PLPP4	1
SOX11	C	PTK2	1
SOX11	C	RAPGEF4	1
SOX11	C	RAPGEF5	1
SOX11	C	RIMS1	1
SOX11	C	RIMS2	1
SOX11	C	RP1	1
SOX11	C	RUNX1	1
SOX11	C	SOX5	1
SOX11	C	TANC1	1
SOX11	C	TEAD1	1
SOX11	C	ZBTB20	1
SOX2	B	ABCC6	1
SOX2	B	CCND1	1
SOX2	B	GLI2	1
SOX2	B	GLI3	1
SOX2	B	HHAT	1
SOX2	B	ISL1	-1
SOX2	B	NANOG	1
SOX2	B	NTRK3	1
SOX2	B	RHO	-1
SOX2	B	ABCA13	1
SOX2	B	ABCC4	1
SOX2	B	ABI3BP	1
SOX2	B	ADAMTSL1	1
SOX2	B	ADGRB3	1
SOX2	B	ADGRL2	1
SOX2	B	ADGRL3	1
SOX2	B	AFF3	1
SOX2	B	AGAP1	1
SOX2	B	AKAP6	1
SOX2	B	ALCAM	1
SOX2	B	ALK	1
SOX2	B	ANGPT1	1
SOX2	B	ANKFN1	1
SOX2	B	ANKS1B	1
SOX2	B	ANO2	1
SOX2	B	AP3B1	1
SOX2	B	APP	1
SOX2	B	ARHGAP24	1
SOX2	B	ARHGAP26	1
SOX2	B	ARHGAP32	1
SOX2	B	ARID5B	1
SOX2	B	ASAP1	1
SOX2	B	ATRNL1	1
SOX2	B	BBS9	1
SOX2	B	BHLHE40	1
SOX2	B	BMPR1B	1
SOX2	B	CACNA2D1	1
SOX2	B	CACNA2D3	1
SOX2	B	CADPS2	1
SOX2	B	CCDC171	1
SOX2	B	CCDC91	1
SOX2	B	CDH11	1
SOX2	B	CDH18	1
SOX2	B	CDH2	1
SOX2	B	CDK5RAP2	1
SOX2	B	CDKAL1	1
SOX2	B	CEMIP2	1
SOX2	B	CEP112	1
SOX2	B	CHD9	1
SOX2	B	CHN2	1
SOX2	B	CLASP1	1
SOX2	B	CLASP2	1
SOX2	B	CLIC5	1
SOX2	B	CNTN4	1
SOX2	B	CNTNAP2	1
SOX2	B	COL12A1	1
SOX2	B	COL14A1	1
SOX2	B	COL25A1	1
SOX2	B	CPNE4	1
SOX2	B	CREB5	1
SOX2	B	CSMD1	1
SOX2	B	CSMD3	1
SOX2	B	CTNNA2	1
SOX2	B	CTNND2	1
SOX2	B	DAAM1	1
SOX2	B	DAB1	1
SOX2	B	DCC	1
SOX2	B	DCLK2	1
SOX2	B	DENND1A	1
SOX2	B	DGKB	1
SOX2	B	DIAPH3	1
SOX2	B	DIS3L2	1
SOX2	B	DLG1	1
SOX2	B	DLG2	1
SOX2	B	DLGAP1	1
SOX2	B	DMD	1
SOX2	B	DNAH14	1
SOX2	B	DOCK10	1
SOX2	B	DOCK4	1
SOX2	B	DPP10	1
SOX2	B	DPYD	1
SOX2	B	DTNA	1
SOX2	B	EBF1	1
SOX2	B	EFNA5	1
SOX2	B	EGFEM1P	1
SOX2	B	EGLN3	1
SOX2	B	EIF4G3	1
SOX2	B	ELMO1	1
SOX2	B	ELP4	1
SOX2	B	EMSY	1
SOX2	B	ENAH	1
SOX2	B	EPB41L2	1
SOX2	B	EPHA4	1
SOX2	B	EPHB1	1
SOX2	B	ERBB4	1
SOX2	B	ERC1	1
SOX2	B	ESRRG	1
SOX2	B	ETV1	1
SOX2	B	ETV6	1
SOX2	B	EXOC4	1
SOX2	B	EXOC6B	1
SOX2	B	EXT1	1
SOX2	B	EYA2	1
SOX2	B	FAM13A	1
SOX2	B	FAM172A	1
SOX2	B	FGD4	1
SOX2	B	FGGY	1
SOX2	B	FHOD3	1
SOX2	B	FILIP1L	1
SOX2	B	FNDC3B	1
SOX2	B	FOXP1	1
SOX2	B	FOXP2	1
SOX2	B	FRMD4A	1
SOX2	B	GALNTL6	1
SOX2	B	GRIA1	1
SOX2	B	GRIK2	1
SOX2	B	GTDC1	1
SOX2	B	HDAC4	1
SOX2	B	HDAC9	1
SOX2	B	HIVEP2	1
SOX2	B	HIVEP3	1
SOX2	B	HMCN1	1
SOX2	B	IMMP2L	1
SOX2	B	INPP4B	1
SOX2	B	IQCH	1
SOX2	B	ITPR2	1
SOX2	B	JAG1	1
SOX2	B	JMJD1C	1
SOX2	B	KALRN	1
SOX2	B	KCNIP4	1
SOX2	B	KCNMB2	1
SOX2	B	KDM4C	1
SOX2	B	LARGE1	1
SOX2	B	LDB2	1
SOX2	B	LPP	1
SOX2	B	LRBA	1
SOX2	B	LRIG1	1
SOX2	B	LRP1B	1
SOX2	B	LRRC7	1
SOX2	B	LSAMP	1
SOX2	B	MACROD2	1
SOX2	B	MAGI1	1
SOX2	B	MAGI2	1
SOX2	B	MAML2	1
SOX2	B	MAP1B	1
SOX2	B	MAPK10	1
SOX2	B	MBD5	1
SOX2	B	MCC	1
SOX2	B	MCTP1	1
SOX2	B	MECOM	1
SOX2	B	MEGF10	1
SOX2	B	MIR99AHG	1
SOX2	B	MMRN1	1
SOX2	B	MSI2	1
SOX2	B	MYO10	1
SOX2	B	NAALADL2	1
SOX2	B	NAV2	1
SOX2	B	NAV3	1
SOX2	B	NBEA	1
SOX2	B	NEDD4L	1
SOX2	B	NLGN1	1
SOX2	B	NPAS3	1
SOX2	B	NRG1	1
SOX2	B	NRP2	1
SOX2	B	NRXN1	1
SOX2	B	NRXN3	1
SOX2	B	NTM	1
SOX2	B	NTNG1	1
SOX2	B	OFCC1	1
SOX2	B	OLA1	1
SOX2	B	OPCML	1
SOX2	B	PACRG	1
SOX2	B	PALLD	1
SOX2	B	PAM	1
SOX2	B	PARD3B	1
SOX2	B	PBX3	1
SOX2	B	PCLO	1
SOX2	B	PDE4B	1
SOX2	B	PDE4D	1
SOX2	B	PDLIM5	1
SOX2	B	PHACTR1	1
SOX2	B	PHLPP1	1
SOX2	B	PIEZO2	1
SOX2	B	PLCB1	1
SOX2	B	PLCB4	1
SOX2	B	PLCL1	1
SOX2	B	PLXNA2	1
SOX2	B	POU2F1	1
SOX2	B	PPARGC1A	1
SOX2	B	PRDM5	1
SOX2	B	PRKG1	1
SOX2	B	PRR16	1
SOX2	B	PRUNE2	1
SOX2	B	PTPRD	1
SOX2	B	PTPRM	1
SOX2	B	RABGAP1L	1
SOX2	B	RAD51B	1
SOX2	B	RALGAPA2	1
SOX2	B	RANBP17	1
SOX2	B	RAPGEF2	1
SOX2	B	RBMS3	1
SOX2	B	RBPJ	1
SOX2	B	RERE	1
SOX2	B	ROBO1	1
SOX2	B	ROBO2	1
SOX2	B	RPS6KC1	1
SOX2	B	RUNX1	1
SOX2	B	RYR2	1
SOX2	B	RYR3	1
SOX2	B	SAMD12	1
SOX2	B	SBF2	1
SOX2	B	SDC2	1
SOX2	B	SDK1	1
SOX2	B	SEMA3A	1
SOX2	B	SEMA3C	1
SOX2	B	SEMA3D	1
SOX2	B	SHANK2	1
SOX2	B	SIPA1L2	1
SOX2	B	SKAP2	1
SOX2	B	SLC22A23	1
SOX2	B	SLC44A3	1
SOX2	B	SLC8A1	1
SOX2	B	SLCO3A1	1
SOX2	B	SLIT3	1
SOX2	B	SORBS1	1
SOX2	B	SORBS2	1
SOX2	B	SORCS1	1
SOX2	B	SOX5	1
SOX2	B	SOX6	1
SOX2	B	SPAG9	1
SOX2	B	SPOCK1	1
SOX2	B	STXBP6	1
SOX2	B	SYT1	1
SOX2	B	TBCK	1
SOX2	B	TEAD1	1
SOX2	B	TENM3	1
SOX2	B	TENM4	1
SOX2	B	THADA	1
SOX2	B	THSD7A	1
SOX2	B	THSD7B	1
SOX2	B	TLE4	1
SOX2	B	TLK1	1
SOX2	B	TMTC2	1
SOX2	B	TNS3	1
SOX2	B	TRAPPC9	1
SOX2	B	TRIM2	1
SOX2	B	TRIO	1
SOX2	B	TRIP12	1
SOX2	B	TRPC4	1
SOX2	B	TRPM3	1
SOX2	B	TRPS1	1
SOX2	B	TTC28	1
SOX2	B	VGLL4	1
SOX2	B	VMP1	1
SOX2	B	VPS13B	1
SOX2	B	VPS13D	1
SOX2	B	WDFY3	1
SOX2	B	XPR1	1
SOX2	B	ZBTB20	1
SOX2	B	ZCCHC7	1
SOX2	B	ZEB2	1
SOX2	B	ZFAND3	1
SOX2	B	ZFPM2	1
SOX2	B	ZMIZ1	1
SOX2	B	ZNF385B	1
SOX2	B	ZNF407	1
SOX2	B	ZNF536	1
ZFPM2	E	ADCY2	1
ZFPM2	E	ADH1B	1
ZFPM2	E	AKAP12	1
ZFPM2	E	AKT3	1
ZFPM2	E	ANK2	1
ZFPM2	E	ANTXR1	1
ZFPM2	E	ARHGAP20	1
ZFPM2	E	ARMH4	1
ZFPM2	E	BCHE	1
ZFPM2	E	BNC2	1
ZFPM2	E	BVES	1
ZFPM2	E	C1QTNF7	1
ZFPM2	E	CALD1	1
ZFPM2	E	CCDC80	1
ZFPM2	E	CCL21	1
ZFPM2	E	CCN2	1
ZFPM2	E	CDH11	1
ZFPM2	E	CDK14	1
ZFPM2	E	CDK15	1
ZFPM2	E	CLSTN2	1
ZFPM2	E	CORIN	1
ZFPM2	E	CYBRD1	1
ZFPM2	E	DACT1	1
ZFPM2	E	DCHS2	1
ZFPM2	E	DCN	1
ZFPM2	E	ECM2	1
ZFPM2	E	EFEMP1	1
ZFPM2	E	EPDR1	1
ZFPM2	E	EPHA3	1
ZFPM2	E	FAM180A	1
ZFPM2	E	FBLN2	1
ZFPM2	E	FBN1	1
ZFPM2	E	FGF14	1
ZFPM2	E	FHL1	1
ZFPM2	E	FIBIN	1
ZFPM2	E	FILIP1L	1
ZFPM2	E	GDF10	1
ZFPM2	E	HMCN1	1
ZFPM2	E	IRAG1	1
ZFPM2	E	ITGBL1	1
ZFPM2	E	LAMA2	1
ZFPM2	E	LAYN	1
ZFPM2	E	LDB2	1
ZFPM2	E	LRRC17	1
ZFPM2	E	LRRC4C	1
ZFPM2	E	MDFIC	1
ZFPM2	E	MEOX2	1
ZFPM2	E	MFAP4	1
ZFPM2	E	MSRB3	1
ZFPM2	E	MYLK	1
ZFPM2	E	NALCN	1
ZFPM2	E	NAP1L3	1
ZFPM2	E	NOG	1
ZFPM2	E	NXPH2	1
ZFPM2	E	PABPC4L	1
ZFPM2	E	PABPC5	1
ZFPM2	E	PALLD	1
ZFPM2	E	PCSK5	1
ZFPM2	E	PDGFC	1
ZFPM2	E	PDLIM3	1
ZFPM2	E	PGR	1
ZFPM2	E	PKD2	1
ZFPM2	E	PLN	1
ZFPM2	E	PRDM6	1
ZFPM2	E	PRELP	1
ZFPM2	E	PRICKLE1	1
ZFPM2	E	PTPRD	1
ZFPM2	E	RBMS3	1
ZFPM2	E	SEMA3D	1
ZFPM2	E	SGCD	1
ZFPM2	E	SGCG	1
ZFPM2	E	SHISA2	1
ZFPM2	E	SPARC	1
ZFPM2	E	SPSB4	1
ZFPM2	E	STON1	1
ZFPM2	E	SVEP1	1
ZFPM2	E	TBX18	1
ZFPM2	E	TEK	1
ZFPM2	E	THBS1	1
ZFPM2	E	TMEM47	1
ZFPM2	E	TSHZ3	1
ZFPM2	E	UBE2E2	1
ZFPM2	E	ZFHX4	1
ZFPM2	E	ZNF521	1
ZNF521	E	ACSS3	1
ZNF521	E	ADAMTS3	1
ZNF521	E	ADGRA2	1
ZNF521	E	ALDH1L2	1
ZNF521	E	ANTXR1	1
ZNF521	E	ARHGAP6	1
ZNF521	E	ASXL3	1
ZNF521	E	BACH2	1
ZNF521	E	BICC1	1
ZNF521	E	BNC2	1
ZNF521	E	C14orf132	1
ZNF521	E	CCN2	1
ZNF521	E	CDH11	1
ZNF521	E	CEP112	1
ZNF521	E	CHRD	1
ZNF521	E	CNRIP1	1
ZNF521	E	COL12A1	1
ZNF521	E	COL1A2	1
ZNF521	E	CPXM1	1
ZNF521	E	CSGALNACT1	1
ZNF521	E	CTSK	1
ZNF521	E	CYTH3	1
ZNF521	E	DCHS1	1
ZNF521	E	DCN	1
ZNF521	E	DSEL	1
ZNF521	E	ECM2	1
ZNF521	E	EDNRA	1
ZNF521	E	ELN	1
ZNF521	E	ENOX1	1
ZNF521	E	ERG	1
ZNF521	E	FAM110B	1
ZNF521	E	FAM155A	1
ZNF521	E	FBLN1	1
ZNF521	E	FBLN2	1
ZNF521	E	FBN1	1
ZNF521	E	FBXL7	1
ZNF521	E	FGFR1	1
ZNF521	E	FIBIN	1
ZNF521	E	FILIP1L	1
ZNF521	E	FMOD	1
ZNF521	E	FRMD6	1
ZNF521	E	FSTL1	1
ZNF521	E	GASK1B	1
ZNF521	E	GLI3	1
ZNF521	E	GLT8D2	1
ZNF521	E	GPRC5B	1
ZNF521	E	GREM2	1
ZNF521	E	HEPH	1
ZNF521	E	HMCN1	1
ZNF521	E	IGDCC4	1
ZNF521	E	IGF1	1
ZNF521	E	JAM2	1
ZNF521	E	KIT	1
ZNF521	E	KLHL4	1
ZNF521	E	LAMA2	1
ZNF521	E	LAMA4	1
[truncated: 158 more rows]
