# Supplementary material for: Tumors hijack immune-privileging regulons via distinct cell types to confer T cell desertion and immunotherapy resistance across various cancers
Source: Nat Commun. 2026 May 8;17:6233. doi: 10.1038/s41467-026-72538-x (PMC13369864; doi:10.1038/s41467-026-72538-x)
Supplement: Supplementary file 12 — Supplementary Dataset 10 [file 41467_2026_72538_MOESM12_ESM.xlsx]

## Sheet: Supplementary Dataset 10
Table S10: Gene sets defining cell markers for ImmatureCentralNeuron, myofibroblast, and endothelial cell states
ImmatureCentralNeuron cell state signature	Myofibroblast cell-state signature	endothelial cell-state signature
MEIS2	POSTN	MMRN1
ARPP21	COL1A2	SEMA3A
NEUROD6	MFAP5	TSHZ2
CAMK2B	COL12A1	PROX1
SEMA3C	PI16	LDB2
CSRP2	COL1A1	ST6GALNAC3
SATB2	COL14A1	RALGAPA2
DOK5	COL3A1	TCF4
CCBE1	PCOLCE	KALRN
SEZ6	DCN	PLCB4
ENC1	LUM	TFPI
NELL2	COL6A6	FBXL7
NEUROD2	COL5A1	ASAP1
CACNA2D1	OGN	EFNA5
MIAT	SPARC	STOX2
BHLHE22	COL5A2	PDE7B
POU3F2	FN1	DOCK5
ZBTB18	COL6A2	UTRN
CAMKV	MXRA5	PPP3CA
PCLO	FBN1	TPM4
SYBU	SFRP2	DOCK9
DOCK9	LOX	EPB41L4A
LINC01102	MGP	CPNE8
SLA	COL6A1	ARL15
PLXNA4	LTBP4	TCF12
CACNG8	ISLR	SSH2
RBFOX1	THBS1	KMT2E
PRRT2	DKK2	FCHSD2
MLLT3	CXCL12	TMEM161B-DT
ADCY1	ADAMTS5	ZFC3H1
EPHB6	FNDC1	PPFIBP1
LHX2	ASPN	FOXP1
PLXNA2	COL6A3	ZFHX3
ICA1L	THBS2	ZFAND3
PPP2R2B	ADAMTS2	FOXP2
ACTN2	IGFBP6	MYH9
R3HDM1	DPT	SRPK2
GOLGA8B	EGFL6	CAST
GRIA2	SCARA5
SCN2A	LINC02511
FBXW7	IGSF10
DYNC1I1	SULT1E1
LINC00342	CREB3L1
PANTR1	C1R
MAP6	CTHRC1
SRCIN1	EMILIN1
SYT5	ADAMTSL4
	FMOD
	TWIST1
	ADAM33
	ADGRG2
	ITGBL1
	NDNF
	TNFAIP6
	EDNRA
	PDGFRL
	C1QTNF7
	OMD
	PCDH18
	PENK
	TRABD2B
	VASN
	OLFML1
	EMILIN3
	FGF18
	INHBA
	MEDAG
	CA12
	ITGB3
	PODN
	IL11RA
	TWIST2
	PRRX2
	KDELR3
	MIR1245A
	SELENOM
	LMX1B
	RNASE4
	EMX2OS
	CHRD
	SOCS1
	PTHLH
	EMX2
	SLC6A2
	ADAMTS4
	MATN4
	MMP19
	ALX3
	TNFSF9
	EVA1CP4
	TMEM200B
