# Supplementary material for: Tumors hijack immune-privileging regulons via distinct cell types to confer T cell desertion and immunotherapy resistance across various cancers
Source: Nat Commun. 2026 May 8;17:6233. doi: 10.1038/s41467-026-72538-x (PMC13369864; doi:10.1038/s41467-026-72538-x)
Supplement: Supplementary file 13 — Supplementary Dataset 11 [file 41467_2026_72538_MOESM13_ESM.xlsx]

## Sheet: Supplementary Dataset 11
Table S11: Aggregated Output of Individual Cell Type Analysis Across Pan-Cancer scRNA-Seq Compendia datasets
Dataset	Sample	cell_type	TotalCellCount	ShannonDiversity	UniqueCellCount	UniqueCellCountRatio	Avg_IMPREG_Zscore	IMPREGhighCount	IMPREGhighRatio
Kidney_Zhang2021_Data_Merged_RegulonScores_withImmuneMarkers	SI_22604	Endothelial	1884	0.8055	12	0.00636943	0.262679	2	0.00106157
Kidney_Zhang2021_Data_Merged_RegulonScores_withImmuneMarkers	SI_22604	Macrophage	1884	0.8055	619	0.328556	-1.27036	0	0
Kidney_Zhang2021_Data_Merged_RegulonScores_withImmuneMarkers	SI_22604	Malignant	1884	0.8055	1205	0.639597	-0.680661	27	0.0143312
Kidney_Zhang2021_Data_Merged_RegulonScores_withImmuneMarkers	SI_22604	Pericyte	1884	0.8055	2	0.00106157	1.38297	1	0.000530786
Kidney_Zhang2021_Data_Merged_RegulonScores_withImmuneMarkers	SI_22604	T_cell	1884	0.8055	22	0.0116773	-2.30032	0	0
Kidney_Zhang2021_Data_Merged_RegulonScores_withImmuneMarkers	SI_22604	mast	1884	0.8055	1	0.000530786	-0.357705	0	0
Kidney_Zhang2021_Data_Merged_RegulonScores_withImmuneMarkers	SI_22604	myocyte	1884	0.8055	20	0.0106157	0.742711	7	0.0037155
Kidney_Zhang2021_Data_Merged_RegulonScores_withImmuneMarkers	SI_22604	plasma	1884	0.8055	3	0.00159236	-0.935297	0	0
Brain_Yuan2018_Data_Merged_RegulonScores_withImmuneMarkers	PJ030	Endothelial	458	0.811589	14	0.0305677	0.51811	5	0.010917
Brain_Yuan2018_Data_Merged_RegulonScores_withImmuneMarkers	PJ030	Malignant	458	0.811589	339	0.740175	0.252012	64	0.139738
Brain_Yuan2018_Data_Merged_RegulonScores_withImmuneMarkers	PJ030	Pericyte	458	0.811589	76	0.165939	-0.599548	3	0.00655022
Brain_Yuan2018_Data_Merged_RegulonScores_withImmuneMarkers	PJ030	myeloid	458	0.811589	28	0.0611354	-1.62511	0	0
Brain_Yuan2018_Data_Merged_RegulonScores_withImmuneMarkers	PJ030	oligodendrocyte	458	0.811589	1	0.00218341	-1.61671	0	0
Pancreas_Lin2020_Data_Merged_RegulonScores_withImmuneMarkers	P08	Endothelial	1123	0.823305	13	0.0115761	0.955517	7	0.0062333
Pancreas_Lin2020_Data_Merged_RegulonScores_withImmuneMarkers	P08	Fibroblast	1123	0.823305	163	0.145147	1.32436	143	0.127337
Pancreas_Lin2020_Data_Merged_RegulonScores_withImmuneMarkers	P08	Macrophage	1123	0.823305	106	0.09439	-0.896152	0	0
Pancreas_Lin2020_Data_Merged_RegulonScores_withImmuneMarkers	P08	T_cell	1123	0.823305	11	0.00979519	-1.12966	0	0
Pancreas_Lin2020_Data_Merged_RegulonScores_withImmuneMarkers	P08	etc	1123	0.823305	830	0.739092	-0.122425	30	0.0267142
Prostate_Dong2020_Data_Merged_RegulonScores_withImmuneMarkers	patient #4	Endothelial	207	0.830063	31	0.149758	0.214963	1	0.00483092
Prostate_Dong2020_Data_Merged_RegulonScores_withImmuneMarkers	patient #4	Epithelial	207	0.830063	155	0.748792	-0.0862651	0	0
Prostate_Dong2020_Data_Merged_RegulonScores_withImmuneMarkers	patient #4	Fibroblast	207	0.830063	6	0.0289855	0.89143	4	0.0193237
Prostate_Dong2020_Data_Merged_RegulonScores_withImmuneMarkers	patient #4	lymphoid	207	0.830063	3	0.0144928	-2.84786	0	0
Prostate_Dong2020_Data_Merged_RegulonScores_withImmuneMarkers	patient #4	myeloid	207	0.830063	12	0.057971	-1.37496	0	0
Brain_Wang2019_Data_Merged_RegulonScores_withImmuneMarkers	SF9259S	Malignant	529	0.832133	73	0.137996	0.732359	19	0.0359168
Brain_Wang2019_Data_Merged_RegulonScores_withImmuneMarkers	SF9259S	myeloid	529	0.832133	91	0.172023	-1.18736	0	0
Brain_Wang2019_Data_Merged_RegulonScores_withImmuneMarkers	SF9259S	oligodendrocyte	529	0.832133	365	0.689981	-0.407399	0	0
Pancreas_Moncada2020_Data_Merged_RegulonScores_withImmuneMarkers	PDAC_A	B_cell	1062	0.836431	107	0.100753	-0.505971	0	0
Pancreas_Moncada2020_Data_Merged_RegulonScores_withImmuneMarkers	PDAC_A	Dendritic	1062	0.836431	9	0.00847458	-1.68358	0	0
Pancreas_Moncada2020_Data_Merged_RegulonScores_withImmuneMarkers	PDAC_A	Endothelial	1062	0.836431	6	0.00564972	1.17389	4	0.00376648
Pancreas_Moncada2020_Data_Merged_RegulonScores_withImmuneMarkers	PDAC_A	Fibroblast	1062	0.836431	1	0.00094162	3.0045	1	0.00094162
Pancreas_Moncada2020_Data_Merged_RegulonScores_withImmuneMarkers	PDAC_A	Macrophage	1062	0.836431	5	0.0047081	-1.39519	0	0
Pancreas_Moncada2020_Data_Merged_RegulonScores_withImmuneMarkers	PDAC_A	Malignant	1062	0.836431	81	0.0762712	-0.180558	2	0.00188324
Pancreas_Moncada2020_Data_Merged_RegulonScores_withImmuneMarkers	PDAC_A	T_cell	1062	0.836431	1	0.00094162	-1.76067	0	0
Pancreas_Moncada2020_Data_Merged_RegulonScores_withImmuneMarkers	PDAC_A	acinar	1062	0.836431	1	0.00094162	1.20599	1	0.00094162
Pancreas_Moncada2020_Data_Merged_RegulonScores_withImmuneMarkers	PDAC_A	ductal	1062	0.836431	829	0.780603	0.159884	100	0.094162
Pancreas_Moncada2020_Data_Merged_RegulonScores_withImmuneMarkers	PDAC_A	endocrine	1062	0.836431	1	0.00094162	2.57983	1	0.00094162
Pancreas_Moncada2020_Data_Merged_RegulonScores_withImmuneMarkers	PDAC_A	erythrocyte	1062	0.836431	1	0.00094162	-0.921544	0	0
Pancreas_Moncada2020_Data_Merged_RegulonScores_withImmuneMarkers	PDAC_A	mast	1062	0.836431	10	0.0094162	-0.194884	0	0
Pancreas_Moncada2020_Data_Merged_RegulonScores_withImmuneMarkers	PDAC_A	tuft	1062	0.836431	10	0.0094162	0.713971	5	0.0047081
Kidney_Zhang2021_Data_Merged_RegulonScores_withImmuneMarkers	SI_19704	B_cell	246	0.840622	3	0.0121951	1.1506	2	0.00813008
Kidney_Zhang2021_Data_Merged_RegulonScores_withImmuneMarkers	SI_19704	Endothelial	246	0.840622	92	0.373984	0.841841	32	0.130081
Kidney_Zhang2021_Data_Merged_RegulonScores_withImmuneMarkers	SI_19704	Epithelial	246	0.840622	145	0.589431	0.602542	35	0.142276
Kidney_Zhang2021_Data_Merged_RegulonScores_withImmuneMarkers	SI_19704	Pericyte	246	0.840622	3	0.0121951	0.76455	1	0.00406504
Kidney_Zhang2021_Data_Merged_RegulonScores_withImmuneMarkers	SI_19704	myocyte	246	0.840622	3	0.0121951	1.16629	2	0.00813008
Prostate_Chen2021_Data_Merged_RegulonScores_withImmuneMarkers	6	Endothelial	214	0.877888	7	0.0327103	-0.188823	0	0
Prostate_Chen2021_Data_Merged_RegulonScores_withImmuneMarkers	6	Epithelial	214	0.877888	104	0.485981	-0.296394	2	0.00934579
Prostate_Chen2021_Data_Merged_RegulonScores_withImmuneMarkers	6	Macrophage	214	0.877888	3	0.0140187	-1.23396	0	0
Prostate_Chen2021_Data_Merged_RegulonScores_withImmuneMarkers	6	Malignant	214	0.877888	100	0.46729	-0.287267	1	0.0046729
Breast_Gao2021_Data_Breast_Merged_RegulonScores_withImmuneMarkers	DCIS1	Dendritic	1396	0.880995	6	0.00429799	-1.37732	0	0
Breast_Gao2021_Data_Breast_Merged_RegulonScores_withImmuneMarkers	DCIS1	Endothelial	1396	0.880995	47	0.0336676	0.245552	9	0.00644699
Breast_Gao2021_Data_Breast_Merged_RegulonScores_withImmuneMarkers	DCIS1	Epithelial	1396	0.880995	94	0.0673352	-0.0651983	5	0.00358166
Breast_Gao2021_Data_Breast_Merged_RegulonScores_withImmuneMarkers	DCIS1	Fibroblast	1396	0.880995	51	0.036533	1.54029	49	0.0351003
Breast_Gao2021_Data_Breast_Merged_RegulonScores_withImmuneMarkers	DCIS1	Macrophage	1396	0.880995	67	0.0479943	-1.31269	0	0
Breast_Gao2021_Data_Breast_Merged_RegulonScores_withImmuneMarkers	DCIS1	Malignant	1396	0.880995	1099	0.787249	-0.064013	54	0.0386819
Breast_Gao2021_Data_Breast_Merged_RegulonScores_withImmuneMarkers	DCIS1	Pericyte	1396	0.880995	14	0.0100287	0.552828	4	0.00286533
Breast_Gao2021_Data_Breast_Merged_RegulonScores_withImmuneMarkers	DCIS1	T_cell	1396	0.880995	2	0.00143266	-1.35768	0	0
Breast_Gao2021_Data_Breast_Merged_RegulonScores_withImmuneMarkers	DCIS1	lymphovascular	1396	0.880995	16	0.0114613	0.347952	3	0.002149
Lung_Maynard2020_Data_Merged_RegulonScores_withImmuneMarkers	TH103	Dendritic	196	0.888739	3	0.0153061	-0.103665	0	0
Lung_Maynard2020_Data_Merged_RegulonScores_withImmuneMarkers	TH103	Macrophage	196	0.888739	119	0.607143	0.00496167	4	0.0204082
Lung_Maynard2020_Data_Merged_RegulonScores_withImmuneMarkers	TH103	Malignant	196	0.888739	67	0.341837	-0.121725	9	0.0459184
Lung_Maynard2020_Data_Merged_RegulonScores_withImmuneMarkers	TH103	NK_cell	196	0.888739	3	0.0153061	-0.366287	0	0
Lung_Maynard2020_Data_Merged_RegulonScores_withImmuneMarkers	TH103	T_cell	196	0.888739	3	0.0153061	0.371595	1	0.00510204
Lung_Maynard2020_Data_Merged_RegulonScores_withImmuneMarkers	TH103	plasma	196	0.888739	1	0.00510204	0.388625	0	0
Liver-Biliary_Ma2019_Data_Merged_RegulonScores_withImmuneMarkers	C26	Endothelial	228	0.892111	1	0.00438596	0.601089	0	0
Liver-Biliary_Ma2019_Data_Merged_RegulonScores_withImmuneMarkers	C26	Fibroblast	228	0.892111	8	0.0350877	1.57912	7	0.0307018
Liver-Biliary_Ma2019_Data_Merged_RegulonScores_withImmuneMarkers	C26	Macrophage	228	0.892111	65	0.285088	-1.16661	0	0
Liver-Biliary_Ma2019_Data_Merged_RegulonScores_withImmuneMarkers	C26	Malignant	228	0.892111	148	0.649123	-0.0423026	18	0.0789474
Liver-Biliary_Ma2019_Data_Merged_RegulonScores_withImmuneMarkers	C26	T_cell	228	0.892111	4	0.0175439	-1.52757	0	0
Liver-Biliary_Ma2019_Data_Merged_RegulonScores_withImmuneMarkers	C26	hpc-like	228	0.892111	2	0.00877193	-0.387705	0	0
Neuroendocrine_Kildisiute2021_Data_10X_Merged_RegulonScores_withImmuneMarkers	PD43255	B_cell	527	0.896563	3	0.0056926	-0.581277	0	0
Neuroendocrine_Kildisiute2021_Data_10X_Merged_RegulonScores_withImmuneMarkers	PD43255	Endothelial	527	0.896563	21	0.0398482	-0.722389	0	0
Neuroendocrine_Kildisiute2021_Data_10X_Merged_RegulonScores_withImmuneMarkers	PD43255	Macrophage	527	0.896563	35	0.0664137	-1.4159	0	0
Neuroendocrine_Kildisiute2021_Data_10X_Merged_RegulonScores_withImmuneMarkers	PD43255	Malignant	527	0.896563	371	0.703985	0.664298	109	0.206831
Neuroendocrine_Kildisiute2021_Data_10X_Merged_RegulonScores_withImmuneMarkers	PD43255	T_cell	527	0.896563	97	0.184061	-1.39764	0	0
Pancreas_Steele2020_Data_Merged_RegulonScores_withImmuneMarkers	PDAC_TISSUE_12	B_cell	845	0.9082	2	0.00236686	-0.182936	0	0
Pancreas_Steele2020_Data_Merged_RegulonScores_withImmuneMarkers	PDAC_TISSUE_12	Dendritic	845	0.9082	67	0.0792899	-0.670687	0	0
Pancreas_Steele2020_Data_Merged_RegulonScores_withImmuneMarkers	PDAC_TISSUE_12	Endothelial	845	0.9082	1	0.00118343	1.56895	1	0.00118343
Pancreas_Steele2020_Data_Merged_RegulonScores_withImmuneMarkers	PDAC_TISSUE_12	Epithelial	845	0.9082	11	0.0130178	0.435491	3	0.0035503
Pancreas_Steele2020_Data_Merged_RegulonScores_withImmuneMarkers	PDAC_TISSUE_12	Macrophage	845	0.9082	549	0.649704	-0.398108	17	0.0201183
Pancreas_Steele2020_Data_Merged_RegulonScores_withImmuneMarkers	PDAC_TISSUE_12	T_cell	845	0.9082	215	0.254438	-1.1065	0	0
Colorectal_Lee2020_Data_Merged_RegulonScores_withImmuneMarkers	SMC01	B_cell	1174	0.911148	22	0.0187394	-0.430199	0	0
Colorectal_Lee2020_Data_Merged_RegulonScores_withImmuneMarkers	SMC01	Endothelial	1174	0.911148	26	0.0221465	0.826141	15	0.0127768
Colorectal_Lee2020_Data_Merged_RegulonScores_withImmuneMarkers	SMC01	Epithelial	1174	0.911148	13	0.0110733	0.0406548	2	0.00170358
Colorectal_Lee2020_Data_Merged_RegulonScores_withImmuneMarkers	SMC01	Fibroblast	1174	0.911148	90	0.076661	1.43621	83	0.0706985
Colorectal_Lee2020_Data_Merged_RegulonScores_withImmuneMarkers	SMC01	Macrophage	1174	0.911148	55	0.0468484	-0.838243	0	0
Colorectal_Lee2020_Data_Merged_RegulonScores_withImmuneMarkers	SMC01	Malignant	1174	0.911148	903	0.769165	-0.544909	17	0.0144804
Colorectal_Lee2020_Data_Merged_RegulonScores_withImmuneMarkers	SMC01	T_cell	1174	0.911148	65	0.0553663	-1.12447	0	0
Kidney_Zhang2021_Data_Merged_RegulonScores_withImmuneMarkers	SI_21255	B_cell	148	0.940931	15	0.101351	0.0155077	0	0
Kidney_Zhang2021_Data_Merged_RegulonScores_withImmuneMarkers	SI_21255	Endothelial	148	0.940931	13	0.0878378	0.0669484	1	0.00675676
Kidney_Zhang2021_Data_Merged_RegulonScores_withImmuneMarkers	SI_21255	Epithelial	148	0.940931	109	0.736486	0.249661	9	0.0608108
Kidney_Zhang2021_Data_Merged_RegulonScores_withImmuneMarkers	SI_21255	Macrophage	148	0.940931	7	0.0472973	-0.92558	0	0
Kidney_Zhang2021_Data_Merged_RegulonScores_withImmuneMarkers	SI_21255	Monocyte	148	0.940931	1	0.00675676	-1.44227	0	0
Kidney_Zhang2021_Data_Merged_RegulonScores_withImmuneMarkers	SI_21255	Pericyte	148	0.940931	1	0.00675676	0.891615	0	0
Kidney_Zhang2021_Data_Merged_RegulonScores_withImmuneMarkers	SI_21255	myocyte	148	0.940931	2	0.0135135	2.19715	2	0.0135135
Kidney_Zhang2021_Data_Merged_RegulonScores_withImmuneMarkers	SI_18854	Endothelial	1609	0.941238	20	0.0124301	0.3452	6	0.00372902
Kidney_Zhang2021_Data_Merged_RegulonScores_withImmuneMarkers	SI_18854	Macrophage	1609	0.941238	501	0.311374	-1.54171	0	0
Kidney_Zhang2021_Data_Merged_RegulonScores_withImmuneMarkers	SI_18854	Malignant	1609	0.941238	990	0.615289	-1.17798	2	0.00124301
Kidney_Zhang2021_Data_Merged_RegulonScores_withImmuneMarkers	SI_18854	T_cell	1609	0.941238	66	0.0410193	-2.69272	0	0
Kidney_Zhang2021_Data_Merged_RegulonScores_withImmuneMarkers	SI_18854	mast	1609	0.941238	5	0.00310752	-0.882088	0	0
Kidney_Zhang2021_Data_Merged_RegulonScores_withImmuneMarkers	SI_18854	myocyte	1609	0.941238	23	0.0142946	0.82387	6	0.00372902
Kidney_Zhang2021_Data_Merged_RegulonScores_withImmuneMarkers	SI_18854	plasma	1609	0.941238	4	0.00248602	-1.26189	0	0
Ovarian_Olalekan2021_Data_Merged_RegulonScores_withImmuneMarkers	omentum3233	Fibroblast	507	0.943201	23	0.0453649	-0.794378	0	0
Ovarian_Olalekan2021_Data_Merged_RegulonScores_withImmuneMarkers	omentum3233	Malignant	507	0.943201	331	0.65286	-1.50717	0	0
Ovarian_Olalekan2021_Data_Merged_RegulonScores_withImmuneMarkers	omentum3233	Monocyte	507	0.943201	10	0.0197239	-1.712	0	0
Ovarian_Olalekan2021_Data_Merged_RegulonScores_withImmuneMarkers	omentum3233	T_cell	507	0.943201	4	0.00788955	-1.89705	0	0
Ovarian_Olalekan2021_Data_Merged_RegulonScores_withImmuneMarkers	omentum3233	esc	507	0.943201	133	0.262327	-1.68482	0	0
Ovarian_Olalekan2021_Data_Merged_RegulonScores_withImmuneMarkers	omentum3233	msc	507	0.943201	1	0.00197239	-0.939682	0	0
Ovarian_Olalekan2021_Data_Merged_RegulonScores_withImmuneMarkers	omentum3233	plasma	507	0.943201	5	0.00986193	-1.69074	0	0
Lung_Maynard2020_Data_Merged_RegulonScores_withImmuneMarkers	TH225	B_cell	324	0.97966	7	0.0216049	-0.244878	1	0.00308642
Lung_Maynard2020_Data_Merged_RegulonScores_withImmuneMarkers	TH225	Dendritic	324	0.97966	1	0.00308642	0.0679842	0	0
Lung_Maynard2020_Data_Merged_RegulonScores_withImmuneMarkers	TH225	Endothelial	324	0.97966	1	0.00308642	1.19074	1	0.00308642
Lung_Maynard2020_Data_Merged_RegulonScores_withImmuneMarkers	TH225	Fibroblast	324	0.97966	2	0.00617284	1.65789	2	0.00617284
Lung_Maynard2020_Data_Merged_RegulonScores_withImmuneMarkers	TH225	Macrophage	324	0.97966	246	0.759259	-0.336247	8	0.0246914
Lung_Maynard2020_Data_Merged_RegulonScores_withImmuneMarkers	TH225	Malignant	324	0.97966	24	0.0740741	0.704912	14	0.0432099
Lung_Maynard2020_Data_Merged_RegulonScores_withImmuneMarkers	TH225	T_cell	324	0.97966	2	0.00617284	-1.54841	0	0
Lung_Maynard2020_Data_Merged_RegulonScores_withImmuneMarkers	TH225	lymphovascular	324	0.97966	6	0.0185185	0.675132	6	0.0185185
Lung_Maynard2020_Data_Merged_RegulonScores_withImmuneMarkers	TH225	mast	324	0.97966	1	0.00308642	2.50407	1	0.00308642
Lung_Maynard2020_Data_Merged_RegulonScores_withImmuneMarkers	TH225	myofibroblast	324	0.97966	12	0.037037	0.545589	9	0.0277778
Lung_Maynard2020_Data_Merged_RegulonScores_withImmuneMarkers	TH225	plasma	324	0.97966	22	0.0679012	0.053761	2	0.00617284
Pancreas_Moncada2020_Data_Merged_RegulonScores_withImmuneMarkers	PDAC_B	Dendritic	692	0.980226	4	0.00578035	-1.53347	0	0
Pancreas_Moncada2020_Data_Merged_RegulonScores_withImmuneMarkers	PDAC_B	Endothelial	692	0.980226	58	0.083815	1.6904	47	0.0679191
Pancreas_Moncada2020_Data_Merged_RegulonScores_withImmuneMarkers	PDAC_B	Malignant	692	0.980226	137	0.197977	0.994566	72	0.104046
Pancreas_Moncada2020_Data_Merged_RegulonScores_withImmuneMarkers	PDAC_B	Monocyte	692	0.980226	1	0.00144509	-1.7328	0	0
Pancreas_Moncada2020_Data_Merged_RegulonScores_withImmuneMarkers	PDAC_B	ductal	692	0.980226	468	0.676301	-0.63495	18	0.0260116
Pancreas_Moncada2020_Data_Merged_RegulonScores_withImmuneMarkers	PDAC_B	endocrine	692	0.980226	9	0.0130058	0.856874	5	0.00722543
Pancreas_Moncada2020_Data_Merged_RegulonScores_withImmuneMarkers	PDAC_B	mast	692	0.980226	2	0.00289017	-0.41147	0	0
Pancreas_Moncada2020_Data_Merged_RegulonScores_withImmuneMarkers	PDAC_B	tuft	692	0.980226	13	0.0187861	0.449326	3	0.00433526
Brain_Wang2019_Data_Merged_RegulonScores_withImmuneMarkers	SF6996	Endothelial	2368	0.981781	1	0.000422297	1.57939	1	0.000422297
Brain_Wang2019_Data_Merged_RegulonScores_withImmuneMarkers	SF6996	Malignant	2368	0.981781	831	0.350929	1.09383	450	0.190034
Brain_Wang2019_Data_Merged_RegulonScores_withImmuneMarkers	SF6996	myeloid	2368	0.981781	317	0.133868	-0.601397	1	0.000422297
Brain_Wang2019_Data_Merged_RegulonScores_withImmuneMarkers	SF6996	oligodendrocyte	2368	0.981781	1219	0.51478	0.29885	3	0.00126689
Breast_Qian2020_Data_Merged_RegulonScores_withImmuneMarkers	49	B_cell	1956	1.00156	10	0.00511247	-0.275913	0	0
Breast_Qian2020_Data_Merged_RegulonScores_withImmuneMarkers	49	Dendritic	1956	1.00156	10	0.00511247	-0.634782	0	0
Breast_Qian2020_Data_Merged_RegulonScores_withImmuneMarkers	49	Endothelial	1956	1.00156	50	0.0255624	0.940374	46	0.0235174
Breast_Qian2020_Data_Merged_RegulonScores_withImmuneMarkers	49	Fibroblast	1956	1.00156	1421	0.726483	1.64608	1415	0.723415
Breast_Qian2020_Data_Merged_RegulonScores_withImmuneMarkers	49	Macrophage	1956	1.00156	149	0.0761759	-0.193765	2	0.00102249
Breast_Qian2020_Data_Merged_RegulonScores_withImmuneMarkers	49	Malignant	1956	1.00156	190	0.097137	0.626102	109	0.055726
Breast_Qian2020_Data_Merged_RegulonScores_withImmuneMarkers	49	T_cell	1956	1.00156	112	0.0572597	-0.552562	1	0.000511247
Breast_Qian2020_Data_Merged_RegulonScores_withImmuneMarkers	49	mast	1956	1.00156	14	0.00715746	0.314143	2	0.00102249
Prostate_Chen2021_Data_Merged_RegulonScores_withImmuneMarkers	2	Endothelial	736	1.00836	7	0.00951087	0.203339	1	0.0013587
Prostate_Chen2021_Data_Merged_RegulonScores_withImmuneMarkers	2	Epithelial	736	1.00836	124	0.168478	0.224415	17	0.0230978
Prostate_Chen2021_Data_Merged_RegulonScores_withImmuneMarkers	2	Fibroblast	736	1.00836	1	0.0013587	0.0604626	0	0
Prostate_Chen2021_Data_Merged_RegulonScores_withImmuneMarkers	2	Macrophage	736	1.00836	124	0.168478	-1.12574	0	0
Prostate_Chen2021_Data_Merged_RegulonScores_withImmuneMarkers	2	Malignant	736	1.00836	468	0.63587	0.595999	142	0.192935
Prostate_Chen2021_Data_Merged_RegulonScores_withImmuneMarkers	2	mast	736	1.00836	12	0.0163043	0.209686	2	0.00271739
Kidney_Bi2021_Data_Merged_RegulonScores_withImmuneMarkers	P90	B_cell	2784	1.0091	4	0.00143678	-0.0486419	0	0
Kidney_Bi2021_Data_Merged_RegulonScores_withImmuneMarkers	P90	Dendritic	2784	1.0091	57	0.0204741	-0.133975	0	0
Kidney_Bi2021_Data_Merged_RegulonScores_withImmuneMarkers	P90	Macrophage	2784	1.0091	713	0.256106	0.0749932	16	0.00574713
Kidney_Bi2021_Data_Merged_RegulonScores_withImmuneMarkers	P90	Malignant	2784	1.0091	1789	0.642601	1.05289	938	0.336925
Kidney_Bi2021_Data_Merged_RegulonScores_withImmuneMarkers	P90	Monocyte	2784	1.0091	107	0.0384339	0.0181362	0	0
Kidney_Bi2021_Data_Merged_RegulonScores_withImmuneMarkers	P90	NK_cell	2784	1.0091	13	0.00466954	-0.559213	0	0
Kidney_Bi2021_Data_Merged_RegulonScores_withImmuneMarkers	P90	T_cell	2784	1.0091	90	0.0323276	-0.695434	0	0
Kidney_Bi2021_Data_Merged_RegulonScores_withImmuneMarkers	P90	mast	2784	1.0091	2	0.000718391	0.290908	0	0
Kidney_Bi2021_Data_Merged_RegulonScores_withImmuneMarkers	P90	myeloid	2784	1.0091	6	0.00215517	0.510488	0	0
Kidney_Bi2021_Data_Merged_RegulonScores_withImmuneMarkers	P90	plasma	2784	1.0091	3	0.00107759	-0.0964124	0	0
Kidney_Zhang2021_Data_Merged_RegulonScores_withImmuneMarkers	SI_22368	Endothelial	297	1.01003	16	0.0538721	0.494722	4	0.013468
Kidney_Zhang2021_Data_Merged_RegulonScores_withImmuneMarkers	SI_22368	Macrophage	297	1.01003	57	0.191919	-1.00989	0	0
Kidney_Zhang2021_Data_Merged_RegulonScores_withImmuneMarkers	SI_22368	Malignant	297	1.01003	199	0.670034	-0.204987	0	0
Kidney_Zhang2021_Data_Merged_RegulonScores_withImmuneMarkers	SI_22368	Pericyte	297	1.01003	4	0.013468	0.846816	1	0.003367
Kidney_Zhang2021_Data_Merged_RegulonScores_withImmuneMarkers	SI_22368	T_cell	297	1.01003	2	0.00673401	-1.40138	0	0
Kidney_Zhang2021_Data_Merged_RegulonScores_withImmuneMarkers	SI_22368	myocyte	297	1.01003	19	0.0639731	0.836735	8	0.026936
Other-Models_Dost2020_Data_Patients_Merged_RegulonScores_withImmuneMarkers	case_2	Endothelial	2442	1.01068	389	0.159296	-0.289504	14	0.00573301
Other-Models_Dost2020_Data_Patients_Merged_RegulonScores_withImmuneMarkers	case_2	Epithelial	2442	1.01068	1570	0.642916	-0.50872	15	0.00614251
Other-Models_Dost2020_Data_Patients_Merged_RegulonScores_withImmuneMarkers	case_2	Fibroblast	2442	1.01068	126	0.0515971	0.801273	106	0.043407
Other-Models_Dost2020_Data_Patients_Merged_RegulonScores_withImmuneMarkers	case_2	Malignant	2442	1.01068	357	0.146192	-0.746758	0	0
Kidney_Obradovic2021_Data_Merged_RegulonScores_withImmuneMarkers	Patient4	Endothelial	3209	1.01091	338	0.105329	0.371995	94	0.0292926
Kidney_Obradovic2021_Data_Merged_RegulonScores_withImmuneMarkers	Patient4	Epithelial	3209	1.01091	60	0.0186974	-0.0641953	4	0.00124649
Kidney_Obradovic2021_Data_Merged_RegulonScores_withImmuneMarkers	Patient4	Fibroblast	3209	1.01091	1036	0.322842	1.07392	728	0.226862
Kidney_Obradovic2021_Data_Merged_RegulonScores_withImmuneMarkers	Patient4	Macrophage	3209	1.01091	3	0.000934871	-0.654457	0	0
Kidney_Obradovic2021_Data_Merged_RegulonScores_withImmuneMarkers	Patient4	Malignant	3209	1.01091	1772	0.552197	-0.463794	10	0.00311624
Pancreas_Lin2020_Data_Merged_RegulonScores_withImmuneMarkers	P06	Endothelial	752	1.0163	18	0.0239362	1.09754	13	0.0172872
Pancreas_Lin2020_Data_Merged_RegulonScores_withImmuneMarkers	P06	Fibroblast	752	1.0163	257	0.341755	1.47115	229	0.304521
Pancreas_Lin2020_Data_Merged_RegulonScores_withImmuneMarkers	P06	Macrophage	752	1.0163	52	0.0691489	-0.705383	0	0
Pancreas_Lin2020_Data_Merged_RegulonScores_withImmuneMarkers	P06	T_cell	752	1.0163	8	0.0106383	-0.896607	0	0
Pancreas_Lin2020_Data_Merged_RegulonScores_withImmuneMarkers	P06	etc	752	1.0163	417	0.554521	-0.0270581	34	0.0452128
Ovarian_Olalekan2021_Data_Merged_RegulonScores_withImmuneMarkers	omentum2834	B_cell	674	1.01721	2	0.00296736	0.613964	0	0
Ovarian_Olalekan2021_Data_Merged_RegulonScores_withImmuneMarkers	omentum2834	Endothelial	674	1.01721	12	0.0178042	1.06746	6	0.00890208
Ovarian_Olalekan2021_Data_Merged_RegulonScores_withImmuneMarkers	omentum2834	Fibroblast	674	1.01721	151	0.224036	0.448548	27	0.0400593
Ovarian_Olalekan2021_Data_Merged_RegulonScores_withImmuneMarkers	omentum2834	Malignant	674	1.01721	442	0.655786	0.144857	39	0.0578635
Ovarian_Olalekan2021_Data_Merged_RegulonScores_withImmuneMarkers	omentum2834	Monocyte	674	1.01721	2	0.00296736	-0.319267	0	0
Ovarian_Olalekan2021_Data_Merged_RegulonScores_withImmuneMarkers	omentum2834	T_cell	674	1.01721	2	0.00296736	-0.630112	0	0
Ovarian_Olalekan2021_Data_Merged_RegulonScores_withImmuneMarkers	omentum2834	esc	674	1.01721	49	0.0727003	0.0422909	2	0.00296736
Ovarian_Olalekan2021_Data_Merged_RegulonScores_withImmuneMarkers	omentum2834	msc	674	1.01721	11	0.0163205	0.0252238	0	0
Ovarian_Olalekan2021_Data_Merged_RegulonScores_withImmuneMarkers	omentum2834	plasma	674	1.01721	3	0.00445104	-0.264153	0	0
Skin_Ji2020_Data_Merged_RegulonScores_withImmuneMarkers	P6	B_cell	6083	1.02662	36	0.00591813	-0.671114	0	0
Skin_Ji2020_Data_Merged_RegulonScores_withImmuneMarkers	P6	Dendritic	6083	1.02662	687	0.112938	-0.542815	0	0
Skin_Ji2020_Data_Merged_RegulonScores_withImmuneMarkers	P6	Endothelial	6083	1.02662	21	0.00345224	0.842598	11	0.00180832
Skin_Ji2020_Data_Merged_RegulonScores_withImmuneMarkers	P6	Fibroblast	6083	1.02662	108	0.0177544	2.75531	104	0.0170968
Skin_Ji2020_Data_Merged_RegulonScores_withImmuneMarkers	P6	Macrophage	6083	1.02662	245	0.0402762	-0.704255	0	0
Skin_Ji2020_Data_Merged_RegulonScores_withImmuneMarkers	P6	Malignant	6083	1.02662	4466	0.734177	-0.0154463	263	0.0432352
Skin_Ji2020_Data_Merged_RegulonScores_withImmuneMarkers	P6	Melanocyte	6083	1.02662	9	0.00147953	0.920175	5	0.000821963
Skin_Ji2020_Data_Merged_RegulonScores_withImmuneMarkers	P6	NK_cell	6083	1.02662	3	0.000493178	-1.47897	0	0
Skin_Ji2020_Data_Merged_RegulonScores_withImmuneMarkers	P6	T_cell	6083	1.02662	83	0.0136446	-1.46176	0	0
Skin_Ji2020_Data_Merged_RegulonScores_withImmuneMarkers	P6	langerhans	6083	1.02662	315	0.0517837	-0.749909	1	0.000164393
Skin_Ji2020_Data_Merged_RegulonScores_withImmuneMarkers	P6	multiplet	6083	1.02662	102	0.016768	-0.614728	7	0.00115075
Skin_Ji2020_Data_Merged_RegulonScores_withImmuneMarkers	P6	myeloid	6083	1.02662	8	0.00131514	-0.687957	0	0
Prostate_Chen2021_Data_Merged_RegulonScores_withImmuneMarkers	3	B_cell	3004	1.03542	1	0.000332889	-1.06357	0	0
Prostate_Chen2021_Data_Merged_RegulonScores_withImmuneMarkers	3	Endothelial	3004	1.03542	825	0.274634	0.669896	292	0.0972037
Prostate_Chen2021_Data_Merged_RegulonScores_withImmuneMarkers	3	Epithelial	3004	1.03542	12	0.00399467	0.293623	2	0.000665779
Prostate_Chen2021_Data_Merged_RegulonScores_withImmuneMarkers	3	Fibroblast	3004	1.03542	252	0.0838881	1.10743	156	0.0519308
Prostate_Chen2021_Data_Merged_RegulonScores_withImmuneMarkers	3	Macrophage	3004	1.03542	114	0.0379494	-1.59387	0	0
Prostate_Chen2021_Data_Merged_RegulonScores_withImmuneMarkers	3	Malignant	3004	1.03542	1793	0.596871	-0.076989	134	0.0446072
Prostate_Chen2021_Data_Merged_RegulonScores_withImmuneMarkers	3	T_cell	3004	1.03542	4	0.00133156	-2.29198	0	0
Prostate_Chen2021_Data_Merged_RegulonScores_withImmuneMarkers	3	mast	3004	1.03542	3	0.000998668	0.0672039	0	0
Pancreas_Peng2019_Data_Merged_RegulonScores_withImmuneMarkers	T17	B_cell	1999	1.03622	20	0.010005	-1.0453	0	0
Pancreas_Peng2019_Data_Merged_RegulonScores_withImmuneMarkers	T17	Endothelial	1999	1.03622	116	0.058029	0.194463	7	0.00350175
Pancreas_Peng2019_Data_Merged_RegulonScores_withImmuneMarkers	T17	Fibroblast	1999	1.03622	129	0.0645323	1.21696	91	0.0455228
Pancreas_Peng2019_Data_Merged_RegulonScores_withImmuneMarkers	T17	Macrophage	1999	1.03622	215	0.107554	-0.973156	0	0
Pancreas_Peng2019_Data_Merged_RegulonScores_withImmuneMarkers	T17	Malignant	1999	1.03622	1437	0.718859	-0.458996	14	0.0070035
Pancreas_Peng2019_Data_Merged_RegulonScores_withImmuneMarkers	T17	T_cell	1999	1.03622	8	0.004002	-1.52079	0	0
Pancreas_Peng2019_Data_Merged_RegulonScores_withImmuneMarkers	T17	acinar	1999	1.03622	1	0.00050025	-0.302965	0	0
Pancreas_Peng2019_Data_Merged_RegulonScores_withImmuneMarkers	T17	ductal_1	1999	1.03622	4	0.002001	0.23583	0	0
Pancreas_Peng2019_Data_Merged_RegulonScores_withImmuneMarkers	T17	ductal_2	1999	1.03622	5	0.00250125	-0.328856	1	0.00050025
Pancreas_Peng2019_Data_Merged_RegulonScores_withImmuneMarkers	T17	endocrine	1999	1.03622	4	0.002001	0.495329	1	0.00050025
Pancreas_Peng2019_Data_Merged_RegulonScores_withImmuneMarkers	T17	stellate	1999	1.03622	60	0.030015	0.639486	13	0.00650325
Pancreas_Steele2020_Data_Merged_RegulonScores_withImmuneMarkers	PDAC_TISSUE_16	Dendritic	860	1.03763	1	0.00116279	-0.0729002	0	0
Pancreas_Steele2020_Data_Merged_RegulonScores_withImmuneMarkers	PDAC_TISSUE_16	Endothelial	860	1.03763	1	0.00116279	0.585043	0	0
Pancreas_Steele2020_Data_Merged_RegulonScores_withImmuneMarkers	PDAC_TISSUE_16	Epithelial	860	1.03763	334	0.388372	0.412727	88	0.102326
Pancreas_Steele2020_Data_Merged_RegulonScores_withImmuneMarkers	PDAC_TISSUE_16	Fibroblast	860	1.03763	30	0.0348837	2.0486	30	0.0348837
Pancreas_Steele2020_Data_Merged_RegulonScores_withImmuneMarkers	PDAC_TISSUE_16	Macrophage	860	1.03763	28	0.0325581	-0.320993	0	0
Pancreas_Steele2020_Data_Merged_RegulonScores_withImmuneMarkers	PDAC_TISSUE_16	Malignant	860	1.03763	451	0.524419	0.513538	156	0.181395
Pancreas_Steele2020_Data_Merged_RegulonScores_withImmuneMarkers	PDAC_TISSUE_16	T_cell	860	1.03763	8	0.00930233	-0.841607	0	0
Pancreas_Steele2020_Data_Merged_RegulonScores_withImmuneMarkers	PDAC_TISSUE_16	mast	860	1.03763	2	0.00232558	0.402198	0	0
Pancreas_Steele2020_Data_Merged_RegulonScores_withImmuneMarkers	PDAC_TISSUE_16	plasma	860	1.03763	5	0.00581395	-0.107115	0	0
Lung_Xing2021_Data_Merged_RegulonScores_withImmuneMarkers	NM7N	B_cell	1140	1.04658	1	0.000877193	-2.04194	0	0
Lung_Xing2021_Data_Merged_RegulonScores_withImmuneMarkers	NM7N	Dendritic	1140	1.04658	20	0.0175439	-0.336541	0	0
Lung_Xing2021_Data_Merged_RegulonScores_withImmuneMarkers	NM7N	Endothelial	1140	1.04658	19	0.0166667	0.918373	5	0.00438596
Lung_Xing2021_Data_Merged_RegulonScores_withImmuneMarkers	NM7N	Epithelial	1140	1.04658	113	0.0991228	0.890617	54	0.0473684
Lung_Xing2021_Data_Merged_RegulonScores_withImmuneMarkers	NM7N	Fibroblast	1140	1.04658	4	0.00350877	3.16364	4	0.00350877
Lung_Xing2021_Data_Merged_RegulonScores_withImmuneMarkers	NM7N	Macrophage	1140	1.04658	828	0.726316	-0.97048	0	0
Lung_Xing2021_Data_Merged_RegulonScores_withImmuneMarkers	NM7N	Monocyte	1140	1.04658	66	0.0578947	-0.399294	0	0
Lung_Xing2021_Data_Merged_RegulonScores_withImmuneMarkers	NM7N	NK_cell	1140	1.04658	21	0.0184211	-1.21048	0	0
Lung_Xing2021_Data_Merged_RegulonScores_withImmuneMarkers	NM7N	T_cell	1140	1.04658	64	0.0561404	-1.18277	0	0
Lung_Xing2021_Data_Merged_RegulonScores_withImmuneMarkers	NM7N	mast	1140	1.04658	4	0.00350877	0.0635137	0	0
Lung_Xing2021_Data_Merged_RegulonScores_withImmuneMarkers	NM5N	B_cell	2096	1.04902	6	0.0028626	-0.614886	0	0
Lung_Xing2021_Data_Merged_RegulonScores_withImmuneMarkers	NM5N	Dendritic	2096	1.04902	51	0.0243321	-0.258374	0	0
Lung_Xing2021_Data_Merged_RegulonScores_withImmuneMarkers	NM5N	Endothelial	2096	1.04902	10	0.00477099	1.48582	8	0.00381679
Lung_Xing2021_Data_Merged_RegulonScores_withImmuneMarkers	NM5N	Epithelial	2096	1.04902	283	0.135019	0.754354	86	0.0410305
Lung_Xing2021_Data_Merged_RegulonScores_withImmuneMarkers	NM5N	Fibroblast	2096	1.04902	19	0.00906489	2.04458	15	0.00715649
Lung_Xing2021_Data_Merged_RegulonScores_withImmuneMarkers	NM5N	Macrophage	2096	1.04902	1480	0.706107	-0.335663	3	0.0014313
Lung_Xing2021_Data_Merged_RegulonScores_withImmuneMarkers	NM5N	Monocyte	2096	1.04902	126	0.0601145	-0.385225	0	0
Lung_Xing2021_Data_Merged_RegulonScores_withImmuneMarkers	NM5N	NK_cell	2096	1.04902	7	0.00333969	-0.482144	0	0
Lung_Xing2021_Data_Merged_RegulonScores_withImmuneMarkers	NM5N	T_cell	2096	1.04902	108	0.0515267	-1.16203	0	0
Lung_Xing2021_Data_Merged_RegulonScores_withImmuneMarkers	NM5N	mast	2096	1.04902	6	0.0028626	-0.198311	0	0
Kidney_Obradovic2021_Data_Merged_RegulonScores_withImmuneMarkers	Patient3	Endothelial	1701	1.05043	228	0.134039	0.353884	57	0.0335097
Kidney_Obradovic2021_Data_Merged_RegulonScores_withImmuneMarkers	Patient3	Epithelial	1701	1.05043	15	0.00881834	-0.784218	1	0.000587889
Kidney_Obradovic2021_Data_Merged_RegulonScores_withImmuneMarkers	Patient3	Fibroblast	1701	1.05043	240	0.141093	1.36932	206	0.121105
Kidney_Obradovic2021_Data_Merged_RegulonScores_withImmuneMarkers	Patient3	Macrophage	1701	1.05043	115	0.0676073	-0.822103	0	0
Kidney_Obradovic2021_Data_Merged_RegulonScores_withImmuneMarkers	Patient3	Malignant	1701	1.05043	1103	0.648442	-0.646927	4	0.00235156
Kidney_Obradovic2021_Data_Merged_RegulonScores_withImmuneMarkers	Patient2	Endothelial	1996	1.05624	205	0.102705	-0.0018998	28	0.0140281
Kidney_Obradovic2021_Data_Merged_RegulonScores_withImmuneMarkers	Patient2	Epithelial	1996	1.05624	10	0.00501002	-0.315718	1	0.000501002
Kidney_Obradovic2021_Data_Merged_RegulonScores_withImmuneMarkers	Patient2	Fibroblast	1996	1.05624	139	0.0696393	0.784338	68	0.0340681
Kidney_Obradovic2021_Data_Merged_RegulonScores_withImmuneMarkers	Patient2	Macrophage	1996	1.05624	388	0.194389	-0.5224	0	0
Kidney_Obradovic2021_Data_Merged_RegulonScores_withImmuneMarkers	Patient2	Malignant	1996	1.05624	1254	0.628257	-0.860111	6	0.00300601
Lung_Qian2020_Data_Merged_RegulonScores_withImmuneMarkers	7	B_cell	4045	1.06006	117	0.0289246	-0.638398	0	0
Lung_Qian2020_Data_Merged_RegulonScores_withImmuneMarkers	7	Dendritic	4045	1.06006	39	0.00964153	0.0932366	0	0
Lung_Qian2020_Data_Merged_RegulonScores_withImmuneMarkers	7	Endothelial	4045	1.06006	54	0.0133498	1.28178	46	0.0113721
Lung_Qian2020_Data_Merged_RegulonScores_withImmuneMarkers	7	Fibroblast	4045	1.06006	75	0.0185414	2.46797	73	0.018047
Lung_Qian2020_Data_Merged_RegulonScores_withImmuneMarkers	7	Macrophage	4045	1.06006	2974	0.735229	-0.0751211	82	0.0202719
Lung_Qian2020_Data_Merged_RegulonScores_withImmuneMarkers	7	Malignant	4045	1.06006	68	0.0168109	0.230076	11	0.00271941
Lung_Qian2020_Data_Merged_RegulonScores_withImmuneMarkers	7	T_cell	4045	1.06006	365	0.0902349	-0.957483	0	0
Lung_Qian2020_Data_Merged_RegulonScores_withImmuneMarkers	7	alveolar	4045	1.06006	229	0.0566131	0.581169	77	0.0190358
Lung_Qian2020_Data_Merged_RegulonScores_withImmuneMarkers	7	mast	4045	1.06006	124	0.0306551	0.426011	10	0.00247219
Lung_Maynard2020_Data_Merged_RegulonScores_withImmuneMarkers	TH067	Endothelial	479	1.06255	9	0.0187891	0.859971	9	0.0187891
Lung_Maynard2020_Data_Merged_RegulonScores_withImmuneMarkers	TH067	Fibroblast	479	1.06255	46	0.0960334	1.63834	44	0.091858
Lung_Maynard2020_Data_Merged_RegulonScores_withImmuneMarkers	TH067	Macrophage	479	1.06255	307	0.640919	-0.52323	0	0
Lung_Maynard2020_Data_Merged_RegulonScores_withImmuneMarkers	TH067	Malignant	479	1.06255	99	0.206681	-0.00524724	16	0.0334029
Lung_Maynard2020_Data_Merged_RegulonScores_withImmuneMarkers	TH067	NK_cell	479	1.06255	1	0.00208768	-1.29644	0	0
Lung_Maynard2020_Data_Merged_RegulonScores_withImmuneMarkers	TH067	T_cell	479	1.06255	14	0.0292276	-1.23556	0	0
Lung_Maynard2020_Data_Merged_RegulonScores_withImmuneMarkers	TH067	myofibroblast	479	1.06255	2	0.00417537	1.1306	2	0.00417537
Lung_Maynard2020_Data_Merged_RegulonScores_withImmuneMarkers	TH067	plasma	479	1.06255	1	0.00208768	-0.722067	0	0
Kidney_Bi2021_Data_Merged_RegulonScores_withImmuneMarkers	P55	Dendritic	494	1.06299	4	0.00809717	-0.299702	0	0
Kidney_Bi2021_Data_Merged_RegulonScores_withImmuneMarkers	P55	Macrophage	494	1.06299	273	0.552632	-0.564999	0	0
Kidney_Bi2021_Data_Merged_RegulonScores_withImmuneMarkers	P55	Malignant	494	1.06299	48	0.097166	0.00286655	1	0.00202429
Kidney_Bi2021_Data_Merged_RegulonScores_withImmuneMarkers	P55	Monocyte	494	1.06299	6	0.0121457	-0.42473	0	0
Kidney_Bi2021_Data_Merged_RegulonScores_withImmuneMarkers	P55	NK_cell	494	1.06299	4	0.00809717	-1.06533	0	0
Kidney_Bi2021_Data_Merged_RegulonScores_withImmuneMarkers	P55	T_cell	494	1.06299	158	0.319838	-1.32959	0	0
Kidney_Bi2021_Data_Merged_RegulonScores_withImmuneMarkers	P55	mast	494	1.06299	1	0.00202429	0.102328	0	0
Colorectal_Lee2020_Data_Merged_RegulonScores_withImmuneMarkers	SMC25	B_cell	418	1.07576	36	0.0861244	-0.354592	0	0
Colorectal_Lee2020_Data_Merged_RegulonScores_withImmuneMarkers	SMC25	Endothelial	418	1.07576	12	0.0287081	1.31698	11	0.0263158
Colorectal_Lee2020_Data_Merged_RegulonScores_withImmuneMarkers	SMC25	Epithelial	418	1.07576	14	0.0334928	0.0836022	1	0.00239234
Colorectal_Lee2020_Data_Merged_RegulonScores_withImmuneMarkers	SMC25	Fibroblast	418	1.07576	4	0.00956938	1.7474	3	0.00717703
Colorectal_Lee2020_Data_Merged_RegulonScores_withImmuneMarkers	SMC25	Macrophage	418	1.07576	33	0.0789474	-0.300631	1	0.00239234
Colorectal_Lee2020_Data_Merged_RegulonScores_withImmuneMarkers	SMC25	Malignant	418	1.07576	296	0.708134	-0.362176	18	0.0430622
Colorectal_Lee2020_Data_Merged_RegulonScores_withImmuneMarkers	SMC25	T_cell	418	1.07576	23	0.0550239	-0.788555	0	0
Brain_Wang2019_Data_Merged_RegulonScores_withImmuneMarkers	SF12264	Endothelial	1755	1.08102	4	0.0022792	0.552486	1	0.000569801
Brain_Wang2019_Data_Merged_RegulonScores_withImmuneMarkers	SF12264	Malignant	1755	1.08102	987	0.562393	0.24197	124	0.0706553
Brain_Wang2019_Data_Merged_RegulonScores_withImmuneMarkers	SF12264	astrocyte	1755	1.08102	48	0.0273504	-1.44239	5	0.002849
Brain_Wang2019_Data_Merged_RegulonScores_withImmuneMarkers	SF12264	myeloid	1755	1.08102	405	0.230769	-1.77064	1	0.000569801
Brain_Wang2019_Data_Merged_RegulonScores_withImmuneMarkers	SF12264	oligodendrocyte	1755	1.08102	311	0.177208	-1.07911	0	0
Pancreas_Steele2020_Data_Merged_RegulonScores_withImmuneMarkers	PDAC_TISSUE_10	B_cell	682	1.08719	36	0.0527859	0.168942	2	0.00293255
Pancreas_Steele2020_Data_Merged_RegulonScores_withImmuneMarkers	PDAC_TISSUE_10	Endothelial	682	1.08719	4	0.0058651	2.37657	4	0.0058651
Pancreas_Steele2020_Data_Merged_RegulonScores_withImmuneMarkers	PDAC_TISSUE_10	Epithelial	682	1.08719	14	0.0205279	0.935211	10	0.0146628
Pancreas_Steele2020_Data_Merged_RegulonScores_withImmuneMarkers	PDAC_TISSUE_10	Fibroblast	682	1.08719	13	0.0190616	3.11764	13	0.0190616
Pancreas_Steele2020_Data_Merged_RegulonScores_withImmuneMarkers	PDAC_TISSUE_10	Macrophage	682	1.08719	65	0.0953079	-0.0080897	2	0.00293255
Pancreas_Steele2020_Data_Merged_RegulonScores_withImmuneMarkers	PDAC_TISSUE_10	Malignant	682	1.08719	7	0.0102639	0.542348	3	0.00439883
Pancreas_Steele2020_Data_Merged_RegulonScores_withImmuneMarkers	PDAC_TISSUE_10	T_cell	682	1.08719	499	0.731672	-0.282557	4	0.0058651
Pancreas_Steele2020_Data_Merged_RegulonScores_withImmuneMarkers	PDAC_TISSUE_10	granulocyte	682	1.08719	13	0.0190616	0.380452	3	0.00439883
Pancreas_Steele2020_Data_Merged_RegulonScores_withImmuneMarkers	PDAC_TISSUE_10	mast	682	1.08719	13	0.0190616	0.524433	4	0.0058651
Pancreas_Steele2020_Data_Merged_RegulonScores_withImmuneMarkers	PDAC_TISSUE_10	plasma	682	1.08719	18	0.026393	-0.430439	1	0.00146628
Kidney_Obradovic2021_Data_Merged_RegulonScores_withImmuneMarkers	Patient5	Endothelial	1946	1.0887	127	0.0652621	0.257447	15	0.00770812
Kidney_Obradovic2021_Data_Merged_RegulonScores_withImmuneMarkers	Patient5	Epithelial	1946	1.0887	344	0.176773	0.0341138	21	0.0107914
Kidney_Obradovic2021_Data_Merged_RegulonScores_withImmuneMarkers	Patient5	Fibroblast	1946	1.0887	137	0.0704008	0.87869	76	0.0390545
Kidney_Obradovic2021_Data_Merged_RegulonScores_withImmuneMarkers	Patient5	Macrophage	1946	1.0887	83	0.0426516	-0.183831	2	0.00102775
Kidney_Obradovic2021_Data_Merged_RegulonScores_withImmuneMarkers	Patient5	Malignant	1946	1.0887	1255	0.644913	-0.243198	22	0.0113052
Kidney_Obradovic2021_Data_Merged_RegulonScores_withImmuneMarkers	Patient8	Endothelial	1343	1.09554	277	0.206255	0.579309	90	0.0670141
Kidney_Obradovic2021_Data_Merged_RegulonScores_withImmuneMarkers	Patient8	Epithelial	1343	1.09554	6	0.00446761	-0.216545	2	0.0014892
Kidney_Obradovic2021_Data_Merged_RegulonScores_withImmuneMarkers	Patient8	Fibroblast	1343	1.09554	565	0.4207	1.79478	538	0.400596
Kidney_Obradovic2021_Data_Merged_RegulonScores_withImmuneMarkers	Patient8	Macrophage	1343	1.09554	3	0.0022338	0.104498	0	0
Kidney_Obradovic2021_Data_Merged_RegulonScores_withImmuneMarkers	Patient8	Malignant	1343	1.09554	492	0.366344	-0.424243	15	0.011169
Lung_Laughney2020_Data_Merged_RegulonScores_withImmuneMarkers	RU682Norm	B_cell	1927	1.0972	4	0.00207577	0.161827	0	0
Lung_Laughney2020_Data_Merged_RegulonScores_withImmuneMarkers	RU682Norm	Dendritic	1927	1.0972	36	0.0186819	-0.139297	0	0
Lung_Laughney2020_Data_Merged_RegulonScores_withImmuneMarkers	RU682Norm	Endothelial	1927	1.0972	18	0.00934094	0.673463	9	0.00467047
Lung_Laughney2020_Data_Merged_RegulonScores_withImmuneMarkers	RU682Norm	Fibroblast	1927	1.0972	10	0.00518941	0.912323	6	0.00311365
Lung_Laughney2020_Data_Merged_RegulonScores_withImmuneMarkers	RU682Norm	Macrophage	1927	1.0972	1439	0.746757	-0.673979	0	0
Lung_Laughney2020_Data_Merged_RegulonScores_withImmuneMarkers	RU682Norm	Malignant	1927	1.0972	78	0.0404774	0.728278	36	0.0186819
Lung_Laughney2020_Data_Merged_RegulonScores_withImmuneMarkers	RU682Norm	Monocyte	1927	1.0972	98	0.0508563	0.117882	4	0.00207577
Lung_Laughney2020_Data_Merged_RegulonScores_withImmuneMarkers	RU682Norm	NK_cell	1927	1.0972	30	0.0155682	-0.555413	1	0.000518941
Lung_Laughney2020_Data_Merged_RegulonScores_withImmuneMarkers	RU682Norm	Pericyte	1927	1.0972	18	0.00934094	1.35331	16	0.00830306
Lung_Laughney2020_Data_Merged_RegulonScores_withImmuneMarkers	RU682Norm	T_cell	1927	1.0972	61	0.0316554	-0.319637	2	0.00103788
Lung_Laughney2020_Data_Merged_RegulonScores_withImmuneMarkers	RU682Norm	mast	1927	1.0972	2	0.00103788	0.316331	0	0
Lung_Laughney2020_Data_Merged_RegulonScores_withImmuneMarkers	RU682Norm	mesenchymal	1927	1.0972	1	0.000518941	-1.04076	0	0
Lung_Laughney2020_Data_Merged_RegulonScores_withImmuneMarkers	RU682Norm	myeloid	1927	1.0972	116	0.0601972	-0.382555	1	0.000518941
Lung_Laughney2020_Data_Merged_RegulonScores_withImmuneMarkers	RU682Norm	neutrophil	1927	1.0972	15	0.00778412	-0.527315	0	0
Lung_Laughney2020_Data_Merged_RegulonScores_withImmuneMarkers	RU682Norm	plasma	1927	1.0972	1	0.000518941	1.94983	1	0.000518941
Breast_Qian2020_Data_Merged_RegulonScores_withImmuneMarkers	47	B_cell	607	1.10482	2	0.00329489	-0.354355	0	0
Breast_Qian2020_Data_Merged_RegulonScores_withImmuneMarkers	47	Dendritic	607	1.10482	14	0.0230643	-0.657406	0	0
Breast_Qian2020_Data_Merged_RegulonScores_withImmuneMarkers	47	Endothelial	607	1.10482	9	0.014827	0.119972	1	0.00164745
Breast_Qian2020_Data_Merged_RegulonScores_withImmuneMarkers	47	Fibroblast	607	1.10482	76	0.125206	1.18618	73	0.120264
Breast_Qian2020_Data_Merged_RegulonScores_withImmuneMarkers	47	Macrophage	607	1.10482	69	0.113674	-0.348852	0	0
Breast_Qian2020_Data_Merged_RegulonScores_withImmuneMarkers	47	Malignant	607	1.10482	404	0.665568	0.296217	75	0.123558
Breast_Qian2020_Data_Merged_RegulonScores_withImmuneMarkers	47	T_cell	607	1.10482	33	0.0543657	-0.768222	0	0
Prostate_Chen2021_Data_Merged_RegulonScores_withImmuneMarkers	13	Endothelial	870	1.10625	46	0.0528736	0.961164	23	0.0264368
Prostate_Chen2021_Data_Merged_RegulonScores_withImmuneMarkers	13	Epithelial	870	1.10625	47	0.054023	-0.064538	7	0.00804598
Prostate_Chen2021_Data_Merged_RegulonScores_withImmuneMarkers	13	Fibroblast	870	1.10625	36	0.0413793	2.09217	33	0.037931
Prostate_Chen2021_Data_Merged_RegulonScores_withImmuneMarkers	13	Macrophage	870	1.10625	127	0.145977	-1.519	0	0
Prostate_Chen2021_Data_Merged_RegulonScores_withImmuneMarkers	13	Malignant	870	1.10625	589	0.677011	-0.101799	36	0.0413793
Prostate_Chen2021_Data_Merged_RegulonScores_withImmuneMarkers	13	T_cell	870	1.10625	20	0.0229885	-2.98791	0	0
Prostate_Chen2021_Data_Merged_RegulonScores_withImmuneMarkers	13	mast	870	1.10625	5	0.00574713	-1.14681	0	0
Ovarian_Qian2020_Data_Merged_RegulonScores_withImmuneMarkers	12	B_cell	1818	1.11414	4	0.00220022	-1.03025	0	0
Ovarian_Qian2020_Data_Merged_RegulonScores_withImmuneMarkers	12	Endothelial	1818	1.11414	15	0.00825083	0.00292168	0	0
Ovarian_Qian2020_Data_Merged_RegulonScores_withImmuneMarkers	12	Fibroblast	1818	1.11414	719	0.39549	0.709452	208	0.114411
Ovarian_Qian2020_Data_Merged_RegulonScores_withImmuneMarkers	12	Macrophage	1818	1.11414	287	0.157866	-1.03252	0	0
Ovarian_Qian2020_Data_Merged_RegulonScores_withImmuneMarkers	12	Malignant	1818	1.11414	778	0.427943	0.00958466	9	0.0049505
Ovarian_Qian2020_Data_Merged_RegulonScores_withImmuneMarkers	12	T_cell	1818	1.11414	15	0.00825083	-2.02067	0	0
Ovarian_Olalekan2021_Data_Merged_RegulonScores_withImmuneMarkers	omentum4806	B_cell	391	1.11572	1	0.00255754	-0.0529004	0	0
Ovarian_Olalekan2021_Data_Merged_RegulonScores_withImmuneMarkers	omentum4806	Endothelial	391	1.11572	12	0.0306905	0.721626	4	0.0102302
Ovarian_Olalekan2021_Data_Merged_RegulonScores_withImmuneMarkers	omentum4806	Fibroblast	391	1.11572	122	0.31202	0.874089	50	0.127877
Ovarian_Olalekan2021_Data_Merged_RegulonScores_withImmuneMarkers	omentum4806	Malignant	391	1.11572	217	0.554987	0.827678	87	0.222506
Ovarian_Olalekan2021_Data_Merged_RegulonScores_withImmuneMarkers	omentum4806	Monocyte	391	1.11572	2	0.00511509	-0.0601205	0	0
Ovarian_Olalekan2021_Data_Merged_RegulonScores_withImmuneMarkers	omentum4806	esc	391	1.11572	30	0.0767263	0.995084	13	0.0332481
Ovarian_Olalekan2021_Data_Merged_RegulonScores_withImmuneMarkers	omentum4806	msc	391	1.11572	6	0.0153453	0.274947	1	0.00255754
Ovarian_Olalekan2021_Data_Merged_RegulonScores_withImmuneMarkers	omentum4806	plasma	391	1.11572	1	0.00255754	0.293415	0	0
Kidney_Obradovic2021_Data_Merged_RegulonScores_withImmuneMarkers	Patient7	Endothelial	1431	1.11633	194	0.13557	0.925655	117	0.081761
Kidney_Obradovic2021_Data_Merged_RegulonScores_withImmuneMarkers	Patient7	Epithelial	1431	1.11633	8	0.0055905	-0.0921098	0	0
Kidney_Obradovic2021_Data_Merged_RegulonScores_withImmuneMarkers	Patient7	Fibroblast	1431	1.11633	282	0.197065	1.21136	199	0.139064
Kidney_Obradovic2021_Data_Merged_RegulonScores_withImmuneMarkers	Patient7	Macrophage	1431	1.11633	100	0.0698812	-0.368091	3	0.00209644
Kidney_Obradovic2021_Data_Merged_RegulonScores_withImmuneMarkers	Patient7	Malignant	1431	1.11633	847	0.591894	-0.736704	15	0.0104822
Pancreas_Peng2019_Data_Merged_RegulonScores_withImmuneMarkers	T9	B_cell	2279	1.12483	4	0.00175516	-1.04002	0	0
Pancreas_Peng2019_Data_Merged_RegulonScores_withImmuneMarkers	T9	Endothelial	2279	1.12483	5	0.00219394	0.666523	1	0.000438789
Pancreas_Peng2019_Data_Merged_RegulonScores_withImmuneMarkers	T9	Fibroblast	2279	1.12483	609	0.267222	1.33434	463	0.203159
Pancreas_Peng2019_Data_Merged_RegulonScores_withImmuneMarkers	T9	Macrophage	2279	1.12483	127	0.0557262	-0.651998	0	0
Pancreas_Peng2019_Data_Merged_RegulonScores_withImmuneMarkers	T9	Malignant	2279	1.12483	1366	0.599386	-0.599017	0	0
Pancreas_Peng2019_Data_Merged_RegulonScores_withImmuneMarkers	T9	T_cell	2279	1.12483	11	0.00482668	-1.45044	0	0
Pancreas_Peng2019_Data_Merged_RegulonScores_withImmuneMarkers	T9	acinar	2279	1.12483	2	0.000877578	0.234544	0	0
Pancreas_Peng2019_Data_Merged_RegulonScores_withImmuneMarkers	T9	ductal_1	2279	1.12483	56	0.0245722	-0.0361252	1	0.000438789
Pancreas_Peng2019_Data_Merged_RegulonScores_withImmuneMarkers	T9	ductal_2	2279	1.12483	8	0.00351031	0.00387018	1	0.000438789
Pancreas_Peng2019_Data_Merged_RegulonScores_withImmuneMarkers	T9	endocrine	2279	1.12483	5	0.00219394	0.467677	1	0.000438789
Pancreas_Peng2019_Data_Merged_RegulonScores_withImmuneMarkers	T9	stellate	2279	1.12483	86	0.0377358	0.678179	19	0.00833699
Kidney_Bi2021_Data_Merged_RegulonScores_withImmuneMarkers	P76	B_cell	1835	1.12632	2	0.00108992	-0.0948469	0	0
Kidney_Bi2021_Data_Merged_RegulonScores_withImmuneMarkers	P76	Dendritic	1835	1.12632	87	0.0474114	0.0826727	0	0
Kidney_Bi2021_Data_Merged_RegulonScores_withImmuneMarkers	P76	Macrophage	1835	1.12632	1272	0.693188	0.0308713	13	0.00708447
Kidney_Bi2021_Data_Merged_RegulonScores_withImmuneMarkers	P76	Malignant	1835	1.12632	184	0.100272	0.846265	73	0.039782
Kidney_Bi2021_Data_Merged_RegulonScores_withImmuneMarkers	P76	Monocyte	1835	1.12632	94	0.0512262	0.0744664	0	0
Kidney_Bi2021_Data_Merged_RegulonScores_withImmuneMarkers	P76	NK_cell	1835	1.12632	8	0.00435967	-0.186129	0	0
Kidney_Bi2021_Data_Merged_RegulonScores_withImmuneMarkers	P76	T_cell	1835	1.12632	125	0.0681199	-0.898223	0	0
Kidney_Bi2021_Data_Merged_RegulonScores_withImmuneMarkers	P76	myeloid	1835	1.12632	53	0.0288828	0.661147	8	0.00435967
Kidney_Bi2021_Data_Merged_RegulonScores_withImmuneMarkers	P76	plasma	1835	1.12632	10	0.00544959	-0.111811	0	0
Kidney_Bi2021_Data_Merged_RegulonScores_withImmuneMarkers	P906	Dendritic	330	1.12636	14	0.0424242	0.136642	0	0
Kidney_Bi2021_Data_Merged_RegulonScores_withImmuneMarkers	P906	Endothelial	330	1.12636	8	0.0242424	1.35059	7	0.0212121
Kidney_Bi2021_Data_Merged_RegulonScores_withImmuneMarkers	P906	Fibroblast	330	1.12636	8	0.0242424	2.14034	8	0.0242424
Kidney_Bi2021_Data_Merged_RegulonScores_withImmuneMarkers	P906	Macrophage	330	1.12636	88	0.266667	-0.10135	0	0
Kidney_Bi2021_Data_Merged_RegulonScores_withImmuneMarkers	P906	Malignant	330	1.12636	199	0.60303	1.3883	162	0.490909
Kidney_Bi2021_Data_Merged_RegulonScores_withImmuneMarkers	P906	Monocyte	330	1.12636	2	0.00606061	-0.445501	0	0
Kidney_Bi2021_Data_Merged_RegulonScores_withImmuneMarkers	P906	T_cell	330	1.12636	10	0.030303	-0.220534	1	0.0030303
Kidney_Bi2021_Data_Merged_RegulonScores_withImmuneMarkers	P906	myeloid	330	1.12636	1	0.0030303	-0.0614939	0	0
Lung_Laughney2020_Data_Merged_RegulonScores_withImmuneMarkers	RU675Norm	B_cell	1076	1.14771	2	0.00185874	-0.151551	1	0.000929368
Lung_Laughney2020_Data_Merged_RegulonScores_withImmuneMarkers	RU675Norm	Dendritic	1076	1.14771	49	0.045539	0.0412256	0	0
Lung_Laughney2020_Data_Merged_RegulonScores_withImmuneMarkers	RU675Norm	Endothelial	1076	1.14771	16	0.0148699	0.493024	7	0.00650558
Lung_Laughney2020_Data_Merged_RegulonScores_withImmuneMarkers	RU675Norm	Fibroblast	1076	1.14771	2	0.00185874	1.75611	2	0.00185874
Lung_Laughney2020_Data_Merged_RegulonScores_withImmuneMarkers	RU675Norm	Macrophage	1076	1.14771	773	0.718401	-0.876594	0	0
Lung_Laughney2020_Data_Merged_RegulonScores_withImmuneMarkers	RU675Norm	Malignant	1076	1.14771	86	0.0799257	1.02052	59	0.0548327
Lung_Laughney2020_Data_Merged_RegulonScores_withImmuneMarkers	RU675Norm	Monocyte	1076	1.14771	78	0.0724907	0.209115	5	0.00464684
Lung_Laughney2020_Data_Merged_RegulonScores_withImmuneMarkers	RU675Norm	NK_cell	1076	1.14771	3	0.0027881	-0.411823	0	0
Lung_Laughney2020_Data_Merged_RegulonScores_withImmuneMarkers	RU675Norm	Pericyte	1076	1.14771	6	0.00557621	1.59537	5	0.00464684
Lung_Laughney2020_Data_Merged_RegulonScores_withImmuneMarkers	RU675Norm	T_cell	1076	1.14771	14	0.0130112	-0.266031	1	0.000929368
Lung_Laughney2020_Data_Merged_RegulonScores_withImmuneMarkers	RU675Norm	mast	1076	1.14771	6	0.00557621	0.830729	3	0.0027881
Lung_Laughney2020_Data_Merged_RegulonScores_withImmuneMarkers	RU675Norm	mesenchymal	1076	1.14771	6	0.00557621	-0.548089	1	0.000929368
Lung_Laughney2020_Data_Merged_RegulonScores_withImmuneMarkers	RU675Norm	myeloid	1076	1.14771	28	0.0260223	-0.516758	0	0
Lung_Laughney2020_Data_Merged_RegulonScores_withImmuneMarkers	RU675Norm	neutrophil	1076	1.14771	5	0.00464684	-0.10802	0	0
Lung_Laughney2020_Data_Merged_RegulonScores_withImmuneMarkers	RU675Norm	plasma	1076	1.14771	2	0.00185874	-0.0542895	0	0
Lung_Laughney2020_Data_Merged_RegulonScores_withImmuneMarkers	RU255B	Endothelial	110	1.14972	12	0.109091	0.674752	3	0.0272727
Lung_Laughney2020_Data_Merged_RegulonScores_withImmuneMarkers	RU255B	Fibroblast	110	1.14972	3	0.0272727	0.666014	1	0.00909091
Lung_Laughney2020_Data_Merged_RegulonScores_withImmuneMarkers	RU255B	Macrophage	110	1.14972	18	0.163636	0.399337	2	0.0181818
Lung_Laughney2020_Data_Merged_RegulonScores_withImmuneMarkers	RU255B	Malignant	110	1.14972	70	0.636364	0.885679	41	0.372727
Lung_Laughney2020_Data_Merged_RegulonScores_withImmuneMarkers	RU255B	Pericyte	110	1.14972	1	0.00909091	0.649688	0	0
Lung_Laughney2020_Data_Merged_RegulonScores_withImmuneMarkers	RU255B	mesenchymal	110	1.14972	5	0.0454545	0.678799	2	0.0181818
Lung_Laughney2020_Data_Merged_RegulonScores_withImmuneMarkers	RU255B	myeloid	110	1.14972	1	0.00909091	0.48823	0	0
Prostate_Chen2021_Data_Merged_RegulonScores_withImmuneMarkers	4	Endothelial	2421	1.15157	179	0.0739364	0.127348	32	0.0132177
Prostate_Chen2021_Data_Merged_RegulonScores_withImmuneMarkers	4	Epithelial	2421	1.15157	686	0.283354	0.0165497	42	0.0173482
Prostate_Chen2021_Data_Merged_RegulonScores_withImmuneMarkers	4	Fibroblast	2421	1.15157	97	0.0400661	1.22885	69	0.0285006
Prostate_Chen2021_Data_Merged_RegulonScores_withImmuneMarkers	4	Macrophage	2421	1.15157	92	0.0380008	-2.00986	0	0
Prostate_Chen2021_Data_Merged_RegulonScores_withImmuneMarkers	4	Malignant	2421	1.15157	1357	0.560512	0.0354041	79	0.0326311
Prostate_Chen2021_Data_Merged_RegulonScores_withImmuneMarkers	4	T_cell	2421	1.15157	9	0.00371747	-2.7175	0	0
Prostate_Chen2021_Data_Merged_RegulonScores_withImmuneMarkers	4	mast	2421	1.15157	1	0.000413052	-1.01903	0	0
Kidney_Obradovic2021_Data_Merged_RegulonScores_withImmuneMarkers	Patient1	Endothelial	392	1.15281	226	0.576531	0.404872	56	0.142857
Kidney_Obradovic2021_Data_Merged_RegulonScores_withImmuneMarkers	Patient1	Epithelial	392	1.15281	2	0.00510204	-0.302818	0	0
Kidney_Obradovic2021_Data_Merged_RegulonScores_withImmuneMarkers	Patient1	Fibroblast	392	1.15281	70	0.178571	1.31234	62	0.158163
Kidney_Obradovic2021_Data_Merged_RegulonScores_withImmuneMarkers	Patient1	Macrophage	392	1.15281	35	0.0892857	-0.568506	0	0
Kidney_Obradovic2021_Data_Merged_RegulonScores_withImmuneMarkers	Patient1	Malignant	392	1.15281	59	0.15051	-0.553936	3	0.00765306
Pancreas_Lin2020_Data_Merged_RegulonScores_withImmuneMarkers	P07	Endothelial	938	1.16664	10	0.010661	0.546963	2	0.0021322
Pancreas_Lin2020_Data_Merged_RegulonScores_withImmuneMarkers	P07	Fibroblast	938	1.16664	155	0.165245	1.17318	116	0.123667
Pancreas_Lin2020_Data_Merged_RegulonScores_withImmuneMarkers	P07	Macrophage	938	1.16664	530	0.565032	-1.05525	0	0
Pancreas_Lin2020_Data_Merged_RegulonScores_withImmuneMarkers	P07	T_cell	938	1.16664	63	0.0671642	-1.75522	0	0
Pancreas_Lin2020_Data_Merged_RegulonScores_withImmuneMarkers	P07	etc	938	1.16664	180	0.191898	-0.693206	1	0.0010661
Lung_Laughney2020_Data_Merged_RegulonScores_withImmuneMarkers	RU679	Dendritic	353	1.17358	7	0.01983	0.196476	0	0
Lung_Laughney2020_Data_Merged_RegulonScores_withImmuneMarkers	RU679	Endothelial	353	1.17358	20	0.0566572	1.21943	16	0.0453258
Lung_Laughney2020_Data_Merged_RegulonScores_withImmuneMarkers	RU679	Fibroblast	353	1.17358	4	0.0113314	1.17893	3	0.00849858
Lung_Laughney2020_Data_Merged_RegulonScores_withImmuneMarkers	RU679	Macrophage	353	1.17358	24	0.0679887	-0.0663676	0	0
Lung_Laughney2020_Data_Merged_RegulonScores_withImmuneMarkers	RU679	Malignant	353	1.17358	251	0.711048	0.958239	168	0.475921
Lung_Laughney2020_Data_Merged_RegulonScores_withImmuneMarkers	RU679	Monocyte	353	1.17358	8	0.0226629	0.73504	4	0.0113314
Lung_Laughney2020_Data_Merged_RegulonScores_withImmuneMarkers	RU679	Pericyte	353	1.17358	10	0.0283286	1.64223	9	0.0254958
Lung_Laughney2020_Data_Merged_RegulonScores_withImmuneMarkers	RU679	T_cell	353	1.17358	1	0.00283286	2.24171	1	0.00283286
Lung_Laughney2020_Data_Merged_RegulonScores_withImmuneMarkers	RU679	mesenchymal	353	1.17358	6	0.0169972	-0.0271394	1	0.00283286
Lung_Laughney2020_Data_Merged_RegulonScores_withImmuneMarkers	RU679	myeloid	353	1.17358	21	0.0594901	0.104365	1	0.00283286
Lung_Laughney2020_Data_Merged_RegulonScores_withImmuneMarkers	RU679	plasma	353	1.17358	1	0.00283286	0.475746	0	0
Pancreas_Lin2020_Data_Merged_RegulonScores_withImmuneMarkers	P09	Endothelial	591	1.17618	21	0.035533	1.09494	12	0.0203046
Pancreas_Lin2020_Data_Merged_RegulonScores_withImmuneMarkers	P09	Fibroblast	591	1.17618	199	0.336717	1.31239	164	0.277496
Pancreas_Lin2020_Data_Merged_RegulonScores_withImmuneMarkers	P09	Macrophage	591	1.17618	123	0.208122	-0.367918	0	0
Pancreas_Lin2020_Data_Merged_RegulonScores_withImmuneMarkers	P09	etc	591	1.17618	248	0.419628	0.026025	13	0.0219966
Pancreas_Steele2020_Data_Merged_RegulonScores_withImmuneMarkers	PDAC_TISSUE_2	B_cell	1175	1.17791	1	0.000851064	0.282442	0	0
Pancreas_Steele2020_Data_Merged_RegulonScores_withImmuneMarkers	PDAC_TISSUE_2	Dendritic	1175	1.17791	42	0.0357447	0.0488692	2	0.00170213
Pancreas_Steele2020_Data_Merged_RegulonScores_withImmuneMarkers	PDAC_TISSUE_2	Endothelial	1175	1.17791	2	0.00170213	1.71296	2	0.00170213
Pancreas_Steele2020_Data_Merged_RegulonScores_withImmuneMarkers	PDAC_TISSUE_2	Epithelial	1175	1.17791	71	0.0604255	0.50727	28	0.0238298
Pancreas_Steele2020_Data_Merged_RegulonScores_withImmuneMarkers	PDAC_TISSUE_2	Fibroblast	1175	1.17791	66	0.0561702	2.75066	66	0.0561702
Pancreas_Steele2020_Data_Merged_RegulonScores_withImmuneMarkers	PDAC_TISSUE_2	Macrophage	1175	1.17791	169	0.14383	-0.0614327	11	0.0093617
Pancreas_Steele2020_Data_Merged_RegulonScores_withImmuneMarkers	PDAC_TISSUE_2	Malignant	1175	1.17791	775	0.659574	0.729231	473	0.402553
Pancreas_Steele2020_Data_Merged_RegulonScores_withImmuneMarkers	PDAC_TISSUE_2	T_cell	1175	1.17791	40	0.0340426	-0.702196	0	0
Pancreas_Steele2020_Data_Merged_RegulonScores_withImmuneMarkers	PDAC_TISSUE_2	mast	1175	1.17791	3	0.00255319	0.49115	1	0.000851064
Pancreas_Steele2020_Data_Merged_RegulonScores_withImmuneMarkers	PDAC_TISSUE_2	plasma	1175	1.17791	6	0.00510638	-0.282992	0	0
Kidney_Zhang2021_Data_Merged_RegulonScores_withImmuneMarkers	SI_22369	B_cell	173	1.17904	15	0.0867052	1.00012	6	0.0346821
Kidney_Zhang2021_Data_Merged_RegulonScores_withImmuneMarkers	SI_22369	Endothelial	173	1.17904	60	0.346821	1.17405	40	0.231214
Kidney_Zhang2021_Data_Merged_RegulonScores_withImmuneMarkers	SI_22369	Epithelial	173	1.17904	87	0.50289	0.589444	27	0.156069
Kidney_Zhang2021_Data_Merged_RegulonScores_withImmuneMarkers	SI_22369	Macrophage	173	1.17904	5	0.0289017	-0.142899	0	0
Kidney_Zhang2021_Data_Merged_RegulonScores_withImmuneMarkers	SI_22369	Mesangial	173	1.17904	1	0.00578035	2.48335	1	0.00578035
Kidney_Zhang2021_Data_Merged_RegulonScores_withImmuneMarkers	SI_22369	Pericyte	173	1.17904	3	0.017341	1.64061	3	0.017341
Kidney_Zhang2021_Data_Merged_RegulonScores_withImmuneMarkers	SI_22369	myocyte	173	1.17904	2	0.0115607	2.23977	2	0.0115607
Pancreas_Peng2019_Data_Merged_RegulonScores_withImmuneMarkers	T22	B_cell	1445	1.19405	59	0.0408304	-1.3194	0	0
Pancreas_Peng2019_Data_Merged_RegulonScores_withImmuneMarkers	T22	Endothelial	1445	1.19405	22	0.0152249	0.265213	3	0.00207612
Pancreas_Peng2019_Data_Merged_RegulonScores_withImmuneMarkers	T22	Fibroblast	1445	1.19405	23	0.015917	1.89985	21	0.0145329
Pancreas_Peng2019_Data_Merged_RegulonScores_withImmuneMarkers	T22	Macrophage	1445	1.19405	164	0.113495	-0.957843	0	0
Pancreas_Peng2019_Data_Merged_RegulonScores_withImmuneMarkers	T22	Malignant	1445	1.19405	940	0.650519	-0.288058	2	0.00138408
Pancreas_Peng2019_Data_Merged_RegulonScores_withImmuneMarkers	T22	T_cell	1445	1.19405	165	0.114187	-1.59697	0	0
Pancreas_Peng2019_Data_Merged_RegulonScores_withImmuneMarkers	T22	ductal_2	1445	1.19405	2	0.00138408	0.429706	1	0.000692042
Pancreas_Peng2019_Data_Merged_RegulonScores_withImmuneMarkers	T22	endocrine	1445	1.19405	1	0.000692042	-0.634691	0	0
Pancreas_Peng2019_Data_Merged_RegulonScores_withImmuneMarkers	T22	stellate	1445	1.19405	69	0.0477509	1.01115	36	0.0249135
Lung_Kim2020_Data_Merged_RegulonScores_withImmuneMarkers	P0018	B_cell	1650	1.1979	14	0.00848485	-0.344811	0	0
Lung_Kim2020_Data_Merged_RegulonScores_withImmuneMarkers	P0018	Dendritic	1650	1.1979	5	0.0030303	-0.198536	0	0
Lung_Kim2020_Data_Merged_RegulonScores_withImmuneMarkers	P0018	Endothelial	1650	1.1979	13	0.00787879	1.00215	9	0.00545455
Lung_Kim2020_Data_Merged_RegulonScores_withImmuneMarkers	P0018	Epithelial	1650	1.1979	10	0.00606061	0.829281	7	0.00424242
Lung_Kim2020_Data_Merged_RegulonScores_withImmuneMarkers	P0018	Fibroblast	1650	1.1979	139	0.0842424	1.90794	136	0.0824242
Lung_Kim2020_Data_Merged_RegulonScores_withImmuneMarkers	P0018	Macrophage	1650	1.1979	562	0.340606	-0.482751	1	0.000606061
Lung_Kim2020_Data_Merged_RegulonScores_withImmuneMarkers	P0018	Malignant	1650	1.1979	841	0.509697	0.25825	209	0.126667
Lung_Kim2020_Data_Merged_RegulonScores_withImmuneMarkers	P0018	NK_cell	1650	1.1979	2	0.00121212	-0.925633	0	0
Lung_Kim2020_Data_Merged_RegulonScores_withImmuneMarkers	P0018	T_cell	1650	1.1979	53	0.0321212	-1.12353	0	0
Lung_Kim2020_Data_Merged_RegulonScores_withImmuneMarkers	P0018	mast	1650	1.1979	11	0.00666667	0.061796	0	0
Prostate_Dong2020_Data_Merged_RegulonScores_withImmuneMarkers	patient #3	Endothelial	953	1.20646	242	0.253935	0.207539	8	0.00839454
Prostate_Dong2020_Data_Merged_RegulonScores_withImmuneMarkers	patient #3	Epithelial	953	1.20646	480	0.503673	0.119729	22	0.023085
Prostate_Dong2020_Data_Merged_RegulonScores_withImmuneMarkers	patient #3	Fibroblast	953	1.20646	159	0.166842	1.29169	121	0.126967
Prostate_Dong2020_Data_Merged_RegulonScores_withImmuneMarkers	patient #3	lymphoid	953	1.20646	5	0.00524659	-1.38767	0	0
Prostate_Dong2020_Data_Merged_RegulonScores_withImmuneMarkers	patient #3	myeloid	953	1.20646	67	0.0703043	-0.661668	0	0
Lung_Maynard2020_Data_Merged_RegulonScores_withImmuneMarkers	TH220	B_cell	500	1.20969	3	0.006	-0.400817	0	0
Lung_Maynard2020_Data_Merged_RegulonScores_withImmuneMarkers	TH220	Endothelial	500	1.20969	7	0.014	0.510677	5	0.01
Lung_Maynard2020_Data_Merged_RegulonScores_withImmuneMarkers	TH220	Fibroblast	500	1.20969	2	0.004	1.8236	2	0.004
Lung_Maynard2020_Data_Merged_RegulonScores_withImmuneMarkers	TH220	Macrophage	500	1.20969	255	0.51	-0.305087	5	0.01
Lung_Maynard2020_Data_Merged_RegulonScores_withImmuneMarkers	TH220	Malignant	500	1.20969	167	0.334	-0.513558	2	0.004
Lung_Maynard2020_Data_Merged_RegulonScores_withImmuneMarkers	TH220	NK_cell	500	1.20969	4	0.008	-1.21153	0	0
Lung_Maynard2020_Data_Merged_RegulonScores_withImmuneMarkers	TH220	T_cell	500	1.20969	49	0.098	-0.888363	0	0
Lung_Maynard2020_Data_Merged_RegulonScores_withImmuneMarkers	TH220	lymphovascular	500	1.20969	6	0.012	0.682623	4	0.008
Lung_Maynard2020_Data_Merged_RegulonScores_withImmuneMarkers	TH220	myofibroblast	500	1.20969	2	0.004	1.69571	2	0.004
Lung_Maynard2020_Data_Merged_RegulonScores_withImmuneMarkers	TH220	plasma	500	1.20969	5	0.01	-0.227901	0	0
Neuroendocrine_Kildisiute2021_Data_10X_Merged_RegulonScores_withImmuneMarkers	PD42184	B_cell	681	1.21388	16	0.0234949	-0.5498	0	0
Neuroendocrine_Kildisiute2021_Data_10X_Merged_RegulonScores_withImmuneMarkers	PD42184	Endothelial	681	1.21388	51	0.0748899	0.85085	26	0.0381791
Neuroendocrine_Kildisiute2021_Data_10X_Merged_RegulonScores_withImmuneMarkers	PD42184	Fibroblast	681	1.21388	108	0.15859	1.92778	107	0.157122
Neuroendocrine_Kildisiute2021_Data_10X_Merged_RegulonScores_withImmuneMarkers	PD42184	Macrophage	681	1.21388	384	0.563877	-0.46298	0	0
Neuroendocrine_Kildisiute2021_Data_10X_Merged_RegulonScores_withImmuneMarkers	PD42184	NK_cell	681	1.21388	1	0.00146843	-1.00769	0	0
Neuroendocrine_Kildisiute2021_Data_10X_Merged_RegulonScores_withImmuneMarkers	PD42184	T_cell	681	1.21388	121	0.17768	-0.896014	0	0
Skin_Ji2020_Data_Merged_RegulonScores_withImmuneMarkers	P10	B_cell	4439	1.2143	28	0.00630773	0.0507056	0	0
Skin_Ji2020_Data_Merged_RegulonScores_withImmuneMarkers	P10	Dendritic	4439	1.2143	292	0.0657806	0.151839	12	0.00270331
Skin_Ji2020_Data_Merged_RegulonScores_withImmuneMarkers	P10	Endothelial	4439	1.2143	44	0.00991214	1.67744	41	0.00923631
Skin_Ji2020_Data_Merged_RegulonScores_withImmuneMarkers	P10	Fibroblast	4439	1.2143	521	0.117369	2.49112	518	0.116693
Skin_Ji2020_Data_Merged_RegulonScores_withImmuneMarkers	P10	Macrophage	4439	1.2143	104	0.0234287	0.181899	5	0.00112638
Skin_Ji2020_Data_Merged_RegulonScores_withImmuneMarkers	P10	Malignant	4439	1.2143	2971	0.669295	0.380283	690	0.15544
Skin_Ji2020_Data_Merged_RegulonScores_withImmuneMarkers	P10	Melanocyte	4439	1.2143	48	0.0108132	1.28365	36	0.00810993
Skin_Ji2020_Data_Merged_RegulonScores_withImmuneMarkers	P10	T_cell	4439	1.2143	22	0.00495607	-0.901334	0	0
Skin_Ji2020_Data_Merged_RegulonScores_withImmuneMarkers	P10	langerhans	4439	1.2143	311	0.0700608	0.00181081	4	0.000901104
Skin_Ji2020_Data_Merged_RegulonScores_withImmuneMarkers	P10	multiplet	4439	1.2143	94	0.0211759	1.08525	57	0.0128407
Skin_Ji2020_Data_Merged_RegulonScores_withImmuneMarkers	P10	myeloid	4439	1.2143	4	0.000901104	0.47434	1	0.000225276
Breast_Gao2021_Data_Breast_Merged_RegulonScores_withImmuneMarkers	TNBC3	Dendritic	520	1.21456	6	0.0115385	-1.65433	0	0
Breast_Gao2021_Data_Breast_Merged_RegulonScores_withImmuneMarkers	TNBC3	Endothelial	520	1.21456	10	0.0192308	0.0329392	2	0.00384615
Breast_Gao2021_Data_Breast_Merged_RegulonScores_withImmuneMarkers	TNBC3	Epithelial	520	1.21456	44	0.0846154	-0.159031	0	0
Breast_Gao2021_Data_Breast_Merged_RegulonScores_withImmuneMarkers	TNBC3	Fibroblast	520	1.21456	245	0.471154	1.55132	224	0.430769
Breast_Gao2021_Data_Breast_Merged_RegulonScores_withImmuneMarkers	TNBC3	Macrophage	520	1.21456	13	0.025	-1.77557	0	0
Breast_Gao2021_Data_Breast_Merged_RegulonScores_withImmuneMarkers	TNBC3	Malignant	520	1.21456	195	0.375	-1.33872	3	0.00576923
Breast_Gao2021_Data_Breast_Merged_RegulonScores_withImmuneMarkers	TNBC3	Pericyte	520	1.21456	1	0.00192308	0.509928	0	0
Breast_Gao2021_Data_Breast_Merged_RegulonScores_withImmuneMarkers	TNBC3	plasma	520	1.21456	6	0.0115385	-1.30854	0	0
Lung_Xing2021_Data_Merged_RegulonScores_withImmuneMarkers	SSN24	B_cell	2165	1.21465	11	0.00508083	-0.405413	0	0
Lung_Xing2021_Data_Merged_RegulonScores_withImmuneMarkers	SSN24	Dendritic	2165	1.21465	27	0.0124711	0.134391	0	0
Lung_Xing2021_Data_Merged_RegulonScores_withImmuneMarkers	SSN24	Endothelial	2165	1.21465	125	0.0577367	0.986386	59	0.0272517
Lung_Xing2021_Data_Merged_RegulonScores_withImmuneMarkers	SSN24	Epithelial	2165	1.21465	197	0.0909931	0.649782	64	0.0295612
Lung_Xing2021_Data_Merged_RegulonScores_withImmuneMarkers	SSN24	Fibroblast	2165	1.21465	72	0.0332564	2.89319	71	0.0327945
Lung_Xing2021_Data_Merged_RegulonScores_withImmuneMarkers	SSN24	Macrophage	2165	1.21465	99	0.0457275	-0.217464	1	0.000461894
Lung_Xing2021_Data_Merged_RegulonScores_withImmuneMarkers	SSN24	Malignant	2165	1.21465	1504	0.694688	0.58561	361	0.166744
Lung_Xing2021_Data_Merged_RegulonScores_withImmuneMarkers	SSN24	Monocyte	2165	1.21465	62	0.0286374	-0.180985	1	0.000461894
Lung_Xing2021_Data_Merged_RegulonScores_withImmuneMarkers	SSN24	NK_cell	2165	1.21465	13	0.00600462	-0.646091	0	0
Lung_Xing2021_Data_Merged_RegulonScores_withImmuneMarkers	SSN24	T_cell	2165	1.21465	32	0.0147806	-0.734035	0	0
Lung_Xing2021_Data_Merged_RegulonScores_withImmuneMarkers	SSN24	mast	2165	1.21465	23	0.0106236	0.394401	1	0.000461894
Breast_Qian2020_Data_Merged_RegulonScores_withImmuneMarkers	42	B_cell	1351	1.21901	91	0.0673575	-0.581144	1	0.000740192
Breast_Qian2020_Data_Merged_RegulonScores_withImmuneMarkers	42	Dendritic	1351	1.21901	3	0.00222058	-0.858009	0	0
Breast_Qian2020_Data_Merged_RegulonScores_withImmuneMarkers	42	Endothelial	1351	1.21901	18	0.0133235	0.4098	4	0.00296077
Breast_Qian2020_Data_Merged_RegulonScores_withImmuneMarkers	42	Fibroblast	1351	1.21901	230	0.170244	1.07245	195	0.144338
Breast_Qian2020_Data_Merged_RegulonScores_withImmuneMarkers	42	Macrophage	1351	1.21901	86	0.0636566	-0.818567	1	0.000740192
Breast_Qian2020_Data_Merged_RegulonScores_withImmuneMarkers	42	Malignant	1351	1.21901	73	0.054034	0.206608	19	0.0140637
Breast_Qian2020_Data_Merged_RegulonScores_withImmuneMarkers	42	T_cell	1351	1.21901	840	0.621762	-0.890903	1	0.000740192
Breast_Qian2020_Data_Merged_RegulonScores_withImmuneMarkers	42	mast	1351	1.21901	10	0.00740192	-0.198291	0	0
Pancreas_Peng2019_Data_Merged_RegulonScores_withImmuneMarkers	T8	B_cell	631	1.22061	16	0.0253566	-0.946292	0	0
Pancreas_Peng2019_Data_Merged_RegulonScores_withImmuneMarkers	T8	Endothelial	631	1.22061	20	0.0316957	0.871028	7	0.0110935
Pancreas_Peng2019_Data_Merged_RegulonScores_withImmuneMarkers	T8	Fibroblast	631	1.22061	9	0.0142631	1.73883	9	0.0142631
Pancreas_Peng2019_Data_Merged_RegulonScores_withImmuneMarkers	T8	Macrophage	631	1.22061	72	0.114105	-1.10901	0	0
Pancreas_Peng2019_Data_Merged_RegulonScores_withImmuneMarkers	T8	Malignant	631	1.22061	424	0.671949	-1.14635	0	0
Pancreas_Peng2019_Data_Merged_RegulonScores_withImmuneMarkers	T8	T_cell	631	1.22061	37	0.0586371	-2.00122	0	0
Pancreas_Peng2019_Data_Merged_RegulonScores_withImmuneMarkers	T8	ductal_1	631	1.22061	6	0.00950872	0.233689	0	0
Pancreas_Peng2019_Data_Merged_RegulonScores_withImmuneMarkers	T8	ductal_2	631	1.22061	10	0.0158479	-0.278669	0	0
Pancreas_Peng2019_Data_Merged_RegulonScores_withImmuneMarkers	T8	stellate	631	1.22061	37	0.0586371	0.718686	10	0.0158479
Lung_Kim2020_Data_Merged_RegulonScores_withImmuneMarkers	P0020	B_cell	1335	1.22236	1	0.000749064	-0.444721	0	0
Lung_Kim2020_Data_Merged_RegulonScores_withImmuneMarkers	P0020	Dendritic	1335	1.22236	15	0.011236	-0.294801	0	0
Lung_Kim2020_Data_Merged_RegulonScores_withImmuneMarkers	P0020	Endothelial	1335	1.22236	1	0.000749064	1.15059	1	0.000749064
Lung_Kim2020_Data_Merged_RegulonScores_withImmuneMarkers	P0020	Epithelial	1335	1.22236	71	0.0531835	0.469747	20	0.0149813
Lung_Kim2020_Data_Merged_RegulonScores_withImmuneMarkers	P0020	Fibroblast	1335	1.22236	10	0.00749064	1.72296	10	0.00749064
Lung_Kim2020_Data_Merged_RegulonScores_withImmuneMarkers	P0020	Macrophage	1335	1.22236	726	0.54382	-0.646289	0	0
Lung_Kim2020_Data_Merged_RegulonScores_withImmuneMarkers	P0020	Malignant	1335	1.22236	332	0.248689	-0.177469	33	0.0247191
Lung_Kim2020_Data_Merged_RegulonScores_withImmuneMarkers	P0020	NK_cell	1335	1.22236	1	0.000749064	-0.907559	0	0
Lung_Kim2020_Data_Merged_RegulonScores_withImmuneMarkers	P0020	T_cell	1335	1.22236	173	0.129588	-0.971807	0	0
Lung_Kim2020_Data_Merged_RegulonScores_withImmuneMarkers	P0020	mast	1335	1.22236	5	0.00374532	-0.108484	0	0
Lung_Xing2021_Data_Merged_RegulonScores_withImmuneMarkers	SSN29	B_cell	1350	1.22423	12	0.00888889	-0.127351	0	0
Lung_Xing2021_Data_Merged_RegulonScores_withImmuneMarkers	SSN29	Dendritic	1350	1.22423	10	0.00740741	0.131446	0	0
Lung_Xing2021_Data_Merged_RegulonScores_withImmuneMarkers	SSN29	Endothelial	1350	1.22423	25	0.0185185	1.06201	13	0.00962963
Lung_Xing2021_Data_Merged_RegulonScores_withImmuneMarkers	SSN29	Epithelial	1350	1.22423	340	0.251852	0.826101	126	0.0933333
Lung_Xing2021_Data_Merged_RegulonScores_withImmuneMarkers	SSN29	Fibroblast	1350	1.22423	17	0.0125926	2.57238	17	0.0125926
Lung_Xing2021_Data_Merged_RegulonScores_withImmuneMarkers	SSN29	Macrophage	1350	1.22423	83	0.0614815	-0.864438	0	0
Lung_Xing2021_Data_Merged_RegulonScores_withImmuneMarkers	SSN29	Malignant	1350	1.22423	799	0.591852	0.396378	126	0.0933333
Lung_Xing2021_Data_Merged_RegulonScores_withImmuneMarkers	SSN29	Monocyte	1350	1.22423	31	0.022963	-0.280822	0	0
Lung_Xing2021_Data_Merged_RegulonScores_withImmuneMarkers	SSN29	NK_cell	1350	1.22423	5	0.0037037	-0.281916	0	0
Lung_Xing2021_Data_Merged_RegulonScores_withImmuneMarkers	SSN29	T_cell	1350	1.22423	28	0.0207407	-0.923267	0	0
Lung_Maynard2020_Data_Merged_RegulonScores_withImmuneMarkers	TH169	B_cell	219	1.23253	2	0.00913242	2.65484	2	0.00913242
Lung_Maynard2020_Data_Merged_RegulonScores_withImmuneMarkers	TH169	Endothelial	219	1.23253	10	0.0456621	0.989962	9	0.0410959
Lung_Maynard2020_Data_Merged_RegulonScores_withImmuneMarkers	TH169	Fibroblast	219	1.23253	3	0.0136986	2.67486	3	0.0136986
Lung_Maynard2020_Data_Merged_RegulonScores_withImmuneMarkers	TH169	Macrophage	219	1.23253	10	0.0456621	-0.0706167	0	0
Lung_Maynard2020_Data_Merged_RegulonScores_withImmuneMarkers	TH169	Malignant	219	1.23253	151	0.689498	-0.0637672	30	0.136986
Lung_Maynard2020_Data_Merged_RegulonScores_withImmuneMarkers	TH169	NK_cell	219	1.23253	1	0.00456621	-1.02466	0	0
Lung_Maynard2020_Data_Merged_RegulonScores_withImmuneMarkers	TH169	T_cell	219	1.23253	14	0.0639269	-0.72054	0	0
Lung_Maynard2020_Data_Merged_RegulonScores_withImmuneMarkers	TH169	lymphovascular	219	1.23253	7	0.0319635	0.791693	5	0.0228311
Lung_Maynard2020_Data_Merged_RegulonScores_withImmuneMarkers	TH169	mast	219	1.23253	6	0.0273973	0.259462	1	0.00456621
Lung_Maynard2020_Data_Merged_RegulonScores_withImmuneMarkers	TH169	plasma	219	1.23253	15	0.0684932	-0.417808	1	0.00456621
Lung_Maynard2020_Data_Merged_RegulonScores_withImmuneMarkers	TH185	B_cell	2028	1.23439	26	0.0128205	-0.340751	0	0
Lung_Maynard2020_Data_Merged_RegulonScores_withImmuneMarkers	TH185	Dendritic	2028	1.23439	2	0.000986193	-0.307972	0	0
Lung_Maynard2020_Data_Merged_RegulonScores_withImmuneMarkers	TH185	Endothelial	2028	1.23439	2	0.000986193	1.53686	2	0.000986193
Lung_Maynard2020_Data_Merged_RegulonScores_withImmuneMarkers	TH185	Fibroblast	2028	1.23439	3	0.00147929	1.25433	3	0.00147929
Lung_Maynard2020_Data_Merged_RegulonScores_withImmuneMarkers	TH185	Macrophage	2028	1.23439	399	0.196746	-0.630918	4	0.00197239
Lung_Maynard2020_Data_Merged_RegulonScores_withImmuneMarkers	TH185	Malignant	2028	1.23439	929	0.458087	-0.559237	6	0.00295858
Lung_Maynard2020_Data_Merged_RegulonScores_withImmuneMarkers	TH185	NK_cell	2028	1.23439	62	0.030572	-0.915966	0	0
Lung_Maynard2020_Data_Merged_RegulonScores_withImmuneMarkers	TH185	T_cell	2028	1.23439	602	0.296844	-0.822757	0	0
Lung_Maynard2020_Data_Merged_RegulonScores_withImmuneMarkers	TH185	mast	2028	1.23439	1	0.000493097	-0.640689	0	0
Lung_Maynard2020_Data_Merged_RegulonScores_withImmuneMarkers	TH185	plasma	2028	1.23439	2	0.000986193	-0.427695	0	0
Kidney_Zhang2021_Data_Merged_RegulonScores_withImmuneMarkers	SI_22605	B_cell	1120	1.23745	54	0.0482143	0.549005	12	0.0107143
Kidney_Zhang2021_Data_Merged_RegulonScores_withImmuneMarkers	SI_22605	Endothelial	1120	1.23745	303	0.270536	0.207264	27	0.0241071
Kidney_Zhang2021_Data_Merged_RegulonScores_withImmuneMarkers	SI_22605	Epithelial	1120	1.23745	631	0.563393	-0.0315766	63	0.05625
Kidney_Zhang2021_Data_Merged_RegulonScores_withImmuneMarkers	SI_22605	Macrophage	1120	1.23745	53	0.0473214	-0.574931	0	0
Kidney_Zhang2021_Data_Merged_RegulonScores_withImmuneMarkers	SI_22605	Monocyte	1120	1.23745	8	0.00714286	-0.551086	0	0
Kidney_Zhang2021_Data_Merged_RegulonScores_withImmuneMarkers	SI_22605	NK_cell	1120	1.23745	3	0.00267857	-1.47175	0	0
Kidney_Zhang2021_Data_Merged_RegulonScores_withImmuneMarkers	SI_22605	Pericyte	1120	1.23745	23	0.0205357	0.636597	6	0.00535714
Kidney_Zhang2021_Data_Merged_RegulonScores_withImmuneMarkers	SI_22605	T_cell	1120	1.23745	3	0.00267857	-0.836144	0	0
Kidney_Zhang2021_Data_Merged_RegulonScores_withImmuneMarkers	SI_22605	myocyte	1120	1.23745	42	0.0375	1.64818	37	0.0330357
Ovarian_Qian2020_Data_Merged_RegulonScores_withImmuneMarkers	11	B_cell	4300	1.24023	1	0.000232558	-1.35299	0	0
Ovarian_Qian2020_Data_Merged_RegulonScores_withImmuneMarkers	11	Endothelial	4300	1.24023	227	0.0527907	0.193239	12	0.0027907
Ovarian_Qian2020_Data_Merged_RegulonScores_withImmuneMarkers	11	Fibroblast	4300	1.24023	2059	0.478837	0.907362	826	0.192093
Ovarian_Qian2020_Data_Merged_RegulonScores_withImmuneMarkers	11	Macrophage	4300	1.24023	1111	0.258372	-1.17022	0	0
Ovarian_Qian2020_Data_Merged_RegulonScores_withImmuneMarkers	11	Malignant	4300	1.24023	839	0.195116	-0.246464	5	0.00116279
Ovarian_Qian2020_Data_Merged_RegulonScores_withImmuneMarkers	11	T_cell	4300	1.24023	63	0.0146512	-2.65668	0	0
Colorectal_Lee2020_Data_Merged_RegulonScores_withImmuneMarkers	SMC20	B_cell	993	1.25534	38	0.0382679	0.0888415	1	0.00100705
Colorectal_Lee2020_Data_Merged_RegulonScores_withImmuneMarkers	SMC20	Endothelial	993	1.25534	17	0.0171198	1.21842	14	0.0140987
Colorectal_Lee2020_Data_Merged_RegulonScores_withImmuneMarkers	SMC20	Fibroblast	993	1.25534	316	0.318228	2.20694	315	0.317221
Colorectal_Lee2020_Data_Merged_RegulonScores_withImmuneMarkers	SMC20	Macrophage	993	1.25534	151	0.152064	0.104393	8	0.00805639
Colorectal_Lee2020_Data_Merged_RegulonScores_withImmuneMarkers	SMC20	Malignant	993	1.25534	459	0.462236	0.242087	87	0.0876133
Colorectal_Lee2020_Data_Merged_RegulonScores_withImmuneMarkers	SMC20	T_cell	993	1.25534	12	0.0120846	-0.546254	0	0
Pancreas_Steele2020_Data_Merged_RegulonScores_withImmuneMarkers	PDAC_TISSUE_13	B_cell	3352	1.26308	1	0.000298329	-0.402646	0	0
Pancreas_Steele2020_Data_Merged_RegulonScores_withImmuneMarkers	PDAC_TISSUE_13	Dendritic	3352	1.26308	86	0.0256563	-0.172507	1	0.000298329
Pancreas_Steele2020_Data_Merged_RegulonScores_withImmuneMarkers	PDAC_TISSUE_13	Endothelial	3352	1.26308	1	0.000298329	1.37179	1	0.000298329
Pancreas_Steele2020_Data_Merged_RegulonScores_withImmuneMarkers	PDAC_TISSUE_13	Epithelial	3352	1.26308	423	0.126193	0.0567416	32	0.00954654
Pancreas_Steele2020_Data_Merged_RegulonScores_withImmuneMarkers	PDAC_TISSUE_13	Fibroblast	3352	1.26308	46	0.0137232	1.88565	43	0.0128282
Pancreas_Steele2020_Data_Merged_RegulonScores_withImmuneMarkers	PDAC_TISSUE_13	Macrophage	3352	1.26308	605	0.180489	-0.082081	17	0.0050716
Pancreas_Steele2020_Data_Merged_RegulonScores_withImmuneMarkers	PDAC_TISSUE_13	Malignant	3352	1.26308	1944	0.579952	0.0174729	172	0.0513126
Pancreas_Steele2020_Data_Merged_RegulonScores_withImmuneMarkers	PDAC_TISSUE_13	T_cell	3352	1.26308	219	0.0653341	-0.815061	0	0
Pancreas_Steele2020_Data_Merged_RegulonScores_withImmuneMarkers	PDAC_TISSUE_13	mast	3352	1.26308	25	0.00745823	0.0723619	1	0.000298329
Pancreas_Steele2020_Data_Merged_RegulonScores_withImmuneMarkers	PDAC_TISSUE_13	plasma	3352	1.26308	2	0.000596659	-0.32861	0	0
Kidney_Zhang2021_Data_Merged_RegulonScores_withImmuneMarkers	SI_23459	Endothelial	5687	1.26595	1209	0.21259	0.637042	319	0.0560928
Kidney_Zhang2021_Data_Merged_RegulonScores_withImmuneMarkers	SI_23459	Macrophage	5687	1.26595	246	0.0432566	-0.513709	0	0
Kidney_Zhang2021_Data_Merged_RegulonScores_withImmuneMarkers	SI_23459	Malignant	5687	1.26595	3173	0.557939	-0.11337	29	0.00509935
Kidney_Zhang2021_Data_Merged_RegulonScores_withImmuneMarkers	SI_23459	Pericyte	5687	1.26595	278	0.0488834	1.48193	232	0.0407948
Kidney_Zhang2021_Data_Merged_RegulonScores_withImmuneMarkers	SI_23459	T_cell	5687	1.26595	72	0.0126605	-1.83509	0	0
Kidney_Zhang2021_Data_Merged_RegulonScores_withImmuneMarkers	SI_23459	mast	5687	1.26595	5	0.000879198	-0.260275	0	0
Kidney_Zhang2021_Data_Merged_RegulonScores_withImmuneMarkers	SI_23459	myocyte	5687	1.26595	696	0.122384	1.15107	439	0.0771936
Kidney_Zhang2021_Data_Merged_RegulonScores_withImmuneMarkers	SI_23459	plasma	5687	1.26595	8	0.00140672	-0.726635	0	0
Lung_Xing2021_Data_Merged_RegulonScores_withImmuneMarkers	NM6C	B_cell	354	1.26681	54	0.152542	-0.580201	0	0
Lung_Xing2021_Data_Merged_RegulonScores_withImmuneMarkers	NM6C	Dendritic	354	1.26681	1	0.00282486	-1.56725	0	0
Lung_Xing2021_Data_Merged_RegulonScores_withImmuneMarkers	NM6C	Endothelial	354	1.26681	2	0.00564972	0.17638	0	0
Lung_Xing2021_Data_Merged_RegulonScores_withImmuneMarkers	NM6C	Epithelial	354	1.26681	4	0.0112994	-0.28893	0	0
Lung_Xing2021_Data_Merged_RegulonScores_withImmuneMarkers	NM6C	Fibroblast	354	1.26681	5	0.0141243	1.52434	4	0.0112994
Lung_Xing2021_Data_Merged_RegulonScores_withImmuneMarkers	NM6C	Macrophage	354	1.26681	15	0.0423729	-0.63844	0	0
Lung_Xing2021_Data_Merged_RegulonScores_withImmuneMarkers	NM6C	Malignant	354	1.26681	19	0.0536723	-0.568144	0	0
Lung_Xing2021_Data_Merged_RegulonScores_withImmuneMarkers	NM6C	Monocyte	354	1.26681	2	0.00564972	0.232435	0	0
Lung_Xing2021_Data_Merged_RegulonScores_withImmuneMarkers	NM6C	NK_cell	354	1.26681	21	0.059322	-1.24339	0	0
Lung_Xing2021_Data_Merged_RegulonScores_withImmuneMarkers	NM6C	T_cell	354	1.26681	227	0.641243	-1.00204	0	0
Lung_Xing2021_Data_Merged_RegulonScores_withImmuneMarkers	NM6C	mast	354	1.26681	4	0.0112994	0.0343451	0	0
Pancreas_Steele2020_Data_Merged_RegulonScores_withImmuneMarkers	PDAC_TISSUE_9	B_cell	1009	1.26729	11	0.0109019	-0.118794	0	0
Pancreas_Steele2020_Data_Merged_RegulonScores_withImmuneMarkers	PDAC_TISSUE_9	Dendritic	1009	1.26729	157	0.1556	-0.603992	0	0
Pancreas_Steele2020_Data_Merged_RegulonScores_withImmuneMarkers	PDAC_TISSUE_9	Endothelial	1009	1.26729	2	0.00198216	0.96961	2	0.00198216
Pancreas_Steele2020_Data_Merged_RegulonScores_withImmuneMarkers	PDAC_TISSUE_9	Epithelial	1009	1.26729	1	0.00099108	0.40655	0	0
Pancreas_Steele2020_Data_Merged_RegulonScores_withImmuneMarkers	PDAC_TISSUE_9	Fibroblast	1009	1.26729	5	0.0049554	2.00206	5	0.0049554
Pancreas_Steele2020_Data_Merged_RegulonScores_withImmuneMarkers	PDAC_TISSUE_9	Macrophage	1009	1.26729	60	0.0594648	-0.993518	0	0
Pancreas_Steele2020_Data_Merged_RegulonScores_withImmuneMarkers	PDAC_TISSUE_9	Malignant	1009	1.26729	119	0.117939	0.236109	28	0.0277502
Pancreas_Steele2020_Data_Merged_RegulonScores_withImmuneMarkers	PDAC_TISSUE_9	T_cell	1009	1.26729	616	0.610505	-1.00665	0	0
Pancreas_Steele2020_Data_Merged_RegulonScores_withImmuneMarkers	PDAC_TISSUE_9	granulocyte	1009	1.26729	15	0.0148662	0.0708728	0	0
Pancreas_Steele2020_Data_Merged_RegulonScores_withImmuneMarkers	PDAC_TISSUE_9	mast	1009	1.26729	17	0.0168484	0.0460225	0	0
Pancreas_Steele2020_Data_Merged_RegulonScores_withImmuneMarkers	PDAC_TISSUE_9	plasma	1009	1.26729	6	0.00594648	-1.52847	0	0
Lung_Xing2021_Data_Merged_RegulonScores_withImmuneMarkers	NM3C	B_cell	562	1.26729	10	0.0177936	-0.274605	0	0
Lung_Xing2021_Data_Merged_RegulonScores_withImmuneMarkers	NM3C	Dendritic	562	1.26729	12	0.0213523	-0.616245	0	0
Lung_Xing2021_Data_Merged_RegulonScores_withImmuneMarkers	NM3C	Endothelial	562	1.26729	1	0.00177936	0.703965	0	0
Lung_Xing2021_Data_Merged_RegulonScores_withImmuneMarkers	NM3C	Epithelial	562	1.26729	28	0.0498221	-0.170914	0	0
Lung_Xing2021_Data_Merged_RegulonScores_withImmuneMarkers	NM3C	Fibroblast	562	1.26729	7	0.0124555	2.35961	7	0.0124555
Lung_Xing2021_Data_Merged_RegulonScores_withImmuneMarkers	NM3C	Macrophage	562	1.26729	202	0.359431	-0.312481	0	0
Lung_Xing2021_Data_Merged_RegulonScores_withImmuneMarkers	NM3C	Malignant	562	1.26729	274	0.487544	0.236946	27	0.0480427
Lung_Xing2021_Data_Merged_RegulonScores_withImmuneMarkers	NM3C	Monocyte	562	1.26729	22	0.0391459	-0.181899	0	0
Lung_Xing2021_Data_Merged_RegulonScores_withImmuneMarkers	NM3C	T_cell	562	1.26729	5	0.0088968	-1.2515	0	0
Lung_Xing2021_Data_Merged_RegulonScores_withImmuneMarkers	NM3C	mast	562	1.26729	1	0.00177936	-0.527044	0	0
Skin_Ji2020_Data_Merged_RegulonScores_withImmuneMarkers	P4	B_cell	7667	1.26884	8	0.00104343	0.233838	0	0
Skin_Ji2020_Data_Merged_RegulonScores_withImmuneMarkers	P4	Dendritic	7667	1.26884	1173	0.152993	-0.45776	0	0
Skin_Ji2020_Data_Merged_RegulonScores_withImmuneMarkers	P4	Endothelial	7667	1.26884	19	0.00247815	0.867164	11	0.00143472
Skin_Ji2020_Data_Merged_RegulonScores_withImmuneMarkers	P4	Fibroblast	7667	1.26884	5	0.000652146	1.60502	4	0.000521716
Skin_Ji2020_Data_Merged_RegulonScores_withImmuneMarkers	P4	Macrophage	7667	1.26884	255	0.0332594	-0.616135	0	0
Skin_Ji2020_Data_Merged_RegulonScores_withImmuneMarkers	P4	Malignant	7667	1.26884	4741	0.618364	-0.212821	410	0.0534759
Skin_Ji2020_Data_Merged_RegulonScores_withImmuneMarkers	P4	Melanocyte	7667	1.26884	401	0.0523021	0.620941	106	0.0138255
Skin_Ji2020_Data_Merged_RegulonScores_withImmuneMarkers	P4	NK_cell	7667	1.26884	1	0.000130429	-1.34097	0	0
Skin_Ji2020_Data_Merged_RegulonScores_withImmuneMarkers	P4	T_cell	7667	1.26884	28	0.00365202	-1.38282	0	0
Skin_Ji2020_Data_Merged_RegulonScores_withImmuneMarkers	P4	langerhans	7667	1.26884	507	0.0661276	-0.206391	2	0.000260858
Skin_Ji2020_Data_Merged_RegulonScores_withImmuneMarkers	P4	multiplet	7667	1.26884	523	0.0682144	-0.69659	11	0.00143472
Skin_Ji2020_Data_Merged_RegulonScores_withImmuneMarkers	P4	myeloid	7667	1.26884	6	0.000782575	-0.805675	0	0
Ovarian_Olalekan2021_Data_Merged_RegulonScores_withImmuneMarkers	omentum5150	Dendritic	335	1.27526	1	0.00298507	-0.51244	0	0
Ovarian_Olalekan2021_Data_Merged_RegulonScores_withImmuneMarkers	omentum5150	Endothelial	335	1.27526	16	0.0477612	0.164561	1	0.00298507
Ovarian_Olalekan2021_Data_Merged_RegulonScores_withImmuneMarkers	omentum5150	Fibroblast	335	1.27526	44	0.131343	0.417602	8	0.0238806
Ovarian_Olalekan2021_Data_Merged_RegulonScores_withImmuneMarkers	omentum5150	Malignant	335	1.27526	210	0.626866	-0.297067	11	0.0328358
Ovarian_Olalekan2021_Data_Merged_RegulonScores_withImmuneMarkers	omentum5150	Monocyte	335	1.27526	18	0.0537313	-0.852289	0	0
Ovarian_Olalekan2021_Data_Merged_RegulonScores_withImmuneMarkers	omentum5150	T_cell	335	1.27526	1	0.00298507	-1.7233	0	0
Ovarian_Olalekan2021_Data_Merged_RegulonScores_withImmuneMarkers	omentum5150	esc	335	1.27526	27	0.080597	-1.08756	0	0
Ovarian_Olalekan2021_Data_Merged_RegulonScores_withImmuneMarkers	omentum5150	msc	335	1.27526	2	0.00597015	0.652575	0	0
Ovarian_Olalekan2021_Data_Merged_RegulonScores_withImmuneMarkers	omentum5150	plasma	335	1.27526	16	0.0477612	-1.06343	0	0
Liver-Biliary_Ma2019_Data_Merged_RegulonScores_withImmuneMarkers	H38	B_cell	786	1.27825	2	0.00254453	-0.945447	0	0
Liver-Biliary_Ma2019_Data_Merged_RegulonScores_withImmuneMarkers	H38	Endothelial	786	1.27825	359	0.456743	0.614631	54	0.0687023
Liver-Biliary_Ma2019_Data_Merged_RegulonScores_withImmuneMarkers	H38	Fibroblast	786	1.27825	137	0.1743	0.873785	31	0.0394402
Liver-Biliary_Ma2019_Data_Merged_RegulonScores_withImmuneMarkers	H38	Macrophage	786	1.27825	73	0.0928753	-1.20276	0	0
Liver-Biliary_Ma2019_Data_Merged_RegulonScores_withImmuneMarkers	H38	Malignant	786	1.27825	211	0.268448	-0.77714	0	0
Liver-Biliary_Ma2019_Data_Merged_RegulonScores_withImmuneMarkers	H38	T_cell	786	1.27825	4	0.00508906	-2.73744	0	0
Lung_Xing2021_Data_Merged_RegulonScores_withImmuneMarkers	SSN19	B_cell	245	1.28464	6	0.0244898	-0.318839	0	0
Lung_Xing2021_Data_Merged_RegulonScores_withImmuneMarkers	SSN19	Endothelial	245	1.28464	20	0.0816327	0.940793	9	0.0367347
Lung_Xing2021_Data_Merged_RegulonScores_withImmuneMarkers	SSN19	Epithelial	245	1.28464	140	0.571429	0.869458	53	0.216327
Lung_Xing2021_Data_Merged_RegulonScores_withImmuneMarkers	SSN19	Fibroblast	245	1.28464	9	0.0367347	2.66058	9	0.0367347
Lung_Xing2021_Data_Merged_RegulonScores_withImmuneMarkers	SSN19	Macrophage	245	1.28464	2	0.00816327	-0.831996	0	0
Lung_Xing2021_Data_Merged_RegulonScores_withImmuneMarkers	SSN19	Malignant	245	1.28464	59	0.240816	0.599012	17	0.0693878
Lung_Xing2021_Data_Merged_RegulonScores_withImmuneMarkers	SSN19	Monocyte	245	1.28464	3	0.0122449	-0.334964	0	0
Lung_Xing2021_Data_Merged_RegulonScores_withImmuneMarkers	SSN19	NK_cell	245	1.28464	1	0.00408163	-1.34617	0	0
Lung_Xing2021_Data_Merged_RegulonScores_withImmuneMarkers	SSN19	T_cell	245	1.28464	1	0.00408163	-1.17617	0	0
Lung_Xing2021_Data_Merged_RegulonScores_withImmuneMarkers	SSN19	mast	245	1.28464	4	0.0163265	0.398078	0	0
Lung_Laughney2020_Data_Merged_RegulonScores_withImmuneMarkers	RU666	B_cell	866	1.29141	1	0.00115473	1.8596	1	0.00115473
Lung_Laughney2020_Data_Merged_RegulonScores_withImmuneMarkers	RU666	Dendritic	866	1.29141	5	0.00577367	0.298599	0	0
Lung_Laughney2020_Data_Merged_RegulonScores_withImmuneMarkers	RU666	Endothelial	866	1.29141	27	0.0311778	0.664392	13	0.0150115
Lung_Laughney2020_Data_Merged_RegulonScores_withImmuneMarkers	RU666	Fibroblast	866	1.29141	23	0.0265589	-0.146059	3	0.0034642
Lung_Laughney2020_Data_Merged_RegulonScores_withImmuneMarkers	RU666	Macrophage	866	1.29141	14	0.0161663	0.500231	6	0.00692841
Lung_Laughney2020_Data_Merged_RegulonScores_withImmuneMarkers	RU666	Malignant	866	1.29141	561	0.647806	0.216115	83	0.095843
Lung_Laughney2020_Data_Merged_RegulonScores_withImmuneMarkers	RU666	Monocyte	866	1.29141	29	0.0334873	0.394536	10	0.0115473
Lung_Laughney2020_Data_Merged_RegulonScores_withImmuneMarkers	RU666	NK_cell	866	1.29141	1	0.00115473	-0.331791	0	0
Lung_Laughney2020_Data_Merged_RegulonScores_withImmuneMarkers	RU666	Pericyte	866	1.29141	99	0.114319	0.429125	26	0.0300231
Lung_Laughney2020_Data_Merged_RegulonScores_withImmuneMarkers	RU666	T_cell	866	1.29141	1	0.00115473	0.15814	0	0
Lung_Laughney2020_Data_Merged_RegulonScores_withImmuneMarkers	RU666	mesenchymal	866	1.29141	19	0.02194	0.0686602	1	0.00115473
Lung_Laughney2020_Data_Merged_RegulonScores_withImmuneMarkers	RU666	myeloid	866	1.29141	84	0.0969977	0.443991	22	0.0254042
Lung_Laughney2020_Data_Merged_RegulonScores_withImmuneMarkers	RU666	neutrophil	866	1.29141	2	0.00230947	0.838957	1	0.00115473
Skin_Ji2020_Data_Merged_RegulonScores_withImmuneMarkers	P2	B_cell	6379	1.2951	5	0.000783822	-0.159924	0	0
Skin_Ji2020_Data_Merged_RegulonScores_withImmuneMarkers	P2	Dendritic	6379	1.2951	701	0.109892	-0.516529	1	0.000156764
Skin_Ji2020_Data_Merged_RegulonScores_withImmuneMarkers	P2	Endothelial	6379	1.2951	139	0.0217902	1.31833	108	0.0169306
Skin_Ji2020_Data_Merged_RegulonScores_withImmuneMarkers	P2	Fibroblast	6379	1.2951	34	0.00532999	2.48177	33	0.00517322
Skin_Ji2020_Data_Merged_RegulonScores_withImmuneMarkers	P2	Macrophage	6379	1.2951	266	0.0416993	-0.534102	2	0.000313529
Skin_Ji2020_Data_Merged_RegulonScores_withImmuneMarkers	P2	Malignant	6379	1.2951	4000	0.627058	0.492391	1240	0.194388
Skin_Ji2020_Data_Merged_RegulonScores_withImmuneMarkers	P2	Melanocyte	6379	1.2951	147	0.0230444	1.41336	121	0.0189685
Skin_Ji2020_Data_Merged_RegulonScores_withImmuneMarkers	P2	NK_cell	6379	1.2951	6	0.000940586	-0.915725	0	0
Skin_Ji2020_Data_Merged_RegulonScores_withImmuneMarkers	P2	T_cell	6379	1.2951	107	0.0167738	-1.37482	0	0
Skin_Ji2020_Data_Merged_RegulonScores_withImmuneMarkers	P2	langerhans	6379	1.2951	861	0.134974	-0.328245	4	0.000627058
Skin_Ji2020_Data_Merged_RegulonScores_withImmuneMarkers	P2	multiplet	6379	1.2951	99	0.0155197	-0.145569	14	0.0021947
Skin_Ji2020_Data_Merged_RegulonScores_withImmuneMarkers	P2	myeloid	6379	1.2951	14	0.0021947	-0.246785	0	0
Ovarian_Qian2020_Data_Merged_RegulonScores_withImmuneMarkers	13	B_cell	1784	1.29824	92	0.0515695	-1.17203	0	0
Ovarian_Qian2020_Data_Merged_RegulonScores_withImmuneMarkers	13	Endothelial	1784	1.29824	94	0.0526906	0.160622	2	0.00112108
Ovarian_Qian2020_Data_Merged_RegulonScores_withImmuneMarkers	13	Fibroblast	1784	1.29824	418	0.234305	0.936853	177	0.0992152
Ovarian_Qian2020_Data_Merged_RegulonScores_withImmuneMarkers	13	Macrophage	1784	1.29824	203	0.113789	-1.19577	0	0
Ovarian_Qian2020_Data_Merged_RegulonScores_withImmuneMarkers	13	Malignant	1784	1.29824	948	0.53139	-0.454996	0	0
Ovarian_Qian2020_Data_Merged_RegulonScores_withImmuneMarkers	13	T_cell	1784	1.29824	29	0.0162556	-1.65988	0	0
Lung_Xing2021_Data_Merged_RegulonScores_withImmuneMarkers	SSN05	B_cell	814	1.29944	2	0.002457	-0.311205	0	0
Lung_Xing2021_Data_Merged_RegulonScores_withImmuneMarkers	SSN05	Dendritic	814	1.29944	7	0.00859951	-0.328282	0	0
Lung_Xing2021_Data_Merged_RegulonScores_withImmuneMarkers	SSN05	Endothelial	814	1.29944	2	0.002457	1.48799	2	0.002457
Lung_Xing2021_Data_Merged_RegulonScores_withImmuneMarkers	SSN05	Epithelial	814	1.29944	308	0.378378	0.772031	93	0.114251
Lung_Xing2021_Data_Merged_RegulonScores_withImmuneMarkers	SSN05	Fibroblast	814	1.29944	17	0.0208845	2.20232	17	0.0208845
Lung_Xing2021_Data_Merged_RegulonScores_withImmuneMarkers	SSN05	Macrophage	814	1.29944	47	0.0577396	-0.512831	0	0
Lung_Xing2021_Data_Merged_RegulonScores_withImmuneMarkers	SSN05	Malignant	814	1.29944	376	0.461916	0.493646	41	0.0503686
Lung_Xing2021_Data_Merged_RegulonScores_withImmuneMarkers	SSN05	Monocyte	814	1.29944	30	0.036855	-0.223122	0	0
Lung_Xing2021_Data_Merged_RegulonScores_withImmuneMarkers	SSN05	NK_cell	814	1.29944	5	0.00614251	-0.937552	0	0
Lung_Xing2021_Data_Merged_RegulonScores_withImmuneMarkers	SSN05	T_cell	814	1.29944	16	0.019656	-0.691431	0	0
Lung_Xing2021_Data_Merged_RegulonScores_withImmuneMarkers	SSN05	erythroblast	814	1.29944	1	0.0012285	0.568041	0	0
Lung_Xing2021_Data_Merged_RegulonScores_withImmuneMarkers	SSN05	mast	814	1.29944	3	0.0036855	0.403304	0	0
Prostate_Chen2021_Data_Merged_RegulonScores_withImmuneMarkers	9	Endothelial	933	1.29964	294	0.315113	0.113096	16	0.017149
Prostate_Chen2021_Data_Merged_RegulonScores_withImmuneMarkers	9	Epithelial	933	1.29964	103	0.110397	0.197019	15	0.0160772
Prostate_Chen2021_Data_Merged_RegulonScores_withImmuneMarkers	9	Fibroblast	933	1.29964	14	0.0150054	1.21228	10	0.0107181
Prostate_Chen2021_Data_Merged_RegulonScores_withImmuneMarkers	9	Macrophage	933	1.29964	111	0.118971	-1.8787	0	0
Prostate_Chen2021_Data_Merged_RegulonScores_withImmuneMarkers	9	Malignant	933	1.29964	409	0.438371	0.245263	84	0.0900322
Prostate_Chen2021_Data_Merged_RegulonScores_withImmuneMarkers	9	T_cell	933	1.29964	1	0.00107181	-3.93159	0	0
Prostate_Chen2021_Data_Merged_RegulonScores_withImmuneMarkers	9	mast	933	1.29964	1	0.00107181	-0.468294	0	0
Other-Models_Dost2020_Data_Patients_Merged_RegulonScores_withImmuneMarkers	case_3	Endothelial	939	1.30238	172	0.183174	0.851273	144	0.153355
Other-Models_Dost2020_Data_Patients_Merged_RegulonScores_withImmuneMarkers	case_3	Epithelial	939	1.30238	380	0.404686	0.77398	299	0.318424
Other-Models_Dost2020_Data_Patients_Merged_RegulonScores_withImmuneMarkers	case_3	Fibroblast	939	1.30238	261	0.277955	2.32934	257	0.273695
Other-Models_Dost2020_Data_Patients_Merged_RegulonScores_withImmuneMarkers	case_3	Malignant	939	1.30238	126	0.134185	0.225808	61	0.0649627
Skin_Ji2020_Data_Merged_RegulonScores_withImmuneMarkers	P9	B_cell	6110	1.30337	7	0.00114566	-0.754176	0	0
Skin_Ji2020_Data_Merged_RegulonScores_withImmuneMarkers	P9	Dendritic	6110	1.30337	670	0.109656	-0.874218	2	0.000327332
Skin_Ji2020_Data_Merged_RegulonScores_withImmuneMarkers	P9	Endothelial	6110	1.30337	58	0.00949264	1.69324	53	0.0086743
Skin_Ji2020_Data_Merged_RegulonScores_withImmuneMarkers	P9	Fibroblast	6110	1.30337	33	0.00540098	2.50931	30	0.00490998
Skin_Ji2020_Data_Merged_RegulonScores_withImmuneMarkers	P9	Macrophage	6110	1.30337	925	0.151391	-0.310621	15	0.00245499
Skin_Ji2020_Data_Merged_RegulonScores_withImmuneMarkers	P9	Malignant	6110	1.30337	3776	0.618003	0.511377	1103	0.180524
Skin_Ji2020_Data_Merged_RegulonScores_withImmuneMarkers	P9	Melanocyte	6110	1.30337	23	0.00376432	1.66744	20	0.00327332
Skin_Ji2020_Data_Merged_RegulonScores_withImmuneMarkers	P9	NK_cell	6110	1.30337	8	0.00130933	-0.83146	0	0
Skin_Ji2020_Data_Merged_RegulonScores_withImmuneMarkers	P9	T_cell	6110	1.30337	147	0.0240589	-2.02734	0	0
Skin_Ji2020_Data_Merged_RegulonScores_withImmuneMarkers	P9	langerhans	6110	1.30337	159	0.0260229	-0.521162	1	0.000163666
Skin_Ji2020_Data_Merged_RegulonScores_withImmuneMarkers	P9	multiplet	6110	1.30337	174	0.0284779	0.0946215	31	0.00507365
Skin_Ji2020_Data_Merged_RegulonScores_withImmuneMarkers	P9	myeloid	6110	1.30337	130	0.0212766	0.19531	7	0.00114566
Kidney_Zhang2021_Data_Merged_RegulonScores_withImmuneMarkers	SI_18855	B_cell	1082	1.3035	1	0.000924214	-0.810694	0	0
Kidney_Zhang2021_Data_Merged_RegulonScores_withImmuneMarkers	SI_18855	Endothelial	1082	1.3035	306	0.28281	1.38211	243	0.224584
Kidney_Zhang2021_Data_Merged_RegulonScores_withImmuneMarkers	SI_18855	Macrophage	1082	1.3035	525	0.485213	-0.901691	0	0
Kidney_Zhang2021_Data_Merged_RegulonScores_withImmuneMarkers	SI_18855	Malignant	1082	1.3035	151	0.139556	0.252305	11	0.0101664
Kidney_Zhang2021_Data_Merged_RegulonScores_withImmuneMarkers	SI_18855	Pericyte	1082	1.3035	9	0.00831793	2.26436	9	0.00831793
Kidney_Zhang2021_Data_Merged_RegulonScores_withImmuneMarkers	SI_18855	T_cell	1082	1.3035	48	0.0443623	-1.81439	0	0
Kidney_Zhang2021_Data_Merged_RegulonScores_withImmuneMarkers	SI_18855	myocyte	1082	1.3035	39	0.0360444	1.92418	38	0.0351201
Kidney_Zhang2021_Data_Merged_RegulonScores_withImmuneMarkers	SI_18855	plasma	1082	1.3035	3	0.00277264	-0.702911	0	0
Colorectal_Lee2020_Data_Merged_RegulonScores_withImmuneMarkers	SMC02	B_cell	537	1.31331	13	0.0242086	-0.469069	0	0
Colorectal_Lee2020_Data_Merged_RegulonScores_withImmuneMarkers	SMC02	Endothelial	537	1.31331	26	0.0484171	0.943464	22	0.0409683
Colorectal_Lee2020_Data_Merged_RegulonScores_withImmuneMarkers	SMC02	Fibroblast	537	1.31331	59	0.10987	1.34341	52	0.0968343
Colorectal_Lee2020_Data_Merged_RegulonScores_withImmuneMarkers	SMC02	Macrophage	537	1.31331	113	0.210428	-0.393381	0	0
Colorectal_Lee2020_Data_Merged_RegulonScores_withImmuneMarkers	SMC02	Malignant	537	1.31331	292	0.543762	-0.38909	16	0.0297952
Colorectal_Lee2020_Data_Merged_RegulonScores_withImmuneMarkers	SMC02	T_cell	537	1.31331	34	0.0633147	-0.751421	0	0
Kidney_Zhang2021_Data_Merged_RegulonScores_withImmuneMarkers	SI_18856	B_cell	333	1.3152	5	0.015015	0.707404	3	0.00900901
Kidney_Zhang2021_Data_Merged_RegulonScores_withImmuneMarkers	SI_18856	Endothelial	333	1.3152	159	0.477477	0.922182	72	0.216216
Kidney_Zhang2021_Data_Merged_RegulonScores_withImmuneMarkers	SI_18856	Epithelial	333	1.3152	107	0.321321	1.0815	54	0.162162
Kidney_Zhang2021_Data_Merged_RegulonScores_withImmuneMarkers	SI_18856	Macrophage	333	1.3152	35	0.105105	-0.475794	0	0
Kidney_Zhang2021_Data_Merged_RegulonScores_withImmuneMarkers	SI_18856	Monocyte	333	1.3152	6	0.018018	-0.796389	0	0
Kidney_Zhang2021_Data_Merged_RegulonScores_withImmuneMarkers	SI_18856	NK_cell	333	1.3152	1	0.003003	-1.50378	0	0
Kidney_Zhang2021_Data_Merged_RegulonScores_withImmuneMarkers	SI_18856	Pericyte	333	1.3152	7	0.021021	1.69763	6	0.018018
Kidney_Zhang2021_Data_Merged_RegulonScores_withImmuneMarkers	SI_18856	myocyte	333	1.3152	13	0.039039	1.87614	11	0.033033
Skin_Ji2020_Data_Merged_RegulonScores_withImmuneMarkers	P8	B_cell	2757	1.32274	7	0.00253899	-0.864368	0	0
Skin_Ji2020_Data_Merged_RegulonScores_withImmuneMarkers	P8	Dendritic	2757	1.32274	337	0.122234	-0.287618	4	0.00145085
Skin_Ji2020_Data_Merged_RegulonScores_withImmuneMarkers	P8	Endothelial	2757	1.32274	6	0.00217628	1.1204	3	0.00108814
Skin_Ji2020_Data_Merged_RegulonScores_withImmuneMarkers	P8	Fibroblast	2757	1.32274	50	0.0181357	1.87747	47	0.0170475
Skin_Ji2020_Data_Merged_RegulonScores_withImmuneMarkers	P8	Macrophage	2757	1.32274	341	0.123685	-0.329471	7	0.00253899
Skin_Ji2020_Data_Merged_RegulonScores_withImmuneMarkers	P8	Malignant	2757	1.32274	1674	0.607182	-0.360725	159	0.0576714
Skin_Ji2020_Data_Merged_RegulonScores_withImmuneMarkers	P8	Melanocyte	2757	1.32274	6	0.00217628	1.24485	4	0.00145085
Skin_Ji2020_Data_Merged_RegulonScores_withImmuneMarkers	P8	NK_cell	2757	1.32274	8	0.0029017	-1.09805	0	0
Skin_Ji2020_Data_Merged_RegulonScores_withImmuneMarkers	P8	T_cell	2757	1.32274	91	0.0330069	-1.24978	0	0
Skin_Ji2020_Data_Merged_RegulonScores_withImmuneMarkers	P8	langerhans	2757	1.32274	190	0.0689155	-0.315924	4	0.00145085
Skin_Ji2020_Data_Merged_RegulonScores_withImmuneMarkers	P8	multiplet	2757	1.32274	6	0.00217628	-0.257195	1	0.000362713
Skin_Ji2020_Data_Merged_RegulonScores_withImmuneMarkers	P8	myeloid	2757	1.32274	41	0.0148712	-0.0228799	1	0.000362713
Lung_Xing2021_Data_Merged_RegulonScores_withImmuneMarkers	SSN22	B_cell	934	1.32416	8	0.00856531	-0.475188	0	0
Lung_Xing2021_Data_Merged_RegulonScores_withImmuneMarkers	SSN22	Dendritic	934	1.32416	10	0.0107066	-0.207647	0	0
Lung_Xing2021_Data_Merged_RegulonScores_withImmuneMarkers	SSN22	Endothelial	934	1.32416	7	0.00749465	0.969346	3	0.00321199
Lung_Xing2021_Data_Merged_RegulonScores_withImmuneMarkers	SSN22	Epithelial	934	1.32416	424	0.453961	0.700053	122	0.130621
Lung_Xing2021_Data_Merged_RegulonScores_withImmuneMarkers	SSN22	Fibroblast	934	1.32416	1	0.00107066	1.50971	1	0.00107066
Lung_Xing2021_Data_Merged_RegulonScores_withImmuneMarkers	SSN22	Macrophage	934	1.32416	65	0.0695931	-0.942168	0	0
Lung_Xing2021_Data_Merged_RegulonScores_withImmuneMarkers	SSN22	Malignant	934	1.32416	350	0.374732	0.859964	131	0.140257
Lung_Xing2021_Data_Merged_RegulonScores_withImmuneMarkers	SSN22	Monocyte	934	1.32416	27	0.0289079	-0.418415	0	0
Lung_Xing2021_Data_Merged_RegulonScores_withImmuneMarkers	SSN22	NK_cell	934	1.32416	5	0.00535332	-0.91189	0	0
Lung_Xing2021_Data_Merged_RegulonScores_withImmuneMarkers	SSN22	T_cell	934	1.32416	29	0.0310493	-0.853565	0	0
Lung_Xing2021_Data_Merged_RegulonScores_withImmuneMarkers	SSN22	mast	934	1.32416	8	0.00856531	0.328911	0	0
Kidney_Zhang2021_Data_Merged_RegulonScores_withImmuneMarkers	SI_21256	B_cell	251	1.33417	6	0.0239044	0.0493709	0	0
Kidney_Zhang2021_Data_Merged_RegulonScores_withImmuneMarkers	SI_21256	Endothelial	251	1.33417	59	0.23506	0.0894697	2	0.00796813
Kidney_Zhang2021_Data_Merged_RegulonScores_withImmuneMarkers	SI_21256	Epithelial	251	1.33417	136	0.541833	0.129576	8	0.0318725
Kidney_Zhang2021_Data_Merged_RegulonScores_withImmuneMarkers	SI_21256	Macrophage	251	1.33417	7	0.0278884	-1.05787	0	0
Kidney_Zhang2021_Data_Merged_RegulonScores_withImmuneMarkers	SI_21256	Mesangial	251	1.33417	10	0.0398406	1.6513	10	0.0398406
Kidney_Zhang2021_Data_Merged_RegulonScores_withImmuneMarkers	SI_21256	Monocyte	251	1.33417	4	0.0159363	-1.0152	0	0
Kidney_Zhang2021_Data_Merged_RegulonScores_withImmuneMarkers	SI_21256	Pericyte	251	1.33417	2	0.00796813	0.343653	0	0
Kidney_Zhang2021_Data_Merged_RegulonScores_withImmuneMarkers	SI_21256	myocyte	251	1.33417	27	0.10757	1.23862	19	0.0756972
Lung_Kim2020_Data_Merged_RegulonScores_withImmuneMarkers	P0030	B_cell	1216	1.34054	19	0.015625	-0.510283	0	0
Lung_Kim2020_Data_Merged_RegulonScores_withImmuneMarkers	P0030	Dendritic	1216	1.34054	15	0.0123355	0.023668	1	0.000822368
Lung_Kim2020_Data_Merged_RegulonScores_withImmuneMarkers	P0030	Endothelial	1216	1.34054	41	0.0337171	0.621448	17	0.0139803
Lung_Kim2020_Data_Merged_RegulonScores_withImmuneMarkers	P0030	Epithelial	1216	1.34054	85	0.0699013	0.695983	44	0.0361842
Lung_Kim2020_Data_Merged_RegulonScores_withImmuneMarkers	P0030	Fibroblast	1216	1.34054	43	0.0353618	1.9355	43	0.0353618
Lung_Kim2020_Data_Merged_RegulonScores_withImmuneMarkers	P0030	Macrophage	1216	1.34054	638	0.524671	-0.631145	0	0
Lung_Kim2020_Data_Merged_RegulonScores_withImmuneMarkers	P0030	Malignant	1216	1.34054	343	0.282072	0.672966	161	0.132401
Lung_Kim2020_Data_Merged_RegulonScores_withImmuneMarkers	P0030	NK_cell	1216	1.34054	1	0.000822368	-0.421688	0	0
Lung_Kim2020_Data_Merged_RegulonScores_withImmuneMarkers	P0030	T_cell	1216	1.34054	28	0.0230263	-0.912146	0	0
Lung_Kim2020_Data_Merged_RegulonScores_withImmuneMarkers	P0030	mast	1216	1.34054	3	0.00246711	0.353658	1	0.000822368
Prostate_Chen2021_Data_Merged_RegulonScores_withImmuneMarkers	7	B_cell	751	1.34605	1	0.00133156	-2.61639	0	0
Prostate_Chen2021_Data_Merged_RegulonScores_withImmuneMarkers	7	Endothelial	751	1.34605	30	0.0399467	-0.211215	2	0.00266312
Prostate_Chen2021_Data_Merged_RegulonScores_withImmuneMarkers	7	Epithelial	751	1.34605	204	0.271638	-0.190893	10	0.0133156
Prostate_Chen2021_Data_Merged_RegulonScores_withImmuneMarkers	7	Fibroblast	751	1.34605	17	0.0226365	1.72361	17	0.0226365
Prostate_Chen2021_Data_Merged_RegulonScores_withImmuneMarkers	7	Macrophage	751	1.34605	66	0.0878828	-1.9811	0	0
Prostate_Chen2021_Data_Merged_RegulonScores_withImmuneMarkers	7	Malignant	751	1.34605	377	0.501997	0.0326205	29	0.0386152
Prostate_Chen2021_Data_Merged_RegulonScores_withImmuneMarkers	7	T_cell	751	1.34605	53	0.0705726	-2.76299	0	0
Prostate_Chen2021_Data_Merged_RegulonScores_withImmuneMarkers	7	mast	751	1.34605	3	0.00399467	-0.501473	0	0
Lung_Qian2020_Data_Merged_RegulonScores_withImmuneMarkers	4	B_cell	1852	1.34795	90	0.0485961	-0.726961	0	0
Lung_Qian2020_Data_Merged_RegulonScores_withImmuneMarkers	4	Dendritic	1852	1.34795	7	0.0037797	-0.221416	0	0
Lung_Qian2020_Data_Merged_RegulonScores_withImmuneMarkers	4	Endothelial	1852	1.34795	20	0.0107991	0.868301	11	0.00593952
Lung_Qian2020_Data_Merged_RegulonScores_withImmuneMarkers	4	Epithelial	1852	1.34795	2	0.00107991	0.329146	1	0.000539957
Lung_Qian2020_Data_Merged_RegulonScores_withImmuneMarkers	4	Fibroblast	1852	1.34795	22	0.011879	1.70437	19	0.0102592
Lung_Qian2020_Data_Merged_RegulonScores_withImmuneMarkers	4	Macrophage	1852	1.34795	331	0.178726	-0.784769	1	0.000539957
Lung_Qian2020_Data_Merged_RegulonScores_withImmuneMarkers	4	Malignant	1852	1.34795	952	0.514039	-0.233313	61	0.0329374
Lung_Qian2020_Data_Merged_RegulonScores_withImmuneMarkers	4	T_cell	1852	1.34795	381	0.205724	-1.51393	0	0
Lung_Qian2020_Data_Merged_RegulonScores_withImmuneMarkers	4	alveolar	1852	1.34795	46	0.024838	0.504225	10	0.00539957
Lung_Qian2020_Data_Merged_RegulonScores_withImmuneMarkers	4	mast	1852	1.34795	1	0.000539957	-0.137673	0	0
Pancreas_Steele2020_Data_Merged_RegulonScores_withImmuneMarkers	PDAC_TISSUE_6	B_cell	1564	1.35045	197	0.125959	-0.17649	1	0.000639386
Pancreas_Steele2020_Data_Merged_RegulonScores_withImmuneMarkers	PDAC_TISSUE_6	Dendritic	1564	1.35045	41	0.0262148	-0.49375	0	0
Pancreas_Steele2020_Data_Merged_RegulonScores_withImmuneMarkers	PDAC_TISSUE_6	Epithelial	1564	1.35045	11	0.00703325	0.498143	3	0.00191816
Pancreas_Steele2020_Data_Merged_RegulonScores_withImmuneMarkers	PDAC_TISSUE_6	Fibroblast	1564	1.35045	21	0.0134271	2.44746	20	0.0127877
Pancreas_Steele2020_Data_Merged_RegulonScores_withImmuneMarkers	PDAC_TISSUE_6	Macrophage	1564	1.35045	47	0.0300512	-0.622928	1	0.000639386
Pancreas_Steele2020_Data_Merged_RegulonScores_withImmuneMarkers	PDAC_TISSUE_6	Malignant	1564	1.35045	749	0.4789	0.38623	249	0.159207
Pancreas_Steele2020_Data_Merged_RegulonScores_withImmuneMarkers	PDAC_TISSUE_6	T_cell	1564	1.35045	467	0.298593	-0.912083	0	0
Pancreas_Steele2020_Data_Merged_RegulonScores_withImmuneMarkers	PDAC_TISSUE_6	mast	1564	1.35045	29	0.0185422	0.143508	1	0.000639386
Pancreas_Steele2020_Data_Merged_RegulonScores_withImmuneMarkers	PDAC_TISSUE_6	plasma	1564	1.35045	2	0.00127877	-0.670784	0	0
Kidney_Obradovic2021_Data_Merged_RegulonScores_withImmuneMarkers	Patient6	Endothelial	746	1.35307	299	0.400804	1.14716	205	0.274799
Kidney_Obradovic2021_Data_Merged_RegulonScores_withImmuneMarkers	Patient6	Epithelial	746	1.35307	7	0.00938338	0.252802	2	0.00268097
Kidney_Obradovic2021_Data_Merged_RegulonScores_withImmuneMarkers	Patient6	Fibroblast	746	1.35307	110	0.147453	1.65124	101	0.135389
Kidney_Obradovic2021_Data_Merged_RegulonScores_withImmuneMarkers	Patient6	Macrophage	746	1.35307	194	0.260054	-0.563066	2	0.00268097
Kidney_Obradovic2021_Data_Merged_RegulonScores_withImmuneMarkers	Patient6	Malignant	746	1.35307	136	0.182306	-0.29752	11	0.0147453
Skin_Ji2020_Data_Merged_RegulonScores_withImmuneMarkers	P7	Dendritic	5331	1.35668	1042	0.195461	-0.70549	3	0.000562746
Skin_Ji2020_Data_Merged_RegulonScores_withImmuneMarkers	P7	Endothelial	5331	1.35668	4	0.000750328	2.0887	4	0.000750328
Skin_Ji2020_Data_Merged_RegulonScores_withImmuneMarkers	P7	Fibroblast	5331	1.35668	9	0.00168824	2.48934	8	0.00150066
Skin_Ji2020_Data_Merged_RegulonScores_withImmuneMarkers	P7	Macrophage	5331	1.35668	369	0.0692178	-0.407487	5	0.00093791
Skin_Ji2020_Data_Merged_RegulonScores_withImmuneMarkers	P7	Malignant	5331	1.35668	2696	0.505721	0.00823685	498	0.0934159
Skin_Ji2020_Data_Merged_RegulonScores_withImmuneMarkers	P7	Melanocyte	5331	1.35668	25	0.00468955	1.06943	17	0.0031889
Skin_Ji2020_Data_Merged_RegulonScores_withImmuneMarkers	P7	NK_cell	5331	1.35668	8	0.00150066	-2.23429	0	0
Skin_Ji2020_Data_Merged_RegulonScores_withImmuneMarkers	P7	T_cell	5331	1.35668	36	0.00675295	-1.5645	0	0
Skin_Ji2020_Data_Merged_RegulonScores_withImmuneMarkers	P7	langerhans	5331	1.35668	1011	0.189645	-0.829744	1	0.000187582
Skin_Ji2020_Data_Merged_RegulonScores_withImmuneMarkers	P7	multiplet	5331	1.35668	75	0.0140687	-1.1917	0	0
Skin_Ji2020_Data_Merged_RegulonScores_withImmuneMarkers	P7	myeloid	5331	1.35668	56	0.0105046	-0.0267117	1	0.000187582
Pancreas_Steele2020_Data_Merged_RegulonScores_withImmuneMarkers	PDAC_TISSUE_3	B_cell	1655	1.3576	82	0.0495468	-0.131255	0	0
Pancreas_Steele2020_Data_Merged_RegulonScores_withImmuneMarkers	PDAC_TISSUE_3	Dendritic	1655	1.3576	155	0.0936556	-0.130117	1	0.00060423
Pancreas_Steele2020_Data_Merged_RegulonScores_withImmuneMarkers	PDAC_TISSUE_3	Endothelial	1655	1.3576	5	0.00302115	1.74866	5	0.00302115
Pancreas_Steele2020_Data_Merged_RegulonScores_withImmuneMarkers	PDAC_TISSUE_3	Epithelial	1655	1.3576	9	0.00543807	0.288269	2	0.00120846
Pancreas_Steele2020_Data_Merged_RegulonScores_withImmuneMarkers	PDAC_TISSUE_3	Fibroblast	1655	1.3576	24	0.0145015	2.3887	24	0.0145015
Pancreas_Steele2020_Data_Merged_RegulonScores_withImmuneMarkers	PDAC_TISSUE_3	Macrophage	1655	1.3576	47	0.0283988	-0.609206	0	0
Pancreas_Steele2020_Data_Merged_RegulonScores_withImmuneMarkers	PDAC_TISSUE_3	Malignant	1655	1.3576	781	0.471903	0.131368	207	0.125076
Pancreas_Steele2020_Data_Merged_RegulonScores_withImmuneMarkers	PDAC_TISSUE_3	T_cell	1655	1.3576	533	0.322054	-0.570123	0	0
Pancreas_Steele2020_Data_Merged_RegulonScores_withImmuneMarkers	PDAC_TISSUE_3	mast	1655	1.3576	10	0.0060423	0.409539	3	0.00181269
Pancreas_Steele2020_Data_Merged_RegulonScores_withImmuneMarkers	PDAC_TISSUE_3	plasma	1655	1.3576	9	0.00543807	-1.08223	0	0
Pancreas_Steele2020_Data_Merged_RegulonScores_withImmuneMarkers	PDAC_TISSUE_1	B_cell	909	1.35781	10	0.0110011	-0.0558452	0	0
Pancreas_Steele2020_Data_Merged_RegulonScores_withImmuneMarkers	PDAC_TISSUE_1	Dendritic	909	1.35781	62	0.0682068	-0.428425	0	0
Pancreas_Steele2020_Data_Merged_RegulonScores_withImmuneMarkers	PDAC_TISSUE_1	Epithelial	909	1.35781	9	0.00990099	-0.577329	0	0
Pancreas_Steele2020_Data_Merged_RegulonScores_withImmuneMarkers	PDAC_TISSUE_1	Fibroblast	909	1.35781	5	0.00550055	1.9756	5	0.00550055
Pancreas_Steele2020_Data_Merged_RegulonScores_withImmuneMarkers	PDAC_TISSUE_1	Macrophage	909	1.35781	109	0.119912	-0.550103	1	0.00110011
Pancreas_Steele2020_Data_Merged_RegulonScores_withImmuneMarkers	PDAC_TISSUE_1	Malignant	909	1.35781	320	0.352035	-0.709535	6	0.00660066
Pancreas_Steele2020_Data_Merged_RegulonScores_withImmuneMarkers	PDAC_TISSUE_1	T_cell	909	1.35781	382	0.420242	-1.26607	0	0
Pancreas_Steele2020_Data_Merged_RegulonScores_withImmuneMarkers	PDAC_TISSUE_1	mast	909	1.35781	3	0.00330033	0.183237	0	0
Pancreas_Steele2020_Data_Merged_RegulonScores_withImmuneMarkers	PDAC_TISSUE_1	plasma	909	1.35781	9	0.00990099	-0.958142	0	0
Colorectal_Lee2020_Data_Merged_RegulonScores_withImmuneMarkers	SMC11	B_cell	505	1.3658	99	0.19604	-0.405181	0	0
Colorectal_Lee2020_Data_Merged_RegulonScores_withImmuneMarkers	SMC11	Endothelial	505	1.3658	17	0.0336634	1.16324	15	0.029703
Colorectal_Lee2020_Data_Merged_RegulonScores_withImmuneMarkers	SMC11	Epithelial	505	1.3658	1	0.0019802	0.102911	0	0
Colorectal_Lee2020_Data_Merged_RegulonScores_withImmuneMarkers	SMC11	Fibroblast	505	1.3658	23	0.0455446	1.60003	22	0.0435644
Colorectal_Lee2020_Data_Merged_RegulonScores_withImmuneMarkers	SMC11	Macrophage	505	1.3658	45	0.0891089	-0.518856	0	0
Colorectal_Lee2020_Data_Merged_RegulonScores_withImmuneMarkers	SMC11	Malignant	505	1.3658	270	0.534653	-0.474553	10	0.019802
Colorectal_Lee2020_Data_Merged_RegulonScores_withImmuneMarkers	SMC11	T_cell	505	1.3658	50	0.0990099	-0.764499	0	0
Kidney_Bi2021_Data_Merged_RegulonScores_withImmuneMarkers	P915	B_cell	2047	1.3778	2	0.00097704	-1.14146	0	0
Kidney_Bi2021_Data_Merged_RegulonScores_withImmuneMarkers	P915	Dendritic	2047	1.3778	124	0.0605765	-0.51681	0	0
Kidney_Bi2021_Data_Merged_RegulonScores_withImmuneMarkers	P915	Endothelial	2047	1.3778	21	0.0102589	0.851083	11	0.00537372
Kidney_Bi2021_Data_Merged_RegulonScores_withImmuneMarkers	P915	Macrophage	2047	1.3778	1103	0.538837	-1.03607	0	0
Kidney_Bi2021_Data_Merged_RegulonScores_withImmuneMarkers	P915	Malignant	2047	1.3778	266	0.129946	-0.868589	8	0.00390816
Kidney_Bi2021_Data_Merged_RegulonScores_withImmuneMarkers	P915	Monocyte	2047	1.3778	140	0.0683928	-0.468927	0	0
Kidney_Bi2021_Data_Merged_RegulonScores_withImmuneMarkers	P915	NK_cell	2047	1.3778	3	0.00146556	-1.3538	0	0
Kidney_Bi2021_Data_Merged_RegulonScores_withImmuneMarkers	P915	T_cell	2047	1.3778	366	0.178798	-1.48608	0	0
Kidney_Bi2021_Data_Merged_RegulonScores_withImmuneMarkers	P915	myeloid	2047	1.3778	16	0.00781632	-0.0858204	0	0
Kidney_Bi2021_Data_Merged_RegulonScores_withImmuneMarkers	P915	plasma	2047	1.3778	6	0.00293112	-0.472128	0	0
Ovarian_Olalekan2021_Data_Merged_RegulonScores_withImmuneMarkers	omentum6885	Endothelial	362	1.38837	6	0.0165746	0.245907	0	0
Ovarian_Olalekan2021_Data_Merged_RegulonScores_withImmuneMarkers	omentum6885	Fibroblast	362	1.38837	115	0.31768	0.49009	17	0.0469613
Ovarian_Olalekan2021_Data_Merged_RegulonScores_withImmuneMarkers	omentum6885	Malignant	362	1.38837	162	0.447514	-0.0435555	20	0.0552486
Ovarian_Olalekan2021_Data_Merged_RegulonScores_withImmuneMarkers	omentum6885	Monocyte	362	1.38837	18	0.0497238	-0.777222	0	0
Ovarian_Olalekan2021_Data_Merged_RegulonScores_withImmuneMarkers	omentum6885	T_cell	362	1.38837	1	0.00276243	-1.46538	0	0
Ovarian_Olalekan2021_Data_Merged_RegulonScores_withImmuneMarkers	omentum6885	esc	362	1.38837	42	0.116022	-0.648467	1	0.00276243
Ovarian_Olalekan2021_Data_Merged_RegulonScores_withImmuneMarkers	omentum6885	msc	362	1.38837	6	0.0165746	0.0150072	0	0
Ovarian_Olalekan2021_Data_Merged_RegulonScores_withImmuneMarkers	omentum6885	plasma	362	1.38837	12	0.0331492	-1.4631	0	0
Ovarian_Olalekan2021_Data_Merged_RegulonScores_withImmuneMarkers	omentum3401	B_cell	1404	1.38892	1	0.000712251	-0.453168	0	0
Ovarian_Olalekan2021_Data_Merged_RegulonScores_withImmuneMarkers	omentum3401	Dendritic	1404	1.38892	5	0.00356125	0.158005	1	0.000712251
Ovarian_Olalekan2021_Data_Merged_RegulonScores_withImmuneMarkers	omentum3401	Endothelial	1404	1.38892	13	0.00925926	0.934679	5	0.00356125
Ovarian_Olalekan2021_Data_Merged_RegulonScores_withImmuneMarkers	omentum3401	Fibroblast	1404	1.38892	499	0.355413	0.848424	183	0.130342
Ovarian_Olalekan2021_Data_Merged_RegulonScores_withImmuneMarkers	omentum3401	Malignant	1404	1.38892	611	0.435185	0.118485	90	0.0641026
Ovarian_Olalekan2021_Data_Merged_RegulonScores_withImmuneMarkers	omentum3401	Monocyte	1404	1.38892	82	0.0584046	-0.371412	1	0.000712251
Ovarian_Olalekan2021_Data_Merged_RegulonScores_withImmuneMarkers	omentum3401	T_cell	1404	1.38892	14	0.00997151	-1.19104	0	0
Ovarian_Olalekan2021_Data_Merged_RegulonScores_withImmuneMarkers	omentum3401	esc	1404	1.38892	113	0.0804843	-0.218208	13	0.00925926
Ovarian_Olalekan2021_Data_Merged_RegulonScores_withImmuneMarkers	omentum3401	msc	1404	1.38892	37	0.0263533	0.177267	3	0.00213675
Ovarian_Olalekan2021_Data_Merged_RegulonScores_withImmuneMarkers	omentum3401	plasma	1404	1.38892	29	0.0206553	-0.905658	0	0
Lung_Qian2020_Data_Merged_RegulonScores_withImmuneMarkers	3	B_cell	2132	1.39967	36	0.0168856	-0.0801547	0	0
Lung_Qian2020_Data_Merged_RegulonScores_withImmuneMarkers	3	Endothelial	2132	1.39967	116	0.054409	1.22766	95	0.0445591
Lung_Qian2020_Data_Merged_RegulonScores_withImmuneMarkers	3	Epithelial	2132	1.39967	16	0.00750469	1.18622	12	0.00562852
Lung_Qian2020_Data_Merged_RegulonScores_withImmuneMarkers	3	Fibroblast	2132	1.39967	259	0.121482	2.26416	251	0.11773
Lung_Qian2020_Data_Merged_RegulonScores_withImmuneMarkers	3	Macrophage	2132	1.39967	765	0.358818	-0.311335	0	0
Lung_Qian2020_Data_Merged_RegulonScores_withImmuneMarkers	3	Malignant	2132	1.39967	864	0.405253	0.427388	235	0.110225
Lung_Qian2020_Data_Merged_RegulonScores_withImmuneMarkers	3	T_cell	2132	1.39967	55	0.0257974	-1.18255	0	0
Lung_Qian2020_Data_Merged_RegulonScores_withImmuneMarkers	3	alveolar	2132	1.39967	15	0.00703565	0.658787	5	0.00234522
Lung_Qian2020_Data_Merged_RegulonScores_withImmuneMarkers	3	mast	2132	1.39967	6	0.00281426	-0.0789215	0	0
Lung_Qian2020_Data_Merged_RegulonScores_withImmuneMarkers	8	B_cell	2124	1.40487	554	0.260829	-0.663191	0	0
Lung_Qian2020_Data_Merged_RegulonScores_withImmuneMarkers	8	Endothelial	2124	1.40487	24	0.0112994	0.9183	13	0.00612053
Lung_Qian2020_Data_Merged_RegulonScores_withImmuneMarkers	8	Epithelial	2124	1.40487	3	0.00141243	0.686326	1	0.00047081
Lung_Qian2020_Data_Merged_RegulonScores_withImmuneMarkers	8	Fibroblast	2124	1.40487	21	0.00988701	1.47382	17	0.00800377
Lung_Qian2020_Data_Merged_RegulonScores_withImmuneMarkers	8	Macrophage	2124	1.40487	241	0.113465	-0.718755	0	0
Lung_Qian2020_Data_Merged_RegulonScores_withImmuneMarkers	8	Malignant	2124	1.40487	154	0.0725047	-0.145549	12	0.00564972
Lung_Qian2020_Data_Merged_RegulonScores_withImmuneMarkers	8	T_cell	2124	1.40487	1036	0.487759	-0.796778	0	0
Lung_Qian2020_Data_Merged_RegulonScores_withImmuneMarkers	8	alveolar	2124	1.40487	28	0.0131827	-0.554721	0	0
Lung_Qian2020_Data_Merged_RegulonScores_withImmuneMarkers	8	mast	2124	1.40487	63	0.029661	0.0977536	1	0.00047081
Pancreas_Peng2019_Data_Merged_RegulonScores_withImmuneMarkers	T20	Endothelial	456	1.40867	88	0.192982	0.561318	15	0.0328947
Pancreas_Peng2019_Data_Merged_RegulonScores_withImmuneMarkers	T20	Macrophage	456	1.40867	23	0.0504386	-0.85939	0	0
Pancreas_Peng2019_Data_Merged_RegulonScores_withImmuneMarkers	T20	Malignant	456	1.40867	249	0.546053	-0.719348	0	0
Pancreas_Peng2019_Data_Merged_RegulonScores_withImmuneMarkers	T20	T_cell	456	1.40867	5	0.0109649	-1.08592	0	0
Pancreas_Peng2019_Data_Merged_RegulonScores_withImmuneMarkers	T20	ductal_1	456	1.40867	43	0.0942982	-0.0770969	1	0.00219298
Pancreas_Peng2019_Data_Merged_RegulonScores_withImmuneMarkers	T20	ductal_2	456	1.40867	12	0.0263158	-0.165894	0	0
Pancreas_Peng2019_Data_Merged_RegulonScores_withImmuneMarkers	T20	endocrine	456	1.40867	8	0.0175439	-0.268384	1	0.00219298
Pancreas_Peng2019_Data_Merged_RegulonScores_withImmuneMarkers	T20	stellate	456	1.40867	28	0.0614035	0.890543	12	0.0263158
Lung_Xing2021_Data_Merged_RegulonScores_withImmuneMarkers	NM3N	B_cell	1048	1.41241	18	0.0171756	-0.587879	0	0
Lung_Xing2021_Data_Merged_RegulonScores_withImmuneMarkers	NM3N	Dendritic	1048	1.41241	24	0.0229008	-0.21454	0	0
Lung_Xing2021_Data_Merged_RegulonScores_withImmuneMarkers	NM3N	Endothelial	1048	1.41241	47	0.0448473	0.932868	21	0.0200382
Lung_Xing2021_Data_Merged_RegulonScores_withImmuneMarkers	NM3N	Epithelial	1048	1.41241	201	0.191794	0.784199	60	0.0572519
Lung_Xing2021_Data_Merged_RegulonScores_withImmuneMarkers	NM3N	Fibroblast	1048	1.41241	32	0.0305344	2.19876	30	0.028626
Lung_Xing2021_Data_Merged_RegulonScores_withImmuneMarkers	NM3N	Macrophage	1048	1.41241	589	0.562023	-0.670307	1	0.000954198
Lung_Xing2021_Data_Merged_RegulonScores_withImmuneMarkers	NM3N	Monocyte	1048	1.41241	56	0.0534351	-0.130635	0	0
Lung_Xing2021_Data_Merged_RegulonScores_withImmuneMarkers	NM3N	NK_cell	1048	1.41241	1	0.000954198	-1.04579	0	0
Lung_Xing2021_Data_Merged_RegulonScores_withImmuneMarkers	NM3N	T_cell	1048	1.41241	78	0.0744275	-1.07086	0	0
Lung_Xing2021_Data_Merged_RegulonScores_withImmuneMarkers	NM3N	erythroblast	1048	1.41241	1	0.000954198	-1.35561	0	0
Lung_Xing2021_Data_Merged_RegulonScores_withImmuneMarkers	NM3N	mast	1048	1.41241	1	0.000954198	0.503603	0	0
Pancreas_Peng2019_Data_Merged_RegulonScores_withImmuneMarkers	T11	B_cell	2584	1.41501	10	0.00386997	-0.271303	0	0
Pancreas_Peng2019_Data_Merged_RegulonScores_withImmuneMarkers	T11	Endothelial	2584	1.41501	42	0.0162539	0.640668	11	0.00425697
Pancreas_Peng2019_Data_Merged_RegulonScores_withImmuneMarkers	T11	Fibroblast	2584	1.41501	1466	0.567337	1.17627	928	0.359133
Pancreas_Peng2019_Data_Merged_RegulonScores_withImmuneMarkers	T11	Macrophage	2584	1.41501	296	0.114551	-0.642369	0	0
Pancreas_Peng2019_Data_Merged_RegulonScores_withImmuneMarkers	T11	Malignant	2584	1.41501	142	0.0549536	-0.523065	0	0
Pancreas_Peng2019_Data_Merged_RegulonScores_withImmuneMarkers	T11	T_cell	2584	1.41501	38	0.0147059	-1.41812	0	0
Pancreas_Peng2019_Data_Merged_RegulonScores_withImmuneMarkers	T11	acinar	2584	1.41501	2	0.000773994	-0.0874935	0	0
Pancreas_Peng2019_Data_Merged_RegulonScores_withImmuneMarkers	T11	ductal_1	2584	1.41501	126	0.0487616	0.12804	2	0.000773994
Pancreas_Peng2019_Data_Merged_RegulonScores_withImmuneMarkers	T11	ductal_2	2584	1.41501	34	0.0131579	0.0993619	1	0.000386997
Pancreas_Peng2019_Data_Merged_RegulonScores_withImmuneMarkers	T11	endocrine	2584	1.41501	17	0.00657895	0.093189	0	0
Pancreas_Peng2019_Data_Merged_RegulonScores_withImmuneMarkers	T11	stellate	2584	1.41501	411	0.159056	0.764773	122	0.0472136
Other-Models_Cui2021_Data_Merged_RegulonScores_withImmuneMarkers	P18	Endothelial	159	1.41749	5	0.0314465	-0.422514	0	0
Other-Models_Cui2021_Data_Merged_RegulonScores_withImmuneMarkers	P18	Fibroblast	159	1.41749	7	0.0440252	1.07897	5	0.0314465
Other-Models_Cui2021_Data_Merged_RegulonScores_withImmuneMarkers	P18	Malignant	159	1.41749	89	0.559748	-0.185022	10	0.0628931
Other-Models_Cui2021_Data_Merged_RegulonScores_withImmuneMarkers	P18	Monocyte	159	1.41749	23	0.144654	-1.16879	0	0
Other-Models_Cui2021_Data_Merged_RegulonScores_withImmuneMarkers	P18	T_cell	159	1.41749	8	0.0503145	-2.59938	0	0
Other-Models_Cui2021_Data_Merged_RegulonScores_withImmuneMarkers	P18	gonadotroph	159	1.41749	1	0.00628931	0.596419	0	0
Other-Models_Cui2021_Data_Merged_RegulonScores_withImmuneMarkers	P18	lactotroph	159	1.41749	20	0.125786	-0.0567941	1	0.00628931
Other-Models_Cui2021_Data_Merged_RegulonScores_withImmuneMarkers	P18	somatotroph	159	1.41749	6	0.0377358	-0.218057	0	0
Lung_Xing2021_Data_Merged_RegulonScores_withImmuneMarkers	SSN30	B_cell	1030	1.42082	65	0.0631068	-0.174564	1	0.000970874
Lung_Xing2021_Data_Merged_RegulonScores_withImmuneMarkers	SSN30	Dendritic	1030	1.42082	20	0.0194175	0.0817187	0	0
Lung_Xing2021_Data_Merged_RegulonScores_withImmuneMarkers	SSN30	Endothelial	1030	1.42082	11	0.0106796	0.956281	4	0.0038835
Lung_Xing2021_Data_Merged_RegulonScores_withImmuneMarkers	SSN30	Epithelial	1030	1.42082	450	0.436893	0.922055	197	0.191262
Lung_Xing2021_Data_Merged_RegulonScores_withImmuneMarkers	SSN30	Fibroblast	1030	1.42082	7	0.00679612	3.11389	7	0.00679612
Lung_Xing2021_Data_Merged_RegulonScores_withImmuneMarkers	SSN30	Macrophage	1030	1.42082	49	0.0475728	-0.409572	0	0
Lung_Xing2021_Data_Merged_RegulonScores_withImmuneMarkers	SSN30	Malignant	1030	1.42082	370	0.359223	1.18895	240	0.23301
Lung_Xing2021_Data_Merged_RegulonScores_withImmuneMarkers	SSN30	Monocyte	1030	1.42082	32	0.031068	0.00981915	0	0
Lung_Xing2021_Data_Merged_RegulonScores_withImmuneMarkers	SSN30	NK_cell	1030	1.42082	5	0.00485437	-0.264212	0	0
Lung_Xing2021_Data_Merged_RegulonScores_withImmuneMarkers	SSN30	T_cell	1030	1.42082	21	0.0203883	-0.643395	0	0
Lung_Qian2020_Data_Merged_RegulonScores_withImmuneMarkers	2	B_cell	513	1.42347	15	0.0292398	-0.632125	0	0
Lung_Qian2020_Data_Merged_RegulonScores_withImmuneMarkers	2	Dendritic	513	1.42347	3	0.00584795	-0.592773	0	0
Lung_Qian2020_Data_Merged_RegulonScores_withImmuneMarkers	2	Endothelial	513	1.42347	10	0.0194932	0.453764	0	0
Lung_Qian2020_Data_Merged_RegulonScores_withImmuneMarkers	2	Fibroblast	513	1.42347	72	0.140351	1.11156	53	0.103314
Lung_Qian2020_Data_Merged_RegulonScores_withImmuneMarkers	2	Macrophage	513	1.42347	240	0.467836	-0.949479	0	0
Lung_Qian2020_Data_Merged_RegulonScores_withImmuneMarkers	2	Malignant	513	1.42347	140	0.272904	0.0357472	11	0.0214425
Lung_Qian2020_Data_Merged_RegulonScores_withImmuneMarkers	2	T_cell	513	1.42347	14	0.0272904	-1.68136	0	0
Lung_Qian2020_Data_Merged_RegulonScores_withImmuneMarkers	2	alveolar	513	1.42347	18	0.0350877	0.137567	0	0
Lung_Qian2020_Data_Merged_RegulonScores_withImmuneMarkers	2	mast	513	1.42347	1	0.00194932	-0.43776	0	0
Lung_Maynard2020_Data_Merged_RegulonScores_withImmuneMarkers	TH222	B_cell	801	1.42604	7	0.00873908	-0.433595	0	0
Lung_Maynard2020_Data_Merged_RegulonScores_withImmuneMarkers	TH222	Dendritic	801	1.42604	3	0.00374532	-0.229755	0	0
Lung_Maynard2020_Data_Merged_RegulonScores_withImmuneMarkers	TH222	Endothelial	801	1.42604	20	0.0249688	0.605122	12	0.0149813
Lung_Maynard2020_Data_Merged_RegulonScores_withImmuneMarkers	TH222	Fibroblast	801	1.42604	277	0.345818	1.92093	277	0.345818
Lung_Maynard2020_Data_Merged_RegulonScores_withImmuneMarkers	TH222	Macrophage	801	1.42604	367	0.458177	-0.465895	4	0.00499376
Lung_Maynard2020_Data_Merged_RegulonScores_withImmuneMarkers	TH222	Malignant	801	1.42604	14	0.0174782	-0.112695	1	0.00124844
Lung_Maynard2020_Data_Merged_RegulonScores_withImmuneMarkers	TH222	NK_cell	801	1.42604	4	0.00499376	-0.639239	0	0
Lung_Maynard2020_Data_Merged_RegulonScores_withImmuneMarkers	TH222	T_cell	801	1.42604	43	0.0536829	-0.331581	0	0
Lung_Maynard2020_Data_Merged_RegulonScores_withImmuneMarkers	TH222	lymphovascular	801	1.42604	2	0.00249688	0.759374	2	0.00249688
Lung_Maynard2020_Data_Merged_RegulonScores_withImmuneMarkers	TH222	mast	801	1.42604	36	0.0449438	0.239491	6	0.00749064
Lung_Maynard2020_Data_Merged_RegulonScores_withImmuneMarkers	TH222	myofibroblast	801	1.42604	8	0.00998752	1.10539	8	0.00998752
Lung_Maynard2020_Data_Merged_RegulonScores_withImmuneMarkers	TH222	plasma	801	1.42604	20	0.0249688	-0.352318	1	0.00124844
Breast_Qian2020_Data_Merged_RegulonScores_withImmuneMarkers	53	B_cell	1307	1.43077	164	0.125478	-0.580801	0	0
Breast_Qian2020_Data_Merged_RegulonScores_withImmuneMarkers	53	Dendritic	1307	1.43077	9	0.006886	-0.641869	0	0
Breast_Qian2020_Data_Merged_RegulonScores_withImmuneMarkers	53	Endothelial	1307	1.43077	33	0.0252487	0.350154	9	0.006886
Breast_Qian2020_Data_Merged_RegulonScores_withImmuneMarkers	53	Fibroblast	1307	1.43077	33	0.0252487	0.97412	28	0.0214231
Breast_Qian2020_Data_Merged_RegulonScores_withImmuneMarkers	53	Macrophage	1307	1.43077	26	0.0198929	-0.640701	0	0
Breast_Qian2020_Data_Merged_RegulonScores_withImmuneMarkers	53	Malignant	1307	1.43077	217	0.166029	0.258571	27	0.020658
Breast_Qian2020_Data_Merged_RegulonScores_withImmuneMarkers	53	T_cell	1307	1.43077	688	0.526396	-0.759226	0	0
Breast_Qian2020_Data_Merged_RegulonScores_withImmuneMarkers	53	mast	1307	1.43077	137	0.10482	-0.267851	0	0
Lung_Kim2020_Data_Merged_RegulonScores_withImmuneMarkers	P0028	B_cell	1675	1.43156	77	0.0459701	-0.543115	0	0
Lung_Kim2020_Data_Merged_RegulonScores_withImmuneMarkers	P0028	Dendritic	1675	1.43156	1	0.000597015	-0.151786	0	0
Lung_Kim2020_Data_Merged_RegulonScores_withImmuneMarkers	P0028	Endothelial	1675	1.43156	16	0.00955224	0.508196	7	0.0041791
Lung_Kim2020_Data_Merged_RegulonScores_withImmuneMarkers	P0028	Epithelial	1675	1.43156	189	0.112836	0.233355	23	0.0137313
Lung_Kim2020_Data_Merged_RegulonScores_withImmuneMarkers	P0028	Fibroblast	1675	1.43156	52	0.0310448	1.54781	44	0.0262687
Lung_Kim2020_Data_Merged_RegulonScores_withImmuneMarkers	P0028	Macrophage	1675	1.43156	428	0.255522	-0.50481	0	0
Lung_Kim2020_Data_Merged_RegulonScores_withImmuneMarkers	P0028	Malignant	1675	1.43156	826	0.493134	-0.0169131	100	0.0597015
Lung_Kim2020_Data_Merged_RegulonScores_withImmuneMarkers	P0028	NK_cell	1675	1.43156	1	0.000597015	-0.876226	0	0
Lung_Kim2020_Data_Merged_RegulonScores_withImmuneMarkers	P0028	T_cell	1675	1.43156	51	0.0304478	-1.17789	0	0
Lung_Kim2020_Data_Merged_RegulonScores_withImmuneMarkers	P0028	mast	1675	1.43156	34	0.0202985	-0.115079	0	0
Colorectal_Lee2020_Data_Merged_RegulonScores_withImmuneMarkers	SMC04	B_cell	630	1.43544	10	0.015873	-0.498062	0	0
Colorectal_Lee2020_Data_Merged_RegulonScores_withImmuneMarkers	SMC04	Endothelial	630	1.43544	59	0.0936508	1.06443	48	0.0761905
Colorectal_Lee2020_Data_Merged_RegulonScores_withImmuneMarkers	SMC04	Fibroblast	630	1.43544	58	0.0920635	1.4888	54	0.0857143
Colorectal_Lee2020_Data_Merged_RegulonScores_withImmuneMarkers	SMC04	Macrophage	630	1.43544	216	0.342857	-0.471776	3	0.0047619
Colorectal_Lee2020_Data_Merged_RegulonScores_withImmuneMarkers	SMC04	Malignant	630	1.43544	240	0.380952	-0.373688	11	0.0174603
Colorectal_Lee2020_Data_Merged_RegulonScores_withImmuneMarkers	SMC04	T_cell	630	1.43544	47	0.0746032	-0.960548	0	0
Lung_Qian2020_Data_Merged_RegulonScores_withImmuneMarkers	5	B_cell	3108	1.44255	91	0.0292793	-0.357851	1	0.00032175
Lung_Qian2020_Data_Merged_RegulonScores_withImmuneMarkers	5	Dendritic	3108	1.44255	2	0.000643501	-0.22494	0	0
Lung_Qian2020_Data_Merged_RegulonScores_withImmuneMarkers	5	Endothelial	3108	1.44255	145	0.0466538	1.52744	128	0.041184
Lung_Qian2020_Data_Merged_RegulonScores_withImmuneMarkers	5	Epithelial	3108	1.44255	126	0.0405405	1.40266	108	0.034749
Lung_Qian2020_Data_Merged_RegulonScores_withImmuneMarkers	5	Fibroblast	3108	1.44255	188	0.0604891	2.34122	184	0.0592021
Lung_Qian2020_Data_Merged_RegulonScores_withImmuneMarkers	5	Macrophage	3108	1.44255	437	0.140605	-0.334713	7	0.00225225
Lung_Qian2020_Data_Merged_RegulonScores_withImmuneMarkers	5	Malignant	3108	1.44255	1825	0.587194	0.675657	680	0.21879
Lung_Qian2020_Data_Merged_RegulonScores_withImmuneMarkers	5	T_cell	3108	1.44255	129	0.0415058	-1.02725	0	0
Lung_Qian2020_Data_Merged_RegulonScores_withImmuneMarkers	5	alveolar	3108	1.44255	151	0.0485843	1.04383	94	0.0302445
Lung_Qian2020_Data_Merged_RegulonScores_withImmuneMarkers	5	mast	3108	1.44255	14	0.0045045	0.0192608	0	0
Colorectal_Lee2020_Data_Merged_RegulonScores_withImmuneMarkers	SMC23	B_cell	466	1.44417	50	0.107296	-0.414798	0	0
Colorectal_Lee2020_Data_Merged_RegulonScores_withImmuneMarkers	SMC23	Endothelial	466	1.44417	12	0.0257511	0.949147	7	0.0150215
Colorectal_Lee2020_Data_Merged_RegulonScores_withImmuneMarkers	SMC23	Epithelial	466	1.44417	1	0.00214592	-0.28263	0	0
Colorectal_Lee2020_Data_Merged_RegulonScores_withImmuneMarkers	SMC23	Fibroblast	466	1.44417	18	0.0386266	1.79365	18	0.0386266
Colorectal_Lee2020_Data_Merged_RegulonScores_withImmuneMarkers	SMC23	Macrophage	466	1.44417	151	0.324034	-0.46324	1	0.00214592
Colorectal_Lee2020_Data_Merged_RegulonScores_withImmuneMarkers	SMC23	Malignant	466	1.44417	184	0.39485	-0.13447	21	0.0450644
Colorectal_Lee2020_Data_Merged_RegulonScores_withImmuneMarkers	SMC23	T_cell	466	1.44417	50	0.107296	-0.702342	0	0
Kidney_Zhang2021_Data_Merged_RegulonScores_withImmuneMarkers	SI_19703	Endothelial	2675	1.45252	521	0.194766	0.812229	187	0.0699065
Kidney_Zhang2021_Data_Merged_RegulonScores_withImmuneMarkers	SI_19703	Macrophage	2675	1.45252	364	0.136075	-0.963537	0	0
Kidney_Zhang2021_Data_Merged_RegulonScores_withImmuneMarkers	SI_19703	Malignant	2675	1.45252	1129	0.422056	0.00155031	23	0.00859813
Kidney_Zhang2021_Data_Merged_RegulonScores_withImmuneMarkers	SI_19703	Pericyte	2675	1.45252	179	0.0669159	1.59007	156	0.0583178
Kidney_Zhang2021_Data_Merged_RegulonScores_withImmuneMarkers	SI_19703	mast	2675	1.45252	4	0.00149533	-0.322145	0	0
Kidney_Zhang2021_Data_Merged_RegulonScores_withImmuneMarkers	SI_19703	myocyte	2675	1.45252	478	0.178692	1.09163	284	0.106168
Kidney_Zhang2021_Data_Merged_RegulonScores_withImmuneMarkers	SI_23843	Endothelial	2895	1.45293	756	0.26114	0.589848	151	0.0521589
Kidney_Zhang2021_Data_Merged_RegulonScores_withImmuneMarkers	SI_23843	Macrophage	2895	1.45293	366	0.126425	-0.375532	1	0.000345423
Kidney_Zhang2021_Data_Merged_RegulonScores_withImmuneMarkers	SI_23843	Malignant	2895	1.45293	1143	0.394819	-0.171058	8	0.00276339
Kidney_Zhang2021_Data_Merged_RegulonScores_withImmuneMarkers	SI_23843	Pericyte	2895	1.45293	114	0.0393782	1.30413	81	0.0279793
Kidney_Zhang2021_Data_Merged_RegulonScores_withImmuneMarkers	SI_23843	T_cell	2895	1.45293	10	0.00345423	-1.46816	0	0
Kidney_Zhang2021_Data_Merged_RegulonScores_withImmuneMarkers	SI_23843	myocyte	2895	1.45293	492	0.169948	1.0887	284	0.0981002
Kidney_Zhang2021_Data_Merged_RegulonScores_withImmuneMarkers	SI_23843	plasma	2895	1.45293	14	0.00483592	-0.237422	0	0
Prostate_Dong2020_Data_Merged_RegulonScores_withImmuneMarkers	patient #5	Endothelial	3964	1.46809	245	0.0618063	0.511035	61	0.0153885
Prostate_Dong2020_Data_Merged_RegulonScores_withImmuneMarkers	patient #5	Epithelial	3964	1.46809	222	0.056004	-0.615386	1	0.00025227
Prostate_Dong2020_Data_Merged_RegulonScores_withImmuneMarkers	patient #5	Fibroblast	3964	1.46809	1151	0.290363	0.987023	617	0.155651
Prostate_Dong2020_Data_Merged_RegulonScores_withImmuneMarkers	patient #5	Malignant	3964	1.46809	1631	0.411453	-0.226308	53	0.0133703
Prostate_Dong2020_Data_Merged_RegulonScores_withImmuneMarkers	patient #5	lymphoid	3964	1.46809	178	0.0449041	-1.74914	0	0
Prostate_Dong2020_Data_Merged_RegulonScores_withImmuneMarkers	patient #5	myeloid	3964	1.46809	537	0.135469	-1.26554	0	0
Lung_Xing2021_Data_Merged_RegulonScores_withImmuneMarkers	NM4C	B_cell	875	1.46997	51	0.0582857	-0.699073	0	0
Lung_Xing2021_Data_Merged_RegulonScores_withImmuneMarkers	NM4C	Dendritic	875	1.46997	11	0.0125714	-0.47633	0	0
Lung_Xing2021_Data_Merged_RegulonScores_withImmuneMarkers	NM4C	Endothelial	875	1.46997	5	0.00571429	0.952416	4	0.00457143
Lung_Xing2021_Data_Merged_RegulonScores_withImmuneMarkers	NM4C	Epithelial	875	1.46997	44	0.0502857	-0.435543	4	0.00457143
Lung_Xing2021_Data_Merged_RegulonScores_withImmuneMarkers	NM4C	Fibroblast	875	1.46997	6	0.00685714	1.8196	6	0.00685714
Lung_Xing2021_Data_Merged_RegulonScores_withImmuneMarkers	NM4C	Macrophage	875	1.46997	104	0.118857	-1.04336	0	0
Lung_Xing2021_Data_Merged_RegulonScores_withImmuneMarkers	NM4C	Malignant	875	1.46997	426	0.486857	-0.298684	17	0.0194286
Lung_Xing2021_Data_Merged_RegulonScores_withImmuneMarkers	NM4C	Monocyte	875	1.46997	15	0.0171429	-0.799286	0	0
Lung_Xing2021_Data_Merged_RegulonScores_withImmuneMarkers	NM4C	NK_cell	875	1.46997	3	0.00342857	-1.57736	0	0
Lung_Xing2021_Data_Merged_RegulonScores_withImmuneMarkers	NM4C	T_cell	875	1.46997	210	0.24	-1.64142	0	0
Lung_Maynard2020_Data_Merged_RegulonScores_withImmuneMarkers	TH156	B_cell	163	1.47857	45	0.276074	-0.512956	0	0
Lung_Maynard2020_Data_Merged_RegulonScores_withImmuneMarkers	TH156	Dendritic	163	1.47857	38	0.233129	-0.540177	0	0
Lung_Maynard2020_Data_Merged_RegulonScores_withImmuneMarkers	TH156	Endothelial	163	1.47857	3	0.0184049	-0.443376	0	0
Lung_Maynard2020_Data_Merged_RegulonScores_withImmuneMarkers	TH156	Macrophage	163	1.47857	63	0.386503	-0.346359	1	0.00613497
Lung_Maynard2020_Data_Merged_RegulonScores_withImmuneMarkers	TH156	Malignant	163	1.47857	1	0.00613497	-0.743108	0	0
Lung_Maynard2020_Data_Merged_RegulonScores_withImmuneMarkers	TH156	NK_cell	163	1.47857	1	0.00613497	-0.955848	0	0
Lung_Maynard2020_Data_Merged_RegulonScores_withImmuneMarkers	TH156	T_cell	163	1.47857	1	0.00613497	-1.9524	0	0
Lung_Maynard2020_Data_Merged_RegulonScores_withImmuneMarkers	TH156	mast	163	1.47857	2	0.0122699	-0.257508	0	0
Lung_Maynard2020_Data_Merged_RegulonScores_withImmuneMarkers	TH156	myofibroblast	163	1.47857	3	0.0184049	-0.647148	0	0
Lung_Maynard2020_Data_Merged_RegulonScores_withImmuneMarkers	TH156	plasma	163	1.47857	6	0.0368098	-0.608427	0	0
Lung_Xing2021_Data_Merged_RegulonScores_withImmuneMarkers	NM6M	B_cell	1104	1.50062	378	0.342391	-0.709244	0	0
Lung_Xing2021_Data_Merged_RegulonScores_withImmuneMarkers	NM6M	Dendritic	1104	1.50062	15	0.013587	-1.34748	0	0
Lung_Xing2021_Data_Merged_RegulonScores_withImmuneMarkers	NM6M	Endothelial	1104	1.50062	21	0.0190217	0.904195	9	0.00815217
Lung_Xing2021_Data_Merged_RegulonScores_withImmuneMarkers	NM6M	Epithelial	1104	1.50062	23	0.0208333	-0.608161	0	0
Lung_Xing2021_Data_Merged_RegulonScores_withImmuneMarkers	NM6M	Fibroblast	1104	1.50062	9	0.00815217	1.32922	5	0.00452899
Lung_Xing2021_Data_Merged_RegulonScores_withImmuneMarkers	NM6M	Macrophage	1104	1.50062	79	0.071558	-0.931428	0	0
Lung_Xing2021_Data_Merged_RegulonScores_withImmuneMarkers	NM6M	Malignant	1104	1.50062	2	0.00181159	-0.524352	0	0
Lung_Xing2021_Data_Merged_RegulonScores_withImmuneMarkers	NM6M	Monocyte	1104	1.50062	23	0.0208333	-0.640028	0	0
Lung_Xing2021_Data_Merged_RegulonScores_withImmuneMarkers	NM6M	NK_cell	1104	1.50062	26	0.0235507	-0.998519	0	0
Lung_Xing2021_Data_Merged_RegulonScores_withImmuneMarkers	NM6M	T_cell	1104	1.50062	480	0.434783	-0.742805	0	0
Lung_Xing2021_Data_Merged_RegulonScores_withImmuneMarkers	NM6M	erythroblast	1104	1.50062	4	0.00362319	-0.625337	0	0
Lung_Xing2021_Data_Merged_RegulonScores_withImmuneMarkers	NM6M	mast	1104	1.50062	44	0.0398551	0.0202678	0	0
Skin_Ji2020_Data_Merged_RegulonScores_withImmuneMarkers	P5	B_cell	2064	1.51022	30	0.0145349	-0.820446	0	0
Skin_Ji2020_Data_Merged_RegulonScores_withImmuneMarkers	P5	Dendritic	2064	1.51022	494	0.239341	-0.590038	2	0.000968992
Skin_Ji2020_Data_Merged_RegulonScores_withImmuneMarkers	P5	Endothelial	2064	1.51022	11	0.00532946	1.61035	9	0.00436047
Skin_Ji2020_Data_Merged_RegulonScores_withImmuneMarkers	P5	Fibroblast	2064	1.51022	23	0.0111434	2.23902	22	0.0106589
Skin_Ji2020_Data_Merged_RegulonScores_withImmuneMarkers	P5	Macrophage	2064	1.51022	206	0.0998062	-0.660195	0	0
Skin_Ji2020_Data_Merged_RegulonScores_withImmuneMarkers	P5	Malignant	2064	1.51022	1003	0.48595	0.754393	416	0.20155
Skin_Ji2020_Data_Merged_RegulonScores_withImmuneMarkers	P5	Melanocyte	2064	1.51022	4	0.00193798	1.82867	4	0.00193798
Skin_Ji2020_Data_Merged_RegulonScores_withImmuneMarkers	P5	NK_cell	2064	1.51022	20	0.00968992	-1.12439	0	0
Skin_Ji2020_Data_Merged_RegulonScores_withImmuneMarkers	P5	T_cell	2064	1.51022	168	0.0813953	-1.28058	0	0
Skin_Ji2020_Data_Merged_RegulonScores_withImmuneMarkers	P5	langerhans	2064	1.51022	77	0.0373062	-0.535918	1	0.000484496
Skin_Ji2020_Data_Merged_RegulonScores_withImmuneMarkers	P5	multiplet	2064	1.51022	4	0.00193798	-0.224964	1	0.000484496
Skin_Ji2020_Data_Merged_RegulonScores_withImmuneMarkers	P5	myeloid	2064	1.51022	24	0.0116279	-0.317904	0	0
Lung_Maynard2020_Data_Merged_RegulonScores_withImmuneMarkers	TH205	B_cell	529	1.51274	3	0.00567108	2.1785	2	0.00378072
Lung_Maynard2020_Data_Merged_RegulonScores_withImmuneMarkers	TH205	Dendritic	529	1.51274	11	0.020794	0.31746	3	0.00567108
Lung_Maynard2020_Data_Merged_RegulonScores_withImmuneMarkers	TH205	Endothelial	529	1.51274	44	0.0831758	1.0845	43	0.0812854
Lung_Maynard2020_Data_Merged_RegulonScores_withImmuneMarkers	TH205	Fibroblast	529	1.51274	175	0.330813	1.94832	173	0.327032
Lung_Maynard2020_Data_Merged_RegulonScores_withImmuneMarkers	TH205	Macrophage	529	1.51274	226	0.427221	0.0992951	22	0.0415879
Lung_Maynard2020_Data_Merged_RegulonScores_withImmuneMarkers	TH205	Malignant	529	1.51274	22	0.0415879	1.11304	17	0.0321361
Lung_Maynard2020_Data_Merged_RegulonScores_withImmuneMarkers	TH205	T_cell	529	1.51274	3	0.00567108	-0.759554	0	0
Lung_Maynard2020_Data_Merged_RegulonScores_withImmuneMarkers	TH205	lymphovascular	529	1.51274	2	0.00378072	0.548439	1	0.00189036
Lung_Maynard2020_Data_Merged_RegulonScores_withImmuneMarkers	TH205	mast	529	1.51274	22	0.0415879	0.264016	7	0.0132325
Lung_Maynard2020_Data_Merged_RegulonScores_withImmuneMarkers	TH205	myofibroblast	529	1.51274	15	0.0283554	1.4873	15	0.0283554
Lung_Maynard2020_Data_Merged_RegulonScores_withImmuneMarkers	TH205	plasma	529	1.51274	6	0.0113422	0.52292	3	0.00567108
Lung_Kim2020_Data_Merged_RegulonScores_withImmuneMarkers	P1058	B_cell	759	1.51459	28	0.0368906	-0.688644	0	0
Lung_Kim2020_Data_Merged_RegulonScores_withImmuneMarkers	P1058	Dendritic	759	1.51459	3	0.00395257	-0.458557	0	0
Lung_Kim2020_Data_Merged_RegulonScores_withImmuneMarkers	P1058	Endothelial	759	1.51459	9	0.0118577	0.383278	2	0.00263505
Lung_Kim2020_Data_Merged_RegulonScores_withImmuneMarkers	P1058	Epithelial	759	1.51459	20	0.0263505	0.778442	12	0.0158103
Lung_Kim2020_Data_Merged_RegulonScores_withImmuneMarkers	P1058	Fibroblast	759	1.51459	61	0.0803689	2.1344	61	0.0803689
Lung_Kim2020_Data_Merged_RegulonScores_withImmuneMarkers	P1058	Macrophage	759	1.51459	238	0.31357	-0.77858	3	0.00395257
Lung_Kim2020_Data_Merged_RegulonScores_withImmuneMarkers	P1058	Malignant	759	1.51459	318	0.418972	-0.356585	7	0.00922266
Lung_Kim2020_Data_Merged_RegulonScores_withImmuneMarkers	P1058	T_cell	759	1.51459	67	0.088274	-1.26358	0	0
Lung_Kim2020_Data_Merged_RegulonScores_withImmuneMarkers	P1058	mast	759	1.51459	15	0.0197628	-0.137082	0	0
Lung_Kim2020_Data_Merged_RegulonScores_withImmuneMarkers	P0025	B_cell	810	1.51468	203	0.250617	-0.423847	0	0
Lung_Kim2020_Data_Merged_RegulonScores_withImmuneMarkers	P0025	Dendritic	810	1.51468	16	0.0197531	-0.247782	0	0
Lung_Kim2020_Data_Merged_RegulonScores_withImmuneMarkers	P0025	Endothelial	810	1.51468	17	0.0209877	0.864437	12	0.0148148
Lung_Kim2020_Data_Merged_RegulonScores_withImmuneMarkers	P0025	Epithelial	810	1.51468	18	0.0222222	0.593163	6	0.00740741
Lung_Kim2020_Data_Merged_RegulonScores_withImmuneMarkers	P0025	Fibroblast	810	1.51468	17	0.0209877	1.97052	17	0.0209877
Lung_Kim2020_Data_Merged_RegulonScores_withImmuneMarkers	P0025	Macrophage	810	1.51468	386	0.476543	-0.32326	2	0.00246914
Lung_Kim2020_Data_Merged_RegulonScores_withImmuneMarkers	P0025	Malignant	810	1.51468	85	0.104938	0.479076	29	0.0358025
Lung_Kim2020_Data_Merged_RegulonScores_withImmuneMarkers	P0025	NK_cell	810	1.51468	2	0.00246914	-1.18655	0	0
Lung_Kim2020_Data_Merged_RegulonScores_withImmuneMarkers	P0025	T_cell	810	1.51468	56	0.0691358	-0.856566	0	0
Lung_Kim2020_Data_Merged_RegulonScores_withImmuneMarkers	P0025	mast	810	1.51468	10	0.0123457	0.262615	0	0
Lung_Maynard2020_Data_Merged_RegulonScores_withImmuneMarkers	TH171	B_cell	1132	1.51642	42	0.0371025	-0.754381	0	0
Lung_Maynard2020_Data_Merged_RegulonScores_withImmuneMarkers	TH171	Dendritic	1132	1.51642	23	0.020318	-0.0305884	1	0.000883392
Lung_Maynard2020_Data_Merged_RegulonScores_withImmuneMarkers	TH171	Endothelial	1132	1.51642	23	0.020318	0.651255	15	0.0132509
Lung_Maynard2020_Data_Merged_RegulonScores_withImmuneMarkers	TH171	Fibroblast	1132	1.51642	29	0.0256184	1.44759	29	0.0256184
Lung_Maynard2020_Data_Merged_RegulonScores_withImmuneMarkers	TH171	Macrophage	1132	1.51642	140	0.123675	-0.709167	1	0.000883392
Lung_Maynard2020_Data_Merged_RegulonScores_withImmuneMarkers	TH171	Malignant	1132	1.51642	659	0.582155	-0.751983	17	0.0150177
Lung_Maynard2020_Data_Merged_RegulonScores_withImmuneMarkers	TH171	NK_cell	1132	1.51642	7	0.00618375	-1.32273	0	0
Lung_Maynard2020_Data_Merged_RegulonScores_withImmuneMarkers	TH171	T_cell	1132	1.51642	97	0.085689	-1.61283	0	0
Lung_Maynard2020_Data_Merged_RegulonScores_withImmuneMarkers	TH171	lymphovascular	1132	1.51642	3	0.00265018	0.334648	2	0.00176678
Lung_Maynard2020_Data_Merged_RegulonScores_withImmuneMarkers	TH171	mast	1132	1.51642	18	0.0159011	-0.124388	0	0
Lung_Maynard2020_Data_Merged_RegulonScores_withImmuneMarkers	TH171	myofibroblast	1132	1.51642	20	0.0176678	1.25123	20	0.0176678
Lung_Maynard2020_Data_Merged_RegulonScores_withImmuneMarkers	TH171	plasma	1132	1.51642	71	0.0627208	-0.298741	1	0.000883392
Lung_Qian2020_Data_Merged_RegulonScores_withImmuneMarkers	1	B_cell	221	1.53313	32	0.144796	-0.6385	0	0
Lung_Qian2020_Data_Merged_RegulonScores_withImmuneMarkers	1	Dendritic	221	1.53313	3	0.0135747	-0.635033	0	0
Lung_Qian2020_Data_Merged_RegulonScores_withImmuneMarkers	1	Fibroblast	221	1.53313	2	0.00904977	1.41905	1	0.00452489
Lung_Qian2020_Data_Merged_RegulonScores_withImmuneMarkers	1	Macrophage	221	1.53313	45	0.20362	-0.758027	0	0
Lung_Qian2020_Data_Merged_RegulonScores_withImmuneMarkers	1	Malignant	221	1.53313	79	0.357466	-0.0860643	6	0.0271493
Lung_Qian2020_Data_Merged_RegulonScores_withImmuneMarkers	1	T_cell	221	1.53313	52	0.235294	-1.45978	0	0
Lung_Qian2020_Data_Merged_RegulonScores_withImmuneMarkers	1	alveolar	221	1.53313	8	0.0361991	-0.241548	0	0
Lung_Xing2021_Data_Merged_RegulonScores_withImmuneMarkers	SSN12	B_cell	337	1.54085	6	0.0178042	-0.431848	0	0
Lung_Xing2021_Data_Merged_RegulonScores_withImmuneMarkers	SSN12	Dendritic	337	1.54085	4	0.0118694	-0.43357	0	0
Lung_Xing2021_Data_Merged_RegulonScores_withImmuneMarkers	SSN12	Endothelial	337	1.54085	5	0.0148368	0.982099	2	0.00593472
Lung_Xing2021_Data_Merged_RegulonScores_withImmuneMarkers	SSN12	Epithelial	337	1.54085	36	0.106825	0.16015	4	0.0118694
Lung_Xing2021_Data_Merged_RegulonScores_withImmuneMarkers	SSN12	Macrophage	337	1.54085	41	0.121662	-0.385296	0	0
Lung_Xing2021_Data_Merged_RegulonScores_withImmuneMarkers	SSN12	Malignant	337	1.54085	177	0.525223	0.595924	33	0.0979228
Lung_Xing2021_Data_Merged_RegulonScores_withImmuneMarkers	SSN12	Monocyte	337	1.54085	39	0.115727	-0.215274	0	0
Lung_Xing2021_Data_Merged_RegulonScores_withImmuneMarkers	SSN12	NK_cell	337	1.54085	2	0.00593472	-0.797299	0	0
Lung_Xing2021_Data_Merged_RegulonScores_withImmuneMarkers	SSN12	T_cell	337	1.54085	22	0.0652819	-0.854225	0	0
Lung_Xing2021_Data_Merged_RegulonScores_withImmuneMarkers	SSN12	mast	337	1.54085	5	0.0148368	-0.123375	0	0
Lung_Kim2020_Data_Merged_RegulonScores_withImmuneMarkers	P1049	B_cell	344	1.54406	17	0.0494186	-1.0613	0	0
Lung_Kim2020_Data_Merged_RegulonScores_withImmuneMarkers	P1049	Endothelial	344	1.54406	1	0.00290698	0.862731	1	0.00290698
Lung_Kim2020_Data_Merged_RegulonScores_withImmuneMarkers	P1049	Epithelial	344	1.54406	5	0.0145349	0.524561	2	0.00581395
Lung_Kim2020_Data_Merged_RegulonScores_withImmuneMarkers	P1049	Macrophage	344	1.54406	134	0.389535	-0.549596	0	0
Lung_Kim2020_Data_Merged_RegulonScores_withImmuneMarkers	P1049	Malignant	344	1.54406	58	0.168605	0.0717471	8	0.0232558
Lung_Kim2020_Data_Merged_RegulonScores_withImmuneMarkers	P1049	NK_cell	344	1.54406	54	0.156977	-1.25246	0	0
Lung_Kim2020_Data_Merged_RegulonScores_withImmuneMarkers	P1049	T_cell	344	1.54406	73	0.212209	-1.48427	0	0
Lung_Kim2020_Data_Merged_RegulonScores_withImmuneMarkers	P1049	mast	344	1.54406	2	0.00581395	-0.3431	0	0
Lung_Kim2020_Data_Merged_RegulonScores_withImmuneMarkers	P0019	B_cell	1536	1.54816	34	0.0221354	-0.477697	0	0
Lung_Kim2020_Data_Merged_RegulonScores_withImmuneMarkers	P0019	Dendritic	1536	1.54816	30	0.0195312	-0.253159	0	0
Lung_Kim2020_Data_Merged_RegulonScores_withImmuneMarkers	P0019	Endothelial	1536	1.54816	95	0.061849	0.717011	48	0.03125
Lung_Kim2020_Data_Merged_RegulonScores_withImmuneMarkers	P0019	Epithelial	1536	1.54816	110	0.0716146	0.249611	15	0.00976562
Lung_Kim2020_Data_Merged_RegulonScores_withImmuneMarkers	P0019	Fibroblast	1536	1.54816	93	0.0605469	2.10831	92	0.0598958
Lung_Kim2020_Data_Merged_RegulonScores_withImmuneMarkers	P0019	Macrophage	1536	1.54816	868	0.565104	-0.619663	3	0.00195312
Lung_Kim2020_Data_Merged_RegulonScores_withImmuneMarkers	P0019	Malignant	1536	1.54816	147	0.0957031	0.605809	66	0.0429688
Lung_Kim2020_Data_Merged_RegulonScores_withImmuneMarkers	P0019	NK_cell	1536	1.54816	7	0.00455729	-0.833749	0	0
Lung_Kim2020_Data_Merged_RegulonScores_withImmuneMarkers	P0019	T_cell	1536	1.54816	114	0.0742188	-0.869673	0	0
Lung_Kim2020_Data_Merged_RegulonScores_withImmuneMarkers	P0019	mast	1536	1.54816	38	0.0247396	0.045702	0	0
Lung_Kim2020_Data_Merged_RegulonScores_withImmuneMarkers	P0006	B_cell	1198	1.55432	45	0.0375626	-0.397469	0	0
Lung_Kim2020_Data_Merged_RegulonScores_withImmuneMarkers	P0006	Dendritic	1198	1.55432	10	0.00834725	0.138302	0	0
Lung_Kim2020_Data_Merged_RegulonScores_withImmuneMarkers	P0006	Endothelial	1198	1.55432	39	0.0325543	0.947608	29	0.024207
Lung_Kim2020_Data_Merged_RegulonScores_withImmuneMarkers	P0006	Epithelial	1198	1.55432	48	0.0400668	0.930229	34	0.0283806
Lung_Kim2020_Data_Merged_RegulonScores_withImmuneMarkers	P0006	Fibroblast	1198	1.55432	417	0.34808	2.22268	413	0.344741
Lung_Kim2020_Data_Merged_RegulonScores_withImmuneMarkers	P0006	Macrophage	1198	1.55432	467	0.389816	-0.12742	19	0.0158598
Lung_Kim2020_Data_Merged_RegulonScores_withImmuneMarkers	P0006	Malignant	1198	1.55432	65	0.0542571	0.825443	44	0.0367279
Lung_Kim2020_Data_Merged_RegulonScores_withImmuneMarkers	P0006	NK_cell	1198	1.55432	1	0.000834725	-0.318533	0	0
Lung_Kim2020_Data_Merged_RegulonScores_withImmuneMarkers	P0006	T_cell	1198	1.55432	90	0.0751252	-0.764221	0	0
Lung_Kim2020_Data_Merged_RegulonScores_withImmuneMarkers	P0006	mast	1198	1.55432	16	0.0133556	0.334339	2	0.00166945
Lung_Laughney2020_Data_Merged_RegulonScores_withImmuneMarkers	RU699	B_cell	549	1.56455	4	0.00728597	0.57022	1	0.00182149
Lung_Laughney2020_Data_Merged_RegulonScores_withImmuneMarkers	RU699	Dendritic	549	1.56455	43	0.0783242	-0.12622	2	0.00364299
Lung_Laughney2020_Data_Merged_RegulonScores_withImmuneMarkers	RU699	Endothelial	549	1.56455	27	0.0491803	-0.0789595	11	0.0200364
Lung_Laughney2020_Data_Merged_RegulonScores_withImmuneMarkers	RU699	Fibroblast	549	1.56455	3	0.00546448	-0.288824	0	0
Lung_Laughney2020_Data_Merged_RegulonScores_withImmuneMarkers	RU699	Macrophage	549	1.56455	11	0.0200364	0.0535138	1	0.00182149
Lung_Laughney2020_Data_Merged_RegulonScores_withImmuneMarkers	RU699	Malignant	549	1.56455	7	0.0127505	0.861296	3	0.00546448
Lung_Laughney2020_Data_Merged_RegulonScores_withImmuneMarkers	RU699	Monocyte	549	1.56455	49	0.0892532	0.12205	8	0.0145719
Lung_Laughney2020_Data_Merged_RegulonScores_withImmuneMarkers	RU699	NK_cell	549	1.56455	10	0.0182149	-0.550201	0	0
Lung_Laughney2020_Data_Merged_RegulonScores_withImmuneMarkers	RU699	Pericyte	549	1.56455	8	0.0145719	1.40627	8	0.0145719
Lung_Laughney2020_Data_Merged_RegulonScores_withImmuneMarkers	RU699	T_cell	549	1.56455	330	0.601093	-0.86461	1	0.00182149
Lung_Laughney2020_Data_Merged_RegulonScores_withImmuneMarkers	RU699	mast	549	1.56455	1	0.00182149	0.0510265	0	0
Lung_Laughney2020_Data_Merged_RegulonScores_withImmuneMarkers	RU699	mesenchymal	549	1.56455	8	0.0145719	-1.00882	0	0
Lung_Laughney2020_Data_Merged_RegulonScores_withImmuneMarkers	RU699	myeloid	549	1.56455	26	0.0473588	-0.316734	0	0
Lung_Laughney2020_Data_Merged_RegulonScores_withImmuneMarkers	RU699	neutrophil	549	1.56455	3	0.00546448	-0.304759	0	0
Lung_Laughney2020_Data_Merged_RegulonScores_withImmuneMarkers	RU699	plasma	549	1.56455	19	0.0346084	-0.545932	0	0
Colorectal_Lee2020_Data_Merged_RegulonScores_withImmuneMarkers	SMC14	B_cell	596	1.57082	22	0.0369128	-0.283508	0	0
Colorectal_Lee2020_Data_Merged_RegulonScores_withImmuneMarkers	SMC14	Endothelial	596	1.57082	73	0.122483	0.858327	50	0.0838926
Colorectal_Lee2020_Data_Merged_RegulonScores_withImmuneMarkers	SMC14	Fibroblast	596	1.57082	169	0.283557	1.70458	162	0.271812
Colorectal_Lee2020_Data_Merged_RegulonScores_withImmuneMarkers	SMC14	Macrophage	596	1.57082	199	0.333893	-0.168871	5	0.00838926
Colorectal_Lee2020_Data_Merged_RegulonScores_withImmuneMarkers	SMC14	Malignant	596	1.57082	95	0.159396	-0.410824	8	0.0134228
Colorectal_Lee2020_Data_Merged_RegulonScores_withImmuneMarkers	SMC14	T_cell	596	1.57082	38	0.0637584	-0.803394	1	0.00167785
Pancreas_Steele2020_Data_Merged_RegulonScores_withImmuneMarkers	PDAC_TISSUE_15	B_cell	2265	1.5843	7	0.00309051	-0.201063	0	0
Pancreas_Steele2020_Data_Merged_RegulonScores_withImmuneMarkers	PDAC_TISSUE_15	Dendritic	2265	1.5843	271	0.119647	-0.436793	0	0
Pancreas_Steele2020_Data_Merged_RegulonScores_withImmuneMarkers	PDAC_TISSUE_15	Endothelial	2265	1.5843	5	0.00220751	1.56168	5	0.00220751
Pancreas_Steele2020_Data_Merged_RegulonScores_withImmuneMarkers	PDAC_TISSUE_15	Epithelial	2265	1.5843	10	0.00441501	-0.117544	3	0.0013245
Pancreas_Steele2020_Data_Merged_RegulonScores_withImmuneMarkers	PDAC_TISSUE_15	Fibroblast	2265	1.5843	122	0.0538631	2.32401	122	0.0538631
Pancreas_Steele2020_Data_Merged_RegulonScores_withImmuneMarkers	PDAC_TISSUE_15	Macrophage	2265	1.5843	564	0.249007	-0.866289	2	0.000883002
Pancreas_Steele2020_Data_Merged_RegulonScores_withImmuneMarkers	PDAC_TISSUE_15	Malignant	2265	1.5843	669	0.295364	0.0508067	93	0.0410596
Pancreas_Steele2020_Data_Merged_RegulonScores_withImmuneMarkers	PDAC_TISSUE_15	T_cell	2265	1.5843	590	0.260486	-0.940962	0	0
Pancreas_Steele2020_Data_Merged_RegulonScores_withImmuneMarkers	PDAC_TISSUE_15	granulocyte	2265	1.5843	2	0.000883002	0.456153	1	0.000441501
Pancreas_Steele2020_Data_Merged_RegulonScores_withImmuneMarkers	PDAC_TISSUE_15	mast	2265	1.5843	4	0.001766	-0.247224	0	0
Pancreas_Steele2020_Data_Merged_RegulonScores_withImmuneMarkers	PDAC_TISSUE_15	plasma	2265	1.5843	21	0.00927152	-1.13511	0	0
Breast_Qian2020_Data_Merged_RegulonScores_withImmuneMarkers	43	B_cell	1251	1.58613	200	0.159872	-0.507377	0	0
Breast_Qian2020_Data_Merged_RegulonScores_withImmuneMarkers	43	Dendritic	1251	1.58613	20	0.0159872	-0.57619	0	0
Breast_Qian2020_Data_Merged_RegulonScores_withImmuneMarkers	43	Endothelial	1251	1.58613	36	0.028777	0.371055	12	0.00959233
Breast_Qian2020_Data_Merged_RegulonScores_withImmuneMarkers	43	Fibroblast	1251	1.58613	49	0.0391687	1.18695	46	0.0367706
Breast_Qian2020_Data_Merged_RegulonScores_withImmuneMarkers	43	Macrophage	1251	1.58613	481	0.384492	-0.633919	0	0
Breast_Qian2020_Data_Merged_RegulonScores_withImmuneMarkers	43	Malignant	1251	1.58613	223	0.178257	-0.132957	8	0.00639488
Breast_Qian2020_Data_Merged_RegulonScores_withImmuneMarkers	43	T_cell	1251	1.58613	241	0.192646	-0.900677	0	0
Breast_Qian2020_Data_Merged_RegulonScores_withImmuneMarkers	43	mast	1251	1.58613	1	0.000799361	-0.159935	0	0
Lung_Xing2021_Data_Merged_RegulonScores_withImmuneMarkers	NM4M	B_cell	643	1.59332	32	0.0497667	-0.882592	0	0
Lung_Xing2021_Data_Merged_RegulonScores_withImmuneMarkers	NM4M	Dendritic	643	1.59332	14	0.0217729	-0.728518	0	0
Lung_Xing2021_Data_Merged_RegulonScores_withImmuneMarkers	NM4M	Endothelial	643	1.59332	4	0.00622084	0.755934	2	0.00311042
Lung_Xing2021_Data_Merged_RegulonScores_withImmuneMarkers	NM4M	Epithelial	643	1.59332	58	0.0902022	-0.371651	3	0.00466563
Lung_Xing2021_Data_Merged_RegulonScores_withImmuneMarkers	NM4M	Fibroblast	643	1.59332	11	0.0171073	1.66162	8	0.0124417
Lung_Xing2021_Data_Merged_RegulonScores_withImmuneMarkers	NM4M	Macrophage	643	1.59332	91	0.141524	-0.768416	0	0
Lung_Xing2021_Data_Merged_RegulonScores_withImmuneMarkers	NM4M	Malignant	643	1.59332	303	0.471229	-0.34459	6	0.00933126
Lung_Xing2021_Data_Merged_RegulonScores_withImmuneMarkers	NM4M	Monocyte	643	1.59332	15	0.0233281	-0.802241	0	0
Lung_Xing2021_Data_Merged_RegulonScores_withImmuneMarkers	NM4M	NK_cell	643	1.59332	2	0.00311042	-1.87288	0	0
Lung_Xing2021_Data_Merged_RegulonScores_withImmuneMarkers	NM4M	T_cell	643	1.59332	113	0.175739	-1.75697	0	0
Lung_Xing2021_Data_Merged_RegulonScores_withImmuneMarkers	SSN33	B_cell	143	1.60028	1	0.00699301	0.0485666	0	0
Lung_Xing2021_Data_Merged_RegulonScores_withImmuneMarkers	SSN33	Dendritic	143	1.60028	4	0.027972	0.0672415	0	0
Lung_Xing2021_Data_Merged_RegulonScores_withImmuneMarkers	SSN33	Endothelial	143	1.60028	3	0.020979	0.672565	0	0
Lung_Xing2021_Data_Merged_RegulonScores_withImmuneMarkers	SSN33	Epithelial	143	1.60028	64	0.447552	0.660495	17	0.118881
Lung_Xing2021_Data_Merged_RegulonScores_withImmuneMarkers	SSN33	Fibroblast	143	1.60028	6	0.041958	1.87044	6	0.041958
Lung_Xing2021_Data_Merged_RegulonScores_withImmuneMarkers	SSN33	Macrophage	143	1.60028	5	0.034965	-0.886176	0	0
Lung_Xing2021_Data_Merged_RegulonScores_withImmuneMarkers	SSN33	Malignant	143	1.60028	41	0.286713	0.0916923	3	0.020979
Lung_Xing2021_Data_Merged_RegulonScores_withImmuneMarkers	SSN33	Monocyte	143	1.60028	7	0.048951	-0.361568	0	0
Lung_Xing2021_Data_Merged_RegulonScores_withImmuneMarkers	SSN33	NK_cell	143	1.60028	2	0.013986	-1.26202	0	0
Lung_Xing2021_Data_Merged_RegulonScores_withImmuneMarkers	SSN33	T_cell	143	1.60028	9	0.0629371	-0.973801	0	0
Lung_Xing2021_Data_Merged_RegulonScores_withImmuneMarkers	SSN33	mast	143	1.60028	1	0.00699301	-0.0143586	0	0
Skin_Ji2020_Data_Merged_RegulonScores_withImmuneMarkers	P3	B_cell	405	1.6078	5	0.0123457	-0.191539	0	0
Skin_Ji2020_Data_Merged_RegulonScores_withImmuneMarkers	P3	Dendritic	405	1.6078	176	0.434568	0.315929	6	0.0148148
Skin_Ji2020_Data_Merged_RegulonScores_withImmuneMarkers	P3	Endothelial	405	1.6078	19	0.0469136	1.43693	16	0.0395062
Skin_Ji2020_Data_Merged_RegulonScores_withImmuneMarkers	P3	Fibroblast	405	1.6078	9	0.0222222	2.78881	9	0.0222222
Skin_Ji2020_Data_Merged_RegulonScores_withImmuneMarkers	P3	Macrophage	405	1.6078	17	0.0419753	0.438349	2	0.00493827
Skin_Ji2020_Data_Merged_RegulonScores_withImmuneMarkers	P3	Malignant	405	1.6078	81	0.2	0.881382	35	0.0864198
Skin_Ji2020_Data_Merged_RegulonScores_withImmuneMarkers	P3	Melanocyte	405	1.6078	2	0.00493827	1.26421	2	0.00493827
Skin_Ji2020_Data_Merged_RegulonScores_withImmuneMarkers	P3	T_cell	405	1.6078	27	0.0666667	-0.910055	0	0
Skin_Ji2020_Data_Merged_RegulonScores_withImmuneMarkers	P3	langerhans	405	1.6078	69	0.17037	0.137022	0	0
Other-Models_Cui2021_Data_Merged_RegulonScores_withImmuneMarkers	P20	Fibroblast	175	1.61233	3	0.0171429	0.305222	0	0
Other-Models_Cui2021_Data_Merged_RegulonScores_withImmuneMarkers	P20	Malignant	175	1.61233	62	0.354286	0.657779	16	0.0914286
Other-Models_Cui2021_Data_Merged_RegulonScores_withImmuneMarkers	P20	Monocyte	175	1.61233	13	0.0742857	-0.972521	0	0
Other-Models_Cui2021_Data_Merged_RegulonScores_withImmuneMarkers	P20	T_cell	175	1.61233	5	0.0285714	-1.56765	0	0
Other-Models_Cui2021_Data_Merged_RegulonScores_withImmuneMarkers	P20	gonadotroph	175	1.61233	17	0.0971429	-0.204944	1	0.00571429
Other-Models_Cui2021_Data_Merged_RegulonScores_withImmuneMarkers	P20	lactotroph	175	1.61233	57	0.325714	0.589995	19	0.108571
Other-Models_Cui2021_Data_Merged_RegulonScores_withImmuneMarkers	P20	somatotroph	175	1.61233	14	0.08	0.569926	5	0.0285714
Other-Models_Cui2021_Data_Merged_RegulonScores_withImmuneMarkers	P20	stem	175	1.61233	4	0.0228571	0.302554	0	0
Prostate_Chen2021_Data_Merged_RegulonScores_withImmuneMarkers	11	Endothelial	1344	1.61791	135	0.100446	0.531846	37	0.0275298
Prostate_Chen2021_Data_Merged_RegulonScores_withImmuneMarkers	11	Epithelial	1344	1.61791	294	0.21875	0.1686	47	0.0349702
Prostate_Chen2021_Data_Merged_RegulonScores_withImmuneMarkers	11	Fibroblast	1344	1.61791	201	0.149554	1.50532	168	0.125
Prostate_Chen2021_Data_Merged_RegulonScores_withImmuneMarkers	11	Macrophage	1344	1.61791	315	0.234375	-1.54343	0	0
Prostate_Chen2021_Data_Merged_RegulonScores_withImmuneMarkers	11	Malignant	1344	1.61791	377	0.280506	0.196916	63	0.046875
Prostate_Chen2021_Data_Merged_RegulonScores_withImmuneMarkers	11	T_cell	1344	1.61791	19	0.0141369	-2.74192	0	0
Prostate_Chen2021_Data_Merged_RegulonScores_withImmuneMarkers	11	mast	1344	1.61791	3	0.00223214	-0.589253	0	0
Colorectal_Lee2020_Data_Merged_RegulonScores_withImmuneMarkers	SMC07	B_cell	933	1.63557	165	0.176849	-0.387208	0	0
Colorectal_Lee2020_Data_Merged_RegulonScores_withImmuneMarkers	SMC07	Endothelial	933	1.63557	65	0.0696677	0.910334	51	0.0546624
Colorectal_Lee2020_Data_Merged_RegulonScores_withImmuneMarkers	SMC07	Epithelial	933	1.63557	31	0.0332262	0.0562849	4	0.00428725
Colorectal_Lee2020_Data_Merged_RegulonScores_withImmuneMarkers	SMC07	Fibroblast	933	1.63557	87	0.0932476	1.36484	79	0.0846731
Colorectal_Lee2020_Data_Merged_RegulonScores_withImmuneMarkers	SMC07	Macrophage	933	1.63557	176	0.188639	-0.728502	0	0
Colorectal_Lee2020_Data_Merged_RegulonScores_withImmuneMarkers	SMC07	Malignant	933	1.63557	372	0.398714	-0.467193	11	0.0117899
Colorectal_Lee2020_Data_Merged_RegulonScores_withImmuneMarkers	SMC07	T_cell	933	1.63557	37	0.039657	-0.969696	0	0
Colorectal_Lee2020_Data_Merged_RegulonScores_withImmuneMarkers	SMC08	B_cell	637	1.63978	111	0.174254	-0.478237	0	0
Colorectal_Lee2020_Data_Merged_RegulonScores_withImmuneMarkers	SMC08	Endothelial	637	1.63978	19	0.0298273	1.03349	16	0.0251177
Colorectal_Lee2020_Data_Merged_RegulonScores_withImmuneMarkers	SMC08	Fibroblast	637	1.63978	105	0.164835	1.97858	102	0.160126
Colorectal_Lee2020_Data_Merged_RegulonScores_withImmuneMarkers	SMC08	Macrophage	637	1.63978	139	0.21821	-0.604462	1	0.00156986
Colorectal_Lee2020_Data_Merged_RegulonScores_withImmuneMarkers	SMC08	Malignant	637	1.63978	195	0.306122	-0.478372	0	0
Colorectal_Lee2020_Data_Merged_RegulonScores_withImmuneMarkers	SMC08	T_cell	637	1.63978	68	0.10675	-0.901048	1	0.00156986
Lung_Xing2021_Data_Merged_RegulonScores_withImmuneMarkers	NM4E	B_cell	415	1.64339	13	0.0313253	-1.01318	0	0
Lung_Xing2021_Data_Merged_RegulonScores_withImmuneMarkers	NM4E	Dendritic	415	1.64339	11	0.026506	-0.534986	0	0
Lung_Xing2021_Data_Merged_RegulonScores_withImmuneMarkers	NM4E	Endothelial	415	1.64339	9	0.0216867	0.919983	3	0.00722892
Lung_Xing2021_Data_Merged_RegulonScores_withImmuneMarkers	NM4E	Epithelial	415	1.64339	21	0.0506024	-0.593204	0	0
Lung_Xing2021_Data_Merged_RegulonScores_withImmuneMarkers	NM4E	Fibroblast	415	1.64339	5	0.0120482	2.35924	5	0.0120482
Lung_Xing2021_Data_Merged_RegulonScores_withImmuneMarkers	NM4E	Macrophage	415	1.64339	72	0.173494	-0.899254	0	0
Lung_Xing2021_Data_Merged_RegulonScores_withImmuneMarkers	NM4E	Malignant	415	1.64339	160	0.385542	-0.435562	3	0.00722892
Lung_Xing2021_Data_Merged_RegulonScores_withImmuneMarkers	NM4E	Monocyte	415	1.64339	14	0.0337349	-0.893581	0	0
Lung_Xing2021_Data_Merged_RegulonScores_withImmuneMarkers	NM4E	T_cell	415	1.64339	109	0.262651	-1.63195	0	0
Lung_Xing2021_Data_Merged_RegulonScores_withImmuneMarkers	NM4E	mast	415	1.64339	1	0.00240964	-0.238842	0	0
Lung_Kim2020_Data_Merged_RegulonScores_withImmuneMarkers	P0008	B_cell	750	1.66116	229	0.305333	-0.433554	0	0
Lung_Kim2020_Data_Merged_RegulonScores_withImmuneMarkers	P0008	Dendritic	750	1.66116	13	0.0173333	-0.123316	0	0
Lung_Kim2020_Data_Merged_RegulonScores_withImmuneMarkers	P0008	Endothelial	750	1.66116	8	0.0106667	1.16179	7	0.00933333
Lung_Kim2020_Data_Merged_RegulonScores_withImmuneMarkers	P0008	Epithelial	750	1.66116	3	0.004	0.208076	1	0.00133333
Lung_Kim2020_Data_Merged_RegulonScores_withImmuneMarkers	P0008	Fibroblast	750	1.66116	170	0.226667	1.65144	164	0.218667
Lung_Kim2020_Data_Merged_RegulonScores_withImmuneMarkers	P0008	Macrophage	750	1.66116	170	0.226667	-0.452114	2	0.00266667
Lung_Kim2020_Data_Merged_RegulonScores_withImmuneMarkers	P0008	Malignant	750	1.66116	26	0.0346667	0.193632	5	0.00666667
Lung_Kim2020_Data_Merged_RegulonScores_withImmuneMarkers	P0008	NK_cell	750	1.66116	2	0.00266667	-0.81488	0	0
Lung_Kim2020_Data_Merged_RegulonScores_withImmuneMarkers	P0008	T_cell	750	1.66116	118	0.157333	-0.761848	0	0
Lung_Kim2020_Data_Merged_RegulonScores_withImmuneMarkers	P0008	mast	750	1.66116	11	0.0146667	-0.168016	0	0
Pancreas_Steele2020_Data_Merged_RegulonScores_withImmuneMarkers	PDAC_TISSUE_4	B_cell	1179	1.66868	11	0.00932994	-0.00757142	0	0
Pancreas_Steele2020_Data_Merged_RegulonScores_withImmuneMarkers	PDAC_TISSUE_4	Dendritic	1179	1.66868	149	0.126378	-0.178554	0	0
Pancreas_Steele2020_Data_Merged_RegulonScores_withImmuneMarkers	PDAC_TISSUE_4	Endothelial	1179	1.66868	63	0.0534351	1.38388	60	0.0508906
Pancreas_Steele2020_Data_Merged_RegulonScores_withImmuneMarkers	PDAC_TISSUE_4	Epithelial	1179	1.66868	282	0.239186	0.702785	161	0.136556
Pancreas_Steele2020_Data_Merged_RegulonScores_withImmuneMarkers	PDAC_TISSUE_4	Fibroblast	1179	1.66868	117	0.0992366	2.63393	117	0.0992366
Pancreas_Steele2020_Data_Merged_RegulonScores_withImmuneMarkers	PDAC_TISSUE_4	Macrophage	1179	1.66868	106	0.0899067	-0.496353	0	0
Pancreas_Steele2020_Data_Merged_RegulonScores_withImmuneMarkers	PDAC_TISSUE_4	T_cell	1179	1.66868	439	0.372349	-0.633656	2	0.00169635
Pancreas_Steele2020_Data_Merged_RegulonScores_withImmuneMarkers	PDAC_TISSUE_4	mast	1179	1.66868	10	0.00848176	0.505965	3	0.00254453
Pancreas_Steele2020_Data_Merged_RegulonScores_withImmuneMarkers	PDAC_TISSUE_4	plasma	1179	1.66868	2	0.00169635	-0.199338	0	0
Breast_Qian2020_Data_Merged_RegulonScores_withImmuneMarkers	51	B_cell	1933	1.67598	243	0.125711	-0.610891	1	0.000517331
Breast_Qian2020_Data_Merged_RegulonScores_withImmuneMarkers	51	Dendritic	1933	1.67598	37	0.0191412	-0.692998	0	0
Breast_Qian2020_Data_Merged_RegulonScores_withImmuneMarkers	51	Endothelial	1933	1.67598	88	0.0455251	0.395561	29	0.0150026
Breast_Qian2020_Data_Merged_RegulonScores_withImmuneMarkers	51	Fibroblast	1933	1.67598	255	0.131919	0.962927	213	0.110191
Breast_Qian2020_Data_Merged_RegulonScores_withImmuneMarkers	51	Macrophage	1933	1.67598	251	0.12985	-0.941342	0	0
Breast_Qian2020_Data_Merged_RegulonScores_withImmuneMarkers	51	Malignant	1933	1.67598	314	0.162442	-0.0832853	13	0.0067253
Breast_Qian2020_Data_Merged_RegulonScores_withImmuneMarkers	51	T_cell	1933	1.67598	744	0.384894	-0.843266	0	0
Breast_Qian2020_Data_Merged_RegulonScores_withImmuneMarkers	51	mast	1933	1.67598	1	0.000517331	-0.339786	0	0
Lung_Xing2021_Data_Merged_RegulonScores_withImmuneMarkers	SSN10	B_cell	350	1.69888	3	0.00857143	-0.164603	0	0
Lung_Xing2021_Data_Merged_RegulonScores_withImmuneMarkers	SSN10	Dendritic	350	1.69888	20	0.0571429	-0.0655864	0	0
Lung_Xing2021_Data_Merged_RegulonScores_withImmuneMarkers	SSN10	Endothelial	350	1.69888	6	0.0171429	0.831942	2	0.00571429
Lung_Xing2021_Data_Merged_RegulonScores_withImmuneMarkers	SSN10	Epithelial	350	1.69888	168	0.48	0.596537	43	0.122857
Lung_Xing2021_Data_Merged_RegulonScores_withImmuneMarkers	SSN10	Fibroblast	350	1.69888	8	0.0228571	2.07791	8	0.0228571
Lung_Xing2021_Data_Merged_RegulonScores_withImmuneMarkers	SSN10	Macrophage	350	1.69888	24	0.0685714	-0.334364	0	0
Lung_Xing2021_Data_Merged_RegulonScores_withImmuneMarkers	SSN10	Malignant	350	1.69888	62	0.177143	0.620286	13	0.0371429
Lung_Xing2021_Data_Merged_RegulonScores_withImmuneMarkers	SSN10	Monocyte	350	1.69888	21	0.06	-0.102357	0	0
Lung_Xing2021_Data_Merged_RegulonScores_withImmuneMarkers	SSN10	NK_cell	350	1.69888	4	0.0114286	-0.654452	0	0
Lung_Xing2021_Data_Merged_RegulonScores_withImmuneMarkers	SSN10	T_cell	350	1.69888	27	0.0771429	-0.81195	0	0
Lung_Xing2021_Data_Merged_RegulonScores_withImmuneMarkers	SSN10	mast	350	1.69888	7	0.02	0.277467	0	0
Colorectal_Lee2020_Data_Merged_RegulonScores_withImmuneMarkers	SMC15	B_cell	699	1.69978	57	0.0815451	-0.193	1	0.00143062
Colorectal_Lee2020_Data_Merged_RegulonScores_withImmuneMarkers	SMC15	Endothelial	699	1.69978	77	0.110157	0.869946	49	0.0701001
Colorectal_Lee2020_Data_Merged_RegulonScores_withImmuneMarkers	SMC15	Epithelial	699	1.69978	25	0.0357654	-0.0560663	2	0.00286123
Colorectal_Lee2020_Data_Merged_RegulonScores_withImmuneMarkers	SMC15	Fibroblast	699	1.69978	174	0.248927	1.56744	168	0.240343
Colorectal_Lee2020_Data_Merged_RegulonScores_withImmuneMarkers	SMC15	Macrophage	699	1.69978	69	0.0987124	-0.415158	0	0
Colorectal_Lee2020_Data_Merged_RegulonScores_withImmuneMarkers	SMC15	Malignant	699	1.69978	246	0.351931	-0.0496943	15	0.0214592
Colorectal_Lee2020_Data_Merged_RegulonScores_withImmuneMarkers	SMC15	T_cell	699	1.69978	51	0.0729614	-0.606062	0	0
Lung_Xing2021_Data_Merged_RegulonScores_withImmuneMarkers	SSN28	B_cell	1089	1.70389	37	0.0339761	-0.173898	0	0
Lung_Xing2021_Data_Merged_RegulonScores_withImmuneMarkers	SSN28	Dendritic	1089	1.70389	7	0.00642792	-0.355845	0	0
Lung_Xing2021_Data_Merged_RegulonScores_withImmuneMarkers	SSN28	Endothelial	1089	1.70389	18	0.0165289	0.89971	9	0.00826446
Lung_Xing2021_Data_Merged_RegulonScores_withImmuneMarkers	SSN28	Epithelial	1089	1.70389	437	0.401286	0.619508	121	0.111111
Lung_Xing2021_Data_Merged_RegulonScores_withImmuneMarkers	SSN28	Fibroblast	1089	1.70389	6	0.00550964	2.48753	6	0.00550964
Lung_Xing2021_Data_Merged_RegulonScores_withImmuneMarkers	SSN28	Macrophage	1089	1.70389	70	0.0642792	-0.900113	1	0.000918274
Lung_Xing2021_Data_Merged_RegulonScores_withImmuneMarkers	SSN28	Malignant	1089	1.70389	292	0.268136	0.822001	100	0.0918274
Lung_Xing2021_Data_Merged_RegulonScores_withImmuneMarkers	SSN28	Monocyte	1089	1.70389	42	0.0385675	-0.305243	1	0.000918274
Lung_Xing2021_Data_Merged_RegulonScores_withImmuneMarkers	SSN28	NK_cell	1089	1.70389	8	0.00734619	-0.900224	0	0
Lung_Xing2021_Data_Merged_RegulonScores_withImmuneMarkers	SSN28	T_cell	1089	1.70389	68	0.0624426	-0.67777	0	0
Lung_Xing2021_Data_Merged_RegulonScores_withImmuneMarkers	SSN28	erythroblast	1089	1.70389	1	0.000918274	-0.419165	0	0
Lung_Xing2021_Data_Merged_RegulonScores_withImmuneMarkers	SSN28	mast	1089	1.70389	103	0.0945822	0.328557	0	0
Pancreas_Peng2019_Data_Merged_RegulonScores_withImmuneMarkers	T7	B_cell	703	1.70417	1	0.00142248	-1.02555	0	0
Pancreas_Peng2019_Data_Merged_RegulonScores_withImmuneMarkers	T7	Endothelial	703	1.70417	111	0.157895	0.649153	33	0.0469417
Pancreas_Peng2019_Data_Merged_RegulonScores_withImmuneMarkers	T7	Fibroblast	703	1.70417	23	0.0327169	1.9909	22	0.0312945
Pancreas_Peng2019_Data_Merged_RegulonScores_withImmuneMarkers	T7	Macrophage	703	1.70417	24	0.0341394	-0.813389	0	0
Pancreas_Peng2019_Data_Merged_RegulonScores_withImmuneMarkers	T7	Malignant	703	1.70417	118	0.167852	-0.49244	0	0
Pancreas_Peng2019_Data_Merged_RegulonScores_withImmuneMarkers	T7	T_cell	703	1.70417	10	0.0142248	-1.47476	0	0
Pancreas_Peng2019_Data_Merged_RegulonScores_withImmuneMarkers	T7	acinar	703	1.70417	13	0.0184922	-0.394693	0	0
Pancreas_Peng2019_Data_Merged_RegulonScores_withImmuneMarkers	T7	ductal_1	703	1.70417	240	0.341394	-0.236177	1	0.00142248
Pancreas_Peng2019_Data_Merged_RegulonScores_withImmuneMarkers	T7	ductal_2	703	1.70417	2	0.00284495	-0.0817061	0	0
Pancreas_Peng2019_Data_Merged_RegulonScores_withImmuneMarkers	T7	endocrine	703	1.70417	3	0.00426743	0.772611	1	0.00142248
Pancreas_Peng2019_Data_Merged_RegulonScores_withImmuneMarkers	T7	stellate	703	1.70417	158	0.224751	0.869529	65	0.0924609
Pancreas_Steele2020_Data_Merged_RegulonScores_withImmuneMarkers	PDAC_TISSUE_11B	B_cell	653	1.70544	15	0.0229709	-0.124992	0	0
Pancreas_Steele2020_Data_Merged_RegulonScores_withImmuneMarkers	PDAC_TISSUE_11B	Dendritic	653	1.70544	118	0.180704	-0.489103	0	0
Pancreas_Steele2020_Data_Merged_RegulonScores_withImmuneMarkers	PDAC_TISSUE_11B	Endothelial	653	1.70544	2	0.00306279	1.60692	2	0.00306279
Pancreas_Steele2020_Data_Merged_RegulonScores_withImmuneMarkers	PDAC_TISSUE_11B	Epithelial	653	1.70544	35	0.0535988	-0.299001	2	0.00306279
Pancreas_Steele2020_Data_Merged_RegulonScores_withImmuneMarkers	PDAC_TISSUE_11B	Fibroblast	653	1.70544	17	0.0260337	2.54414	17	0.0260337
Pancreas_Steele2020_Data_Merged_RegulonScores_withImmuneMarkers	PDAC_TISSUE_11B	Macrophage	653	1.70544	83	0.127106	-0.948719	0	0
Pancreas_Steele2020_Data_Merged_RegulonScores_withImmuneMarkers	PDAC_TISSUE_11B	Malignant	653	1.70544	136	0.20827	-0.59176	6	0.00918836
Pancreas_Steele2020_Data_Merged_RegulonScores_withImmuneMarkers	PDAC_TISSUE_11B	T_cell	653	1.70544	236	0.361409	-0.696625	0	0
Pancreas_Steele2020_Data_Merged_RegulonScores_withImmuneMarkers	PDAC_TISSUE_11B	granulocyte	653	1.70544	1	0.00153139	0.639614	0	0
Pancreas_Steele2020_Data_Merged_RegulonScores_withImmuneMarkers	PDAC_TISSUE_11B	mast	653	1.70544	7	0.0107198	0.0318826	0	0
Pancreas_Steele2020_Data_Merged_RegulonScores_withImmuneMarkers	PDAC_TISSUE_11B	plasma	653	1.70544	3	0.00459418	-0.914401	0	0
Pancreas_Peng2019_Data_Merged_RegulonScores_withImmuneMarkers	T21	B_cell	713	1.71168	19	0.026648	-1.02845	0	0
Pancreas_Peng2019_Data_Merged_RegulonScores_withImmuneMarkers	T21	Endothelial	713	1.71168	33	0.0462833	0.0270801	2	0.00280505
Pancreas_Peng2019_Data_Merged_RegulonScores_withImmuneMarkers	T21	Fibroblast	713	1.71168	31	0.0434783	1.48713	28	0.0392707
Pancreas_Peng2019_Data_Merged_RegulonScores_withImmuneMarkers	T21	Macrophage	713	1.71168	286	0.401122	-0.898857	0	0
Pancreas_Peng2019_Data_Merged_RegulonScores_withImmuneMarkers	T21	Malignant	713	1.71168	192	0.269285	-1.18619	0	0
Pancreas_Peng2019_Data_Merged_RegulonScores_withImmuneMarkers	T21	T_cell	713	1.71168	36	0.0504909	-1.625	0	0
Pancreas_Peng2019_Data_Merged_RegulonScores_withImmuneMarkers	T21	acinar	713	1.71168	9	0.0126227	-0.88945	0	0
Pancreas_Peng2019_Data_Merged_RegulonScores_withImmuneMarkers	T21	ductal_1	713	1.71168	63	0.088359	-0.527675	0	0
Pancreas_Peng2019_Data_Merged_RegulonScores_withImmuneMarkers	T21	ductal_2	713	1.71168	6	0.00841515	-0.830467	0	0
Pancreas_Peng2019_Data_Merged_RegulonScores_withImmuneMarkers	T21	stellate	713	1.71168	38	0.0532959	0.305771	4	0.0056101
Lung_Xing2021_Data_Merged_RegulonScores_withImmuneMarkers	NM3E	B_cell	427	1.72925	4	0.00936768	-0.421638	0	0
Lung_Xing2021_Data_Merged_RegulonScores_withImmuneMarkers	NM3E	Dendritic	427	1.72925	14	0.0327869	-0.38184	0	0
Lung_Xing2021_Data_Merged_RegulonScores_withImmuneMarkers	NM3E	Endothelial	427	1.72925	47	0.11007	1.12507	25	0.058548
Lung_Xing2021_Data_Merged_RegulonScores_withImmuneMarkers	NM3E	Epithelial	427	1.72925	20	0.0468384	0.708848	3	0.00702576
Lung_Xing2021_Data_Merged_RegulonScores_withImmuneMarkers	NM3E	Fibroblast	427	1.72925	85	0.199063	2.21304	80	0.187354
Lung_Xing2021_Data_Merged_RegulonScores_withImmuneMarkers	NM3E	Macrophage	427	1.72925	164	0.384075	-0.43858	0	0
Lung_Xing2021_Data_Merged_RegulonScores_withImmuneMarkers	NM3E	Malignant	427	1.72925	64	0.149883	0.187703	5	0.0117096
Lung_Xing2021_Data_Merged_RegulonScores_withImmuneMarkers	NM3E	Monocyte	427	1.72925	24	0.0562061	-0.581431	0	0
Lung_Xing2021_Data_Merged_RegulonScores_withImmuneMarkers	NM3E	T_cell	427	1.72925	5	0.0117096	-1.23154	0	0
Lung_Xing2021_Data_Merged_RegulonScores_withImmuneMarkers	SSN25	B_cell	898	1.73144	127	0.141425	-0.250788	0	0
Lung_Xing2021_Data_Merged_RegulonScores_withImmuneMarkers	SSN25	Dendritic	898	1.73144	17	0.018931	0.0293686	1	0.00111359
Lung_Xing2021_Data_Merged_RegulonScores_withImmuneMarkers	SSN25	Endothelial	898	1.73144	14	0.0155902	0.811503	5	0.00556793
Lung_Xing2021_Data_Merged_RegulonScores_withImmuneMarkers	SSN25	Epithelial	898	1.73144	117	0.13029	0.645059	36	0.0400891
Lung_Xing2021_Data_Merged_RegulonScores_withImmuneMarkers	SSN25	Fibroblast	898	1.73144	11	0.0122494	2.66508	11	0.0122494
Lung_Xing2021_Data_Merged_RegulonScores_withImmuneMarkers	SSN25	Macrophage	898	1.73144	43	0.0478842	-0.788011	0	0
Lung_Xing2021_Data_Merged_RegulonScores_withImmuneMarkers	SSN25	Malignant	898	1.73144	410	0.45657	0.349255	49	0.0545657
Lung_Xing2021_Data_Merged_RegulonScores_withImmuneMarkers	SSN25	Monocyte	898	1.73144	21	0.0233853	-0.364049	0	0
Lung_Xing2021_Data_Merged_RegulonScores_withImmuneMarkers	SSN25	NK_cell	898	1.73144	31	0.0345212	-0.35899	1	0.00111359
Lung_Xing2021_Data_Merged_RegulonScores_withImmuneMarkers	SSN25	T_cell	898	1.73144	98	0.109131	-0.544918	0	0
Lung_Xing2021_Data_Merged_RegulonScores_withImmuneMarkers	SSN25	mast	898	1.73144	9	0.0100223	0.342119	0	0
Pancreas_Peng2019_Data_Merged_RegulonScores_withImmuneMarkers	T3	B_cell	767	1.74136	2	0.00260756	-0.784052	0	0
Pancreas_Peng2019_Data_Merged_RegulonScores_withImmuneMarkers	T3	Endothelial	767	1.74136	136	0.177314	0.488171	14	0.0182529
Pancreas_Peng2019_Data_Merged_RegulonScores_withImmuneMarkers	T3	Fibroblast	767	1.74136	119	0.15515	1.63678	112	0.146023
Pancreas_Peng2019_Data_Merged_RegulonScores_withImmuneMarkers	T3	Macrophage	767	1.74136	83	0.108214	-0.59667	0	0
Pancreas_Peng2019_Data_Merged_RegulonScores_withImmuneMarkers	T3	Malignant	767	1.74136	225	0.293351	-0.333978	2	0.00260756
Pancreas_Peng2019_Data_Merged_RegulonScores_withImmuneMarkers	T3	T_cell	767	1.74136	19	0.0247718	-1.47417	0	0
Pancreas_Peng2019_Data_Merged_RegulonScores_withImmuneMarkers	T3	ductal_1	767	1.74136	1	0.00130378	0.185165	0	0
Pancreas_Peng2019_Data_Merged_RegulonScores_withImmuneMarkers	T3	ductal_2	767	1.74136	11	0.0143416	0.150586	0	0
Pancreas_Peng2019_Data_Merged_RegulonScores_withImmuneMarkers	T3	endocrine	767	1.74136	6	0.00782269	0.258653	0	0
Pancreas_Peng2019_Data_Merged_RegulonScores_withImmuneMarkers	T3	stellate	767	1.74136	165	0.215124	0.854701	64	0.083442
Pancreas_Steele2020_Data_Merged_RegulonScores_withImmuneMarkers	PDAC_TISSUE_7	B_cell	5515	1.748	37	0.00670898	0.0487628	0	0
Pancreas_Steele2020_Data_Merged_RegulonScores_withImmuneMarkers	PDAC_TISSUE_7	Dendritic	5515	1.748	2	0.000362647	0.506002	1	0.000181324
Pancreas_Steele2020_Data_Merged_RegulonScores_withImmuneMarkers	PDAC_TISSUE_7	Endothelial	5515	1.748	107	0.0194016	2.06355	107	0.0194016
Pancreas_Steele2020_Data_Merged_RegulonScores_withImmuneMarkers	PDAC_TISSUE_7	Epithelial	5515	1.748	8	0.00145059	0.458596	3	0.000543971
Pancreas_Steele2020_Data_Merged_RegulonScores_withImmuneMarkers	PDAC_TISSUE_7	Fibroblast	5515	1.748	1004	0.182049	2.28231	992	0.179873
Pancreas_Steele2020_Data_Merged_RegulonScores_withImmuneMarkers	PDAC_TISSUE_7	Macrophage	5515	1.748	1630	0.295558	0.0315328	202	0.0366274
Pancreas_Steele2020_Data_Merged_RegulonScores_withImmuneMarkers	PDAC_TISSUE_7	Malignant	5515	1.748	122	0.0221215	0.951633	78	0.0141432
Pancreas_Steele2020_Data_Merged_RegulonScores_withImmuneMarkers	PDAC_TISSUE_7	T_cell	5515	1.748	791	0.143427	-0.478577	0	0
Pancreas_Steele2020_Data_Merged_RegulonScores_withImmuneMarkers	PDAC_TISSUE_7	mast	5515	1.748	989	0.179329	0.439617	221	0.0400725
Pancreas_Steele2020_Data_Merged_RegulonScores_withImmuneMarkers	PDAC_TISSUE_7	plasma	5515	1.748	825	0.149592	-0.39391	2	0.000362647
Pancreas_Steele2020_Data_Merged_RegulonScores_withImmuneMarkers	PDAC_TISSUE_5	B_cell	937	1.75194	3	0.00320171	-0.153832	0	0
Pancreas_Steele2020_Data_Merged_RegulonScores_withImmuneMarkers	PDAC_TISSUE_5	Dendritic	937	1.75194	136	0.145144	-0.638036	0	0
Pancreas_Steele2020_Data_Merged_RegulonScores_withImmuneMarkers	PDAC_TISSUE_5	Endothelial	937	1.75194	9	0.00960512	1.12801	7	0.00747065
Pancreas_Steele2020_Data_Merged_RegulonScores_withImmuneMarkers	PDAC_TISSUE_5	Epithelial	937	1.75194	41	0.0437567	0.0808398	14	0.0149413
Pancreas_Steele2020_Data_Merged_RegulonScores_withImmuneMarkers	PDAC_TISSUE_5	Fibroblast	937	1.75194	89	0.094984	2.56969	89	0.094984
Pancreas_Steele2020_Data_Merged_RegulonScores_withImmuneMarkers	PDAC_TISSUE_5	Macrophage	937	1.75194	252	0.268943	-1.0068	3	0.00320171
Pancreas_Steele2020_Data_Merged_RegulonScores_withImmuneMarkers	PDAC_TISSUE_5	Malignant	937	1.75194	200	0.213447	-0.0254298	28	0.0298826
Pancreas_Steele2020_Data_Merged_RegulonScores_withImmuneMarkers	PDAC_TISSUE_5	T_cell	937	1.75194	201	0.214514	-1.05703	0	0
Pancreas_Steele2020_Data_Merged_RegulonScores_withImmuneMarkers	PDAC_TISSUE_5	mast	937	1.75194	5	0.00533618	0.124873	0	0
Pancreas_Steele2020_Data_Merged_RegulonScores_withImmuneMarkers	PDAC_TISSUE_5	plasma	937	1.75194	1	0.00106724	-0.356608	0	0
Lung_Xing2021_Data_Merged_RegulonScores_withImmuneMarkers	SSN31	B_cell	404	1.75471	3	0.00742574	-0.415168	0	0
Lung_Xing2021_Data_Merged_RegulonScores_withImmuneMarkers	SSN31	Dendritic	404	1.75471	8	0.019802	-0.456301	0	0
Lung_Xing2021_Data_Merged_RegulonScores_withImmuneMarkers	SSN31	Endothelial	404	1.75471	12	0.029703	1.09044	7	0.0173267
Lung_Xing2021_Data_Merged_RegulonScores_withImmuneMarkers	SSN31	Epithelial	404	1.75471	111	0.274752	0.653529	35	0.0866337
Lung_Xing2021_Data_Merged_RegulonScores_withImmuneMarkers	SSN31	Fibroblast	404	1.75471	5	0.0123762	2.54752	5	0.0123762
Lung_Xing2021_Data_Merged_RegulonScores_withImmuneMarkers	SSN31	Macrophage	404	1.75471	29	0.0717822	-0.580223	0	0
Lung_Xing2021_Data_Merged_RegulonScores_withImmuneMarkers	SSN31	Malignant	404	1.75471	156	0.386139	0.401454	23	0.0569307
Lung_Xing2021_Data_Merged_RegulonScores_withImmuneMarkers	SSN31	Monocyte	404	1.75471	15	0.0371287	-0.342351	0	0
Lung_Xing2021_Data_Merged_RegulonScores_withImmuneMarkers	SSN31	NK_cell	404	1.75471	7	0.0173267	-0.789587	0	0
Lung_Xing2021_Data_Merged_RegulonScores_withImmuneMarkers	SSN31	T_cell	404	1.75471	31	0.0767327	-0.824183	0	0
Lung_Xing2021_Data_Merged_RegulonScores_withImmuneMarkers	SSN31	mast	404	1.75471	27	0.0668317	0.313651	0	0
Lung_Laughney2020_Data_Merged_RegulonScores_withImmuneMarkers	RU685	B_cell	742	1.77443	2	0.00269542	0.444407	0	0
Lung_Laughney2020_Data_Merged_RegulonScores_withImmuneMarkers	RU685	Dendritic	742	1.77443	58	0.0781671	0.205129	6	0.00808625
Lung_Laughney2020_Data_Merged_RegulonScores_withImmuneMarkers	RU685	Endothelial	742	1.77443	23	0.0309973	0.537619	11	0.0148248
Lung_Laughney2020_Data_Merged_RegulonScores_withImmuneMarkers	RU685	Fibroblast	742	1.77443	4	0.00539084	1.71861	4	0.00539084
Lung_Laughney2020_Data_Merged_RegulonScores_withImmuneMarkers	RU685	Macrophage	742	1.77443	17	0.0229111	-0.528761	1	0.00134771
Lung_Laughney2020_Data_Merged_RegulonScores_withImmuneMarkers	RU685	Malignant	742	1.77443	163	0.219677	1.46857	145	0.195418
Lung_Laughney2020_Data_Merged_RegulonScores_withImmuneMarkers	RU685	Monocyte	742	1.77443	325	0.438005	0.225532	15	0.0202156
Lung_Laughney2020_Data_Merged_RegulonScores_withImmuneMarkers	RU685	NK_cell	742	1.77443	34	0.0458221	-0.412088	0	0
Lung_Laughney2020_Data_Merged_RegulonScores_withImmuneMarkers	RU685	Pericyte	742	1.77443	20	0.0269542	1.54343	18	0.0242588
Lung_Laughney2020_Data_Merged_RegulonScores_withImmuneMarkers	RU685	T_cell	742	1.77443	56	0.0754717	-0.403028	0	0
Lung_Laughney2020_Data_Merged_RegulonScores_withImmuneMarkers	RU685	mast	742	1.77443	7	0.00943396	1.15691	7	0.00943396
Lung_Laughney2020_Data_Merged_RegulonScores_withImmuneMarkers	RU685	mesenchymal	742	1.77443	4	0.00539084	-0.947026	0	0
Lung_Laughney2020_Data_Merged_RegulonScores_withImmuneMarkers	RU685	myeloid	742	1.77443	27	0.0363881	0.0494565	1	0.00134771
Lung_Laughney2020_Data_Merged_RegulonScores_withImmuneMarkers	RU685	neutrophil	742	1.77443	2	0.00269542	0.565187	0	0
Lung_Maynard2020_Data_Merged_RegulonScores_withImmuneMarkers	TH266	B_cell	1034	1.77726	2	0.00193424	0.0814723	0	0
Lung_Maynard2020_Data_Merged_RegulonScores_withImmuneMarkers	TH266	Dendritic	1034	1.77726	8	0.00773694	-0.360153	0	0
Lung_Maynard2020_Data_Merged_RegulonScores_withImmuneMarkers	TH266	Endothelial	1034	1.77726	113	0.109284	0.96909	95	0.0918762
Lung_Maynard2020_Data_Merged_RegulonScores_withImmuneMarkers	TH266	Fibroblast	1034	1.77726	15	0.0145068	1.73469	13	0.0125725
Lung_Maynard2020_Data_Merged_RegulonScores_withImmuneMarkers	TH266	Macrophage	1034	1.77726	415	0.401354	-0.40977	3	0.00290135
Lung_Maynard2020_Data_Merged_RegulonScores_withImmuneMarkers	TH266	Malignant	1034	1.77726	103	0.0996132	0.532032	53	0.0512573
Lung_Maynard2020_Data_Merged_RegulonScores_withImmuneMarkers	TH266	NK_cell	1034	1.77726	67	0.0647969	-0.805637	0	0
Lung_Maynard2020_Data_Merged_RegulonScores_withImmuneMarkers	TH266	T_cell	1034	1.77726	213	0.205996	-0.904525	0	0
Lung_Maynard2020_Data_Merged_RegulonScores_withImmuneMarkers	TH266	lymphovascular	1034	1.77726	18	0.0174081	0.884512	11	0.0106383
Lung_Maynard2020_Data_Merged_RegulonScores_withImmuneMarkers	TH266	mast	1034	1.77726	1	0.000967118	0.313884	0	0
Lung_Maynard2020_Data_Merged_RegulonScores_withImmuneMarkers	TH266	myofibroblast	1034	1.77726	47	0.0454545	1.5568	46	0.0444874
Lung_Maynard2020_Data_Merged_RegulonScores_withImmuneMarkers	TH266	plasma	1034	1.77726	32	0.0309478	-0.405012	1	0.000967118
Lung_Qian2020_Data_Merged_RegulonScores_withImmuneMarkers	6	B_cell	708	1.78576	54	0.0762712	-0.397446	0	0
Lung_Qian2020_Data_Merged_RegulonScores_withImmuneMarkers	6	Dendritic	708	1.78576	1	0.00141243	-0.0776623	0	0
Lung_Qian2020_Data_Merged_RegulonScores_withImmuneMarkers	6	Endothelial	708	1.78576	15	0.0211864	1.46712	12	0.0169492
Lung_Qian2020_Data_Merged_RegulonScores_withImmuneMarkers	6	Epithelial	708	1.78576	35	0.049435	1.19425	25	0.0353107
Lung_Qian2020_Data_Merged_RegulonScores_withImmuneMarkers	6	Fibroblast	708	1.78576	22	0.0310734	2.62761	22	0.0310734
Lung_Qian2020_Data_Merged_RegulonScores_withImmuneMarkers	6	Macrophage	708	1.78576	162	0.228814	-0.377642	1	0.00141243
Lung_Qian2020_Data_Merged_RegulonScores_withImmuneMarkers	6	Malignant	708	1.78576	271	0.382768	0.407581	55	0.0776836
Lung_Qian2020_Data_Merged_RegulonScores_withImmuneMarkers	6	T_cell	708	1.78576	46	0.0649718	-0.79995	0	0
Lung_Qian2020_Data_Merged_RegulonScores_withImmuneMarkers	6	alveolar	708	1.78576	25	0.0353107	0.568536	6	0.00847458
Lung_Qian2020_Data_Merged_RegulonScores_withImmuneMarkers	6	mast	708	1.78576	77	0.108757	0.293782	0	0
Lung_Kim2020_Data_Merged_RegulonScores_withImmuneMarkers	P0031	B_cell	1056	1.79514	110	0.104167	-0.259771	1	0.00094697
Lung_Kim2020_Data_Merged_RegulonScores_withImmuneMarkers	P0031	Dendritic	1056	1.79514	4	0.00378788	-0.459729	0	0
Lung_Kim2020_Data_Merged_RegulonScores_withImmuneMarkers	P0031	Endothelial	1056	1.79514	92	0.0871212	0.9705	73	0.0691288
Lung_Kim2020_Data_Merged_RegulonScores_withImmuneMarkers	P0031	Epithelial	1056	1.79514	77	0.0729167	0.64449	35	0.0331439
Lung_Kim2020_Data_Merged_RegulonScores_withImmuneMarkers	P0031	Fibroblast	1056	1.79514	378	0.357955	1.91706	374	0.354167
Lung_Kim2020_Data_Merged_RegulonScores_withImmuneMarkers	P0031	Macrophage	1056	1.79514	220	0.208333	-0.343621	0	0
Lung_Kim2020_Data_Merged_RegulonScores_withImmuneMarkers	P0031	Malignant	1056	1.79514	103	0.0975379	0.449816	37	0.0350379
Lung_Kim2020_Data_Merged_RegulonScores_withImmuneMarkers	P0031	NK_cell	1056	1.79514	2	0.00189394	-1.41403	0	0
Lung_Kim2020_Data_Merged_RegulonScores_withImmuneMarkers	P0031	T_cell	1056	1.79514	63	0.0596591	-0.92723	0	0
Lung_Kim2020_Data_Merged_RegulonScores_withImmuneMarkers	P0031	mast	1056	1.79514	7	0.00662879	0.352442	1	0.00094697
Lung_Xing2021_Data_Merged_RegulonScores_withImmuneMarkers	NM6E	B_cell	780	1.79771	167	0.214103	-1.21319	0	0
Lung_Xing2021_Data_Merged_RegulonScores_withImmuneMarkers	NM6E	Dendritic	780	1.79771	6	0.00769231	-0.61063	0	0
Lung_Xing2021_Data_Merged_RegulonScores_withImmuneMarkers	NM6E	Endothelial	780	1.79771	1	0.00128205	1.03828	1	0.00128205
Lung_Xing2021_Data_Merged_RegulonScores_withImmuneMarkers	NM6E	Epithelial	780	1.79771	28	0.0358974	-0.0581568	0	0
Lung_Xing2021_Data_Merged_RegulonScores_withImmuneMarkers	NM6E	Fibroblast	780	1.79771	8	0.0102564	1.64141	6	0.00769231
Lung_Xing2021_Data_Merged_RegulonScores_withImmuneMarkers	NM6E	Macrophage	780	1.79771	75	0.0961538	-1.05317	0	0
Lung_Xing2021_Data_Merged_RegulonScores_withImmuneMarkers	NM6E	Malignant	780	1.79771	88	0.112821	-0.45179	1	0.00128205
Lung_Xing2021_Data_Merged_RegulonScores_withImmuneMarkers	NM6E	Monocyte	780	1.79771	31	0.0397436	-0.40512	0	0
Lung_Xing2021_Data_Merged_RegulonScores_withImmuneMarkers	NM6E	NK_cell	780	1.79771	44	0.0564103	-1.02867	0	0
Lung_Xing2021_Data_Merged_RegulonScores_withImmuneMarkers	NM6E	T_cell	780	1.79771	308	0.394872	-1.08034	0	0
Lung_Xing2021_Data_Merged_RegulonScores_withImmuneMarkers	NM6E	erythroblast	780	1.79771	8	0.0102564	-1.14441	0	0
Lung_Xing2021_Data_Merged_RegulonScores_withImmuneMarkers	NM6E	mast	780	1.79771	16	0.0205128	0.027558	0	0
Lung_Maynard2020_Data_Merged_RegulonScores_withImmuneMarkers	TH223	B_cell	188	1.80119	33	0.175532	-0.838388	0	0
Lung_Maynard2020_Data_Merged_RegulonScores_withImmuneMarkers	TH223	Dendritic	188	1.80119	20	0.106383	-0.0523339	1	0.00531915
Lung_Maynard2020_Data_Merged_RegulonScores_withImmuneMarkers	TH223	Fibroblast	188	1.80119	4	0.0212766	1.93247	4	0.0212766
Lung_Maynard2020_Data_Merged_RegulonScores_withImmuneMarkers	TH223	Macrophage	188	1.80119	73	0.388298	-0.11714	5	0.0265957
Lung_Maynard2020_Data_Merged_RegulonScores_withImmuneMarkers	TH223	Malignant	188	1.80119	5	0.0265957	0.307161	0	0
Lung_Maynard2020_Data_Merged_RegulonScores_withImmuneMarkers	TH223	NK_cell	188	1.80119	3	0.0159574	-1.63129	0	0
Lung_Maynard2020_Data_Merged_RegulonScores_withImmuneMarkers	TH223	T_cell	188	1.80119	24	0.12766	-1.15716	0	0
Lung_Maynard2020_Data_Merged_RegulonScores_withImmuneMarkers	TH223	lymphovascular	188	1.80119	2	0.0106383	0.960014	1	0.00531915
Lung_Maynard2020_Data_Merged_RegulonScores_withImmuneMarkers	TH223	myofibroblast	188	1.80119	6	0.0319149	1.41984	6	0.0319149
Lung_Maynard2020_Data_Merged_RegulonScores_withImmuneMarkers	TH223	plasma	188	1.80119	18	0.0957447	-0.317651	0	0
Lung_Xing2021_Data_Merged_RegulonScores_withImmuneMarkers	NM3M	B_cell	663	1.83757	27	0.040724	-0.150428	0	0
Lung_Xing2021_Data_Merged_RegulonScores_withImmuneMarkers	NM3M	Dendritic	663	1.83757	11	0.0165913	-0.773855	0	0
Lung_Xing2021_Data_Merged_RegulonScores_withImmuneMarkers	NM3M	Endothelial	663	1.83757	61	0.092006	1.11834	36	0.0542986
Lung_Xing2021_Data_Merged_RegulonScores_withImmuneMarkers	NM3M	Epithelial	663	1.83757	10	0.015083	0.119426	1	0.0015083
Lung_Xing2021_Data_Merged_RegulonScores_withImmuneMarkers	NM3M	Fibroblast	663	1.83757	145	0.218703	2.27436	137	0.206637
Lung_Xing2021_Data_Merged_RegulonScores_withImmuneMarkers	NM3M	Macrophage	663	1.83757	199	0.300151	-0.528407	0	0
Lung_Xing2021_Data_Merged_RegulonScores_withImmuneMarkers	NM3M	Malignant	663	1.83757	137	0.206637	0.188133	11	0.0165913
Lung_Xing2021_Data_Merged_RegulonScores_withImmuneMarkers	NM3M	Monocyte	663	1.83757	24	0.0361991	-0.514872	0	0
Lung_Xing2021_Data_Merged_RegulonScores_withImmuneMarkers	NM3M	NK_cell	663	1.83757	1	0.0015083	-1.05299	0	0
Lung_Xing2021_Data_Merged_RegulonScores_withImmuneMarkers	NM3M	T_cell	663	1.83757	45	0.0678733	-1.36621	0	0
Lung_Xing2021_Data_Merged_RegulonScores_withImmuneMarkers	NM3M	mast	663	1.83757	3	0.00452489	-0.0199979	0	0
Prostate_Chen2021_Data_Merged_RegulonScores_withImmuneMarkers	5	B_cell	299	1.83882	26	0.0869565	-1.22809	0	0
Prostate_Chen2021_Data_Merged_RegulonScores_withImmuneMarkers	5	Endothelial	299	1.83882	42	0.140468	0.946878	19	0.0635452
Prostate_Chen2021_Data_Merged_RegulonScores_withImmuneMarkers	5	Epithelial	299	1.83882	21	0.0702341	0.702327	9	0.0301003
Prostate_Chen2021_Data_Merged_RegulonScores_withImmuneMarkers	5	Fibroblast	299	1.83882	30	0.100334	2.41148	29	0.09699
Prostate_Chen2021_Data_Merged_RegulonScores_withImmuneMarkers	5	Macrophage	299	1.83882	26	0.0869565	-1.30405	0	0
Prostate_Chen2021_Data_Merged_RegulonScores_withImmuneMarkers	5	Malignant	299	1.83882	90	0.301003	0.438689	25	0.083612
Prostate_Chen2021_Data_Merged_RegulonScores_withImmuneMarkers	5	T_cell	299	1.83882	62	0.207358	-2.13409	0	0
Prostate_Chen2021_Data_Merged_RegulonScores_withImmuneMarkers	5	mast	299	1.83882	2	0.00668896	-0.220184	0	0
Lung_Laughney2020_Data_Merged_RegulonScores_withImmuneMarkers	RU661	B_cell	988	1.83916	10	0.0101215	0.352247	1	0.00101215
Lung_Laughney2020_Data_Merged_RegulonScores_withImmuneMarkers	RU661	Dendritic	988	1.83916	140	0.1417	-0.390458	1	0.00101215
Lung_Laughney2020_Data_Merged_RegulonScores_withImmuneMarkers	RU661	Endothelial	988	1.83916	24	0.0242915	-0.871926	2	0.00202429
Lung_Laughney2020_Data_Merged_RegulonScores_withImmuneMarkers	RU661	Fibroblast	988	1.83916	3	0.00303644	-0.504684	1	0.00101215
Lung_Laughney2020_Data_Merged_RegulonScores_withImmuneMarkers	RU661	Macrophage	988	1.83916	40	0.0404858	-0.404227	1	0.00101215
Lung_Laughney2020_Data_Merged_RegulonScores_withImmuneMarkers	RU661	Malignant	988	1.83916	66	0.0668016	0.502504	26	0.0263158
Lung_Laughney2020_Data_Merged_RegulonScores_withImmuneMarkers	RU661	Monocyte	988	1.83916	186	0.188259	-0.276271	6	0.00607287
Lung_Laughney2020_Data_Merged_RegulonScores_withImmuneMarkers	RU661	NK_cell	988	1.83916	2	0.00202429	-0.566141	0	0
Lung_Laughney2020_Data_Merged_RegulonScores_withImmuneMarkers	RU661	Pericyte	988	1.83916	13	0.0131579	0.589663	4	0.00404858
Lung_Laughney2020_Data_Merged_RegulonScores_withImmuneMarkers	RU661	T_cell	988	1.83916	375	0.379555	-0.318261	1	0.00101215
Lung_Laughney2020_Data_Merged_RegulonScores_withImmuneMarkers	RU661	mast	988	1.83916	1	0.00101215	0.0969967	0	0
Lung_Laughney2020_Data_Merged_RegulonScores_withImmuneMarkers	RU661	mesenchymal	988	1.83916	17	0.0172065	-1.28928	1	0.00101215
Lung_Laughney2020_Data_Merged_RegulonScores_withImmuneMarkers	RU661	myeloid	988	1.83916	106	0.107287	-0.570803	0	0
Lung_Laughney2020_Data_Merged_RegulonScores_withImmuneMarkers	RU661	neutrophil	988	1.83916	1	0.00101215	-0.340907	0	0
Lung_Laughney2020_Data_Merged_RegulonScores_withImmuneMarkers	RU661	plasma	988	1.83916	4	0.00404858	-1.06178	0	0
Lung_Xing2021_Data_Merged_RegulonScores_withImmuneMarkers	SSN11	B_cell	731	1.8417	22	0.0300958	-0.882281	0	0
Lung_Xing2021_Data_Merged_RegulonScores_withImmuneMarkers	SSN11	Dendritic	731	1.8417	8	0.0109439	-0.248141	0	0
Lung_Xing2021_Data_Merged_RegulonScores_withImmuneMarkers	SSN11	Endothelial	731	1.8417	9	0.0123119	0.852371	3	0.00410397
Lung_Xing2021_Data_Merged_RegulonScores_withImmuneMarkers	SSN11	Epithelial	731	1.8417	106	0.145007	0.150952	15	0.0205198
Lung_Xing2021_Data_Merged_RegulonScores_withImmuneMarkers	SSN11	Fibroblast	731	1.8417	16	0.0218878	2.20502	16	0.0218878
Lung_Xing2021_Data_Merged_RegulonScores_withImmuneMarkers	SSN11	Macrophage	731	1.8417	294	0.402189	-0.582769	0	0
Lung_Xing2021_Data_Merged_RegulonScores_withImmuneMarkers	SSN11	Malignant	731	1.8417	73	0.0998632	0.0750174	8	0.0109439
Lung_Xing2021_Data_Merged_RegulonScores_withImmuneMarkers	SSN11	Monocyte	731	1.8417	86	0.117647	-0.399493	0	0
Lung_Xing2021_Data_Merged_RegulonScores_withImmuneMarkers	SSN11	NK_cell	731	1.8417	13	0.0177839	-1.09973	0	0
Lung_Xing2021_Data_Merged_RegulonScores_withImmuneMarkers	SSN11	T_cell	731	1.8417	87	0.119015	-0.950057	0	0
Lung_Xing2021_Data_Merged_RegulonScores_withImmuneMarkers	SSN11	erythroblast	731	1.8417	2	0.00273598	-0.266291	0	0
Lung_Xing2021_Data_Merged_RegulonScores_withImmuneMarkers	SSN11	mast	731	1.8417	15	0.0205198	0.288816	1	0.00136799
Lung_Laughney2020_Data_Merged_RegulonScores_withImmuneMarkers	RU701	B_cell	404	1.84294	1	0.00247525	-0.353183	0	0
Lung_Laughney2020_Data_Merged_RegulonScores_withImmuneMarkers	RU701	Dendritic	404	1.84294	14	0.0346535	0.0429989	0	0
Lung_Laughney2020_Data_Merged_RegulonScores_withImmuneMarkers	RU701	Endothelial	404	1.84294	24	0.0594059	0.474089	13	0.0321782
Lung_Laughney2020_Data_Merged_RegulonScores_withImmuneMarkers	RU701	Fibroblast	404	1.84294	11	0.0272277	1.05281	7	0.0173267
Lung_Laughney2020_Data_Merged_RegulonScores_withImmuneMarkers	RU701	Macrophage	404	1.84294	13	0.0321782	0.241104	0	0
Lung_Laughney2020_Data_Merged_RegulonScores_withImmuneMarkers	RU701	Malignant	404	1.84294	13	0.0321782	0.935258	7	0.0173267
Lung_Laughney2020_Data_Merged_RegulonScores_withImmuneMarkers	RU701	Monocyte	404	1.84294	10	0.0247525	0.0843514	0	0
Lung_Laughney2020_Data_Merged_RegulonScores_withImmuneMarkers	RU701	NK_cell	404	1.84294	4	0.00990099	-0.547107	0	0
Lung_Laughney2020_Data_Merged_RegulonScores_withImmuneMarkers	RU701	Pericyte	404	1.84294	6	0.0148515	2.17307	6	0.0148515
Lung_Laughney2020_Data_Merged_RegulonScores_withImmuneMarkers	RU701	T_cell	404	1.84294	73	0.180693	-0.393095	0	0
Lung_Laughney2020_Data_Merged_RegulonScores_withImmuneMarkers	RU701	mast	404	1.84294	8	0.019802	0.257283	0	0
Lung_Laughney2020_Data_Merged_RegulonScores_withImmuneMarkers	RU701	mesenchymal	404	1.84294	21	0.0519802	-0.685472	0	0
Lung_Laughney2020_Data_Merged_RegulonScores_withImmuneMarkers	RU701	myeloid	404	1.84294	12	0.029703	0.0952052	2	0.0049505
Lung_Laughney2020_Data_Merged_RegulonScores_withImmuneMarkers	RU701	neutrophil	404	1.84294	2	0.0049505	-0.805019	0	0
Lung_Laughney2020_Data_Merged_RegulonScores_withImmuneMarkers	RU701	plasma	404	1.84294	192	0.475248	-0.156954	0	0
Pancreas_Steele2020_Data_Merged_RegulonScores_withImmuneMarkers	PDAC_TISSUE_8	B_cell	3215	1.84317	99	0.0307932	-0.0704493	2	0.000622084
Pancreas_Steele2020_Data_Merged_RegulonScores_withImmuneMarkers	PDAC_TISSUE_8	Dendritic	3215	1.84317	40	0.0124417	-0.0744499	1	0.000311042
Pancreas_Steele2020_Data_Merged_RegulonScores_withImmuneMarkers	PDAC_TISSUE_8	Endothelial	3215	1.84317	22	0.00684292	1.22566	19	0.0059098
Pancreas_Steele2020_Data_Merged_RegulonScores_withImmuneMarkers	PDAC_TISSUE_8	Epithelial	3215	1.84317	17	0.00528771	0.0311907	4	0.00124417
Pancreas_Steele2020_Data_Merged_RegulonScores_withImmuneMarkers	PDAC_TISSUE_8	Fibroblast	3215	1.84317	420	0.130638	2.54683	418	0.130016
Pancreas_Steele2020_Data_Merged_RegulonScores_withImmuneMarkers	PDAC_TISSUE_8	Macrophage	3215	1.84317	646	0.200933	-0.34657	32	0.00995334
Pancreas_Steele2020_Data_Merged_RegulonScores_withImmuneMarkers	PDAC_TISSUE_8	Malignant	3215	1.84317	367	0.114152	0.217975	63	0.0195956
Pancreas_Steele2020_Data_Merged_RegulonScores_withImmuneMarkers	PDAC_TISSUE_8	T_cell	3215	1.84317	1060	0.329705	-0.569447	2	0.000622084
Pancreas_Steele2020_Data_Merged_RegulonScores_withImmuneMarkers	PDAC_TISSUE_8	mast	3215	1.84317	258	0.0802488	0.328106	23	0.00715397
Pancreas_Steele2020_Data_Merged_RegulonScores_withImmuneMarkers	PDAC_TISSUE_8	plasma	3215	1.84317	286	0.088958	-0.562437	1	0.000311042
Kidney_Bi2021_Data_Merged_RegulonScores_withImmuneMarkers	P913	B_cell	574	1.87268	9	0.0156794	-0.162799	0	0
Kidney_Bi2021_Data_Merged_RegulonScores_withImmuneMarkers	P913	Dendritic	574	1.87268	23	0.0400697	-0.0595375	0	0
Kidney_Bi2021_Data_Merged_RegulonScores_withImmuneMarkers	P913	Endothelial	574	1.87268	58	0.101045	1.58756	47	0.0818815
Kidney_Bi2021_Data_Merged_RegulonScores_withImmuneMarkers	P913	Fibroblast	574	1.87268	10	0.0174216	2.98868	10	0.0174216
Kidney_Bi2021_Data_Merged_RegulonScores_withImmuneMarkers	P913	Macrophage	574	1.87268	130	0.226481	-0.0909087	0	0
Kidney_Bi2021_Data_Merged_RegulonScores_withImmuneMarkers	P913	Malignant	574	1.87268	84	0.146341	1.11784	42	0.0731707
Kidney_Bi2021_Data_Merged_RegulonScores_withImmuneMarkers	P913	Monocyte	574	1.87268	24	0.0418118	0.338488	1	0.00174216
Kidney_Bi2021_Data_Merged_RegulonScores_withImmuneMarkers	P913	NK_cell	574	1.87268	1	0.00174216	-0.274959	0	0
Kidney_Bi2021_Data_Merged_RegulonScores_withImmuneMarkers	P913	T_cell	574	1.87268	50	0.087108	-0.801786	0	0
Kidney_Bi2021_Data_Merged_RegulonScores_withImmuneMarkers	P913	mast	574	1.87268	3	0.00522648	0.262249	0	0
Kidney_Bi2021_Data_Merged_RegulonScores_withImmuneMarkers	P913	myeloid	574	1.87268	1	0.00174216	0.336425	0	0
Kidney_Bi2021_Data_Merged_RegulonScores_withImmuneMarkers	P913	plasma	574	1.87268	181	0.315331	-0.25261	0	0
Pancreas_Peng2019_Data_Merged_RegulonScores_withImmuneMarkers	T15	B_cell	1711	1.88738	57	0.0333139	-0.874773	1	0.000584454
Pancreas_Peng2019_Data_Merged_RegulonScores_withImmuneMarkers	T15	Endothelial	1711	1.88738	291	0.170076	0.667469	82	0.0479252
Pancreas_Peng2019_Data_Merged_RegulonScores_withImmuneMarkers	T15	Fibroblast	1711	1.88738	469	0.274109	1.81433	437	0.255406
Pancreas_Peng2019_Data_Merged_RegulonScores_withImmuneMarkers	T15	Macrophage	1711	1.88738	84	0.0490941	-0.653473	0	0
Pancreas_Peng2019_Data_Merged_RegulonScores_withImmuneMarkers	T15	Malignant	1711	1.88738	115	0.0672122	-0.511849	0	0
Pancreas_Peng2019_Data_Merged_RegulonScores_withImmuneMarkers	T15	T_cell	1711	1.88738	59	0.0344828	-1.15816	0	0
Pancreas_Peng2019_Data_Merged_RegulonScores_withImmuneMarkers	T15	acinar	1711	1.88738	13	0.0075979	0.121938	0	0
Pancreas_Peng2019_Data_Merged_RegulonScores_withImmuneMarkers	T15	ductal_1	1711	1.88738	173	0.10111	0.105117	1	0.000584454
Pancreas_Peng2019_Data_Merged_RegulonScores_withImmuneMarkers	T15	ductal_2	1711	1.88738	5	0.00292227	-0.25582	0	0
Pancreas_Peng2019_Data_Merged_RegulonScores_withImmuneMarkers	T15	endocrine	1711	1.88738	14	0.00818235	0.213242	0	0
Pancreas_Peng2019_Data_Merged_RegulonScores_withImmuneMarkers	T15	stellate	1711	1.88738	431	0.251899	0.821365	159	0.0929281
Pancreas_Peng2019_Data_Merged_RegulonScores_withImmuneMarkers	T19	B_cell	2673	1.88917	93	0.0347924	-1.10918	0	0
Pancreas_Peng2019_Data_Merged_RegulonScores_withImmuneMarkers	T19	Endothelial	2673	1.88917	803	0.300412	0.277803	68	0.0254396
Pancreas_Peng2019_Data_Merged_RegulonScores_withImmuneMarkers	T19	Fibroblast	2673	1.88917	110	0.0411523	1.39976	92	0.0344183
Pancreas_Peng2019_Data_Merged_RegulonScores_withImmuneMarkers	T19	Macrophage	2673	1.88917	525	0.196409	-1.30142	0	0
Pancreas_Peng2019_Data_Merged_RegulonScores_withImmuneMarkers	T19	Malignant	2673	1.88917	290	0.108492	-0.947877	0	0
Pancreas_Peng2019_Data_Merged_RegulonScores_withImmuneMarkers	T19	T_cell	2673	1.88917	105	0.0392817	-1.59388	0	0
Pancreas_Peng2019_Data_Merged_RegulonScores_withImmuneMarkers	T19	acinar	2673	1.88917	9	0.003367	-0.60187	0	0
Pancreas_Peng2019_Data_Merged_RegulonScores_withImmuneMarkers	T19	ductal_1	2673	1.88917	46	0.0172091	-0.457118	0	0
Pancreas_Peng2019_Data_Merged_RegulonScores_withImmuneMarkers	T19	ductal_2	2673	1.88917	60	0.0224467	-0.711626	0	0
Pancreas_Peng2019_Data_Merged_RegulonScores_withImmuneMarkers	T19	endocrine	2673	1.88917	63	0.023569	0.129804	3	0.00112233
Pancreas_Peng2019_Data_Merged_RegulonScores_withImmuneMarkers	T19	stellate	2673	1.88917	569	0.212869	0.601898	130	0.0486345
Pancreas_Peng2019_Data_Merged_RegulonScores_withImmuneMarkers	T6	B_cell	1719	1.89124	23	0.0133799	-1.08257	0	0
Pancreas_Peng2019_Data_Merged_RegulonScores_withImmuneMarkers	T6	Endothelial	1719	1.89124	397	0.230948	0.252378	21	0.0122164
Pancreas_Peng2019_Data_Merged_RegulonScores_withImmuneMarkers	T6	Fibroblast	1719	1.89124	50	0.0290867	1.07081	30	0.017452
Pancreas_Peng2019_Data_Merged_RegulonScores_withImmuneMarkers	T6	Macrophage	1719	1.89124	214	0.124491	-0.981866	0	0
Pancreas_Peng2019_Data_Merged_RegulonScores_withImmuneMarkers	T6	Malignant	1719	1.89124	214	0.124491	-0.723482	0	0
Pancreas_Peng2019_Data_Merged_RegulonScores_withImmuneMarkers	T6	T_cell	1719	1.89124	34	0.0197789	-1.73333	0	0
Pancreas_Peng2019_Data_Merged_RegulonScores_withImmuneMarkers	T6	acinar	1719	1.89124	39	0.0226876	-0.39899	0	0
Pancreas_Peng2019_Data_Merged_RegulonScores_withImmuneMarkers	T6	ductal_1	1719	1.89124	491	0.285631	-0.327388	0	0
Pancreas_Peng2019_Data_Merged_RegulonScores_withImmuneMarkers	T6	ductal_2	1719	1.89124	4	0.00232693	-0.774771	0	0
Pancreas_Peng2019_Data_Merged_RegulonScores_withImmuneMarkers	T6	endocrine	1719	1.89124	32	0.0186155	-0.545179	1	0.000581734
Pancreas_Peng2019_Data_Merged_RegulonScores_withImmuneMarkers	T6	stellate	1719	1.89124	221	0.128563	0.401737	14	0.00814427
Lung_Xing2021_Data_Merged_RegulonScores_withImmuneMarkers	NM6N	B_cell	881	1.93469	19	0.0215664	-0.44289	0	0
Lung_Xing2021_Data_Merged_RegulonScores_withImmuneMarkers	NM6N	Dendritic	881	1.93469	12	0.0136209	-0.444779	0	0
Lung_Xing2021_Data_Merged_RegulonScores_withImmuneMarkers	NM6N	Endothelial	881	1.93469	101	0.114642	0.769781	32	0.0363224
Lung_Xing2021_Data_Merged_RegulonScores_withImmuneMarkers	NM6N	Epithelial	881	1.93469	118	0.133939	0.559617	31	0.0351873
Lung_Xing2021_Data_Merged_RegulonScores_withImmuneMarkers	NM6N	Fibroblast	881	1.93469	32	0.0363224	2.33474	32	0.0363224
Lung_Xing2021_Data_Merged_RegulonScores_withImmuneMarkers	NM6N	Macrophage	881	1.93469	248	0.281498	-0.669429	0	0
Lung_Xing2021_Data_Merged_RegulonScores_withImmuneMarkers	NM6N	Monocyte	881	1.93469	95	0.107832	0.176636	1	0.00113507
Lung_Xing2021_Data_Merged_RegulonScores_withImmuneMarkers	NM6N	NK_cell	881	1.93469	69	0.0783201	-0.92073	0	0
Lung_Xing2021_Data_Merged_RegulonScores_withImmuneMarkers	NM6N	T_cell	881	1.93469	182	0.206583	-1.01257	0	0
Lung_Xing2021_Data_Merged_RegulonScores_withImmuneMarkers	NM6N	erythroblast	881	1.93469	3	0.00340522	-0.650958	0	0
Lung_Xing2021_Data_Merged_RegulonScores_withImmuneMarkers	NM6N	mast	881	1.93469	2	0.00227015	-0.111675	0	0
Lung_Laughney2020_Data_Merged_RegulonScores_withImmuneMarkers	RU684Norm	B_cell	649	1.9514	5	0.00770416	0.385493	0	0
Lung_Laughney2020_Data_Merged_RegulonScores_withImmuneMarkers	RU684Norm	Dendritic	649	1.9514	154	0.237288	0.0536552	7	0.0107858
Lung_Laughney2020_Data_Merged_RegulonScores_withImmuneMarkers	RU684Norm	Endothelial	649	1.9514	3	0.0046225	0.114409	1	0.00154083
Lung_Laughney2020_Data_Merged_RegulonScores_withImmuneMarkers	RU684Norm	Fibroblast	649	1.9514	1	0.00154083	-1.99647	0	0
Lung_Laughney2020_Data_Merged_RegulonScores_withImmuneMarkers	RU684Norm	Macrophage	649	1.9514	32	0.0493066	-0.27444	1	0.00154083
Lung_Laughney2020_Data_Merged_RegulonScores_withImmuneMarkers	RU684Norm	Malignant	649	1.9514	115	0.177196	1.07282	83	0.127889
Lung_Laughney2020_Data_Merged_RegulonScores_withImmuneMarkers	RU684Norm	Monocyte	649	1.9514	46	0.0708783	0.223655	8	0.0123267
Lung_Laughney2020_Data_Merged_RegulonScores_withImmuneMarkers	RU684Norm	NK_cell	649	1.9514	19	0.0292758	-0.73454	0	0
Lung_Laughney2020_Data_Merged_RegulonScores_withImmuneMarkers	RU684Norm	Pericyte	649	1.9514	2	0.00308166	1.52733	2	0.00308166
Lung_Laughney2020_Data_Merged_RegulonScores_withImmuneMarkers	RU684Norm	T_cell	649	1.9514	182	0.280431	-0.502435	0	0
Lung_Laughney2020_Data_Merged_RegulonScores_withImmuneMarkers	RU684Norm	mast	649	1.9514	56	0.0862866	0.722925	28	0.0431433
Lung_Laughney2020_Data_Merged_RegulonScores_withImmuneMarkers	RU684Norm	mesenchymal	649	1.9514	14	0.0215716	-0.776355	0	0
Lung_Laughney2020_Data_Merged_RegulonScores_withImmuneMarkers	RU684Norm	myeloid	649	1.9514	17	0.0261941	-0.27892	0	0
Lung_Laughney2020_Data_Merged_RegulonScores_withImmuneMarkers	RU684Norm	neutrophil	649	1.9514	1	0.00154083	-0.381458	0	0
Lung_Laughney2020_Data_Merged_RegulonScores_withImmuneMarkers	RU684Norm	plasma	649	1.9514	2	0.00308166	-0.372681	0	0
Lung_Maynard2020_Data_Merged_RegulonScores_withImmuneMarkers	TH218	B_cell	256	1.95735	12	0.046875	1.39586	9	0.0351562
Lung_Maynard2020_Data_Merged_RegulonScores_withImmuneMarkers	TH218	Dendritic	256	1.95735	2	0.0078125	1.44268	2	0.0078125
Lung_Maynard2020_Data_Merged_RegulonScores_withImmuneMarkers	TH218	Endothelial	256	1.95735	6	0.0234375	0.6213	4	0.015625
Lung_Maynard2020_Data_Merged_RegulonScores_withImmuneMarkers	TH218	Fibroblast	256	1.95735	101	0.394531	1.67288	100	0.390625
Lung_Maynard2020_Data_Merged_RegulonScores_withImmuneMarkers	TH218	Macrophage	256	1.95735	23	0.0898438	-0.0439307	1	0.00390625
Lung_Maynard2020_Data_Merged_RegulonScores_withImmuneMarkers	TH218	Malignant	256	1.95735	13	0.0507812	0.349788	5	0.0195312
Lung_Maynard2020_Data_Merged_RegulonScores_withImmuneMarkers	TH218	NK_cell	256	1.95735	8	0.03125	1.25877	7	0.0273438
Lung_Maynard2020_Data_Merged_RegulonScores_withImmuneMarkers	TH218	T_cell	256	1.95735	24	0.09375	1.05573	18	0.0703125
Lung_Maynard2020_Data_Merged_RegulonScores_withImmuneMarkers	TH218	lymphovascular	256	1.95735	9	0.0351562	0.551788	6	0.0234375
Lung_Maynard2020_Data_Merged_RegulonScores_withImmuneMarkers	TH218	mast	256	1.95735	6	0.0234375	0.568622	1	0.00390625
Lung_Maynard2020_Data_Merged_RegulonScores_withImmuneMarkers	TH218	myofibroblast	256	1.95735	9	0.0351562	1.05155	9	0.0351562
Lung_Maynard2020_Data_Merged_RegulonScores_withImmuneMarkers	TH218	plasma	256	1.95735	43	0.167969	-0.191586	5	0.0195312
Pancreas_Peng2019_Data_Merged_RegulonScores_withImmuneMarkers	T16	B_cell	1573	1.98875	25	0.0158932	-0.986549	0	0
Pancreas_Peng2019_Data_Merged_RegulonScores_withImmuneMarkers	T16	Endothelial	1573	1.98875	287	0.182454	0.406732	29	0.0184361
Pancreas_Peng2019_Data_Merged_RegulonScores_withImmuneMarkers	T16	Fibroblast	1573	1.98875	336	0.213605	1.29556	240	0.152575
Pancreas_Peng2019_Data_Merged_RegulonScores_withImmuneMarkers	T16	Macrophage	1573	1.98875	236	0.150032	-0.848199	0	0
Pancreas_Peng2019_Data_Merged_RegulonScores_withImmuneMarkers	T16	Malignant	1573	1.98875	107	0.0680229	-0.682811	1	0.000635728
Pancreas_Peng2019_Data_Merged_RegulonScores_withImmuneMarkers	T16	T_cell	1573	1.98875	23	0.0146217	-1.18948	0	0
Pancreas_Peng2019_Data_Merged_RegulonScores_withImmuneMarkers	T16	acinar	1573	1.98875	42	0.0267006	-0.23908	0	0
Pancreas_Peng2019_Data_Merged_RegulonScores_withImmuneMarkers	T16	ductal_1	1573	1.98875	118	0.0750159	-0.0560671	0	0
Pancreas_Peng2019_Data_Merged_RegulonScores_withImmuneMarkers	T16	ductal_2	1573	1.98875	32	0.0203433	-0.0666955	1	0.000635728
Pancreas_Peng2019_Data_Merged_RegulonScores_withImmuneMarkers	T16	endocrine	1573	1.98875	17	0.0108074	0.094781	0	0
Pancreas_Peng2019_Data_Merged_RegulonScores_withImmuneMarkers	T16	stellate	1573	1.98875	350	0.222505	0.664405	83	0.0527654
Pancreas_Peng2019_Data_Merged_RegulonScores_withImmuneMarkers	T13	B_cell	1902	2.01379	16	0.0084122	-0.681182	0	0
Pancreas_Peng2019_Data_Merged_RegulonScores_withImmuneMarkers	T13	Endothelial	1902	2.01379	393	0.206625	0.36354	45	0.0236593
Pancreas_Peng2019_Data_Merged_RegulonScores_withImmuneMarkers	T13	Fibroblast	1902	2.01379	184	0.0967403	1.24949	127	0.0667718
Pancreas_Peng2019_Data_Merged_RegulonScores_withImmuneMarkers	T13	Macrophage	1902	2.01379	221	0.116193	-0.903987	0	0
Pancreas_Peng2019_Data_Merged_RegulonScores_withImmuneMarkers	T13	Malignant	1902	2.01379	196	0.103049	-0.253119	0	0
Pancreas_Peng2019_Data_Merged_RegulonScores_withImmuneMarkers	T13	T_cell	1902	2.01379	21	0.011041	-1.60818	0	0
Pancreas_Peng2019_Data_Merged_RegulonScores_withImmuneMarkers	T13	acinar	1902	2.01379	162	0.0851735	-0.0617067	1	0.000525762
Pancreas_Peng2019_Data_Merged_RegulonScores_withImmuneMarkers	T13	ductal_1	1902	2.01379	466	0.245005	0.132641	11	0.00578339
Pancreas_Peng2019_Data_Merged_RegulonScores_withImmuneMarkers	T13	ductal_2	1902	2.01379	30	0.0157729	-0.124615	0	0
Pancreas_Peng2019_Data_Merged_RegulonScores_withImmuneMarkers	T13	endocrine	1902	2.01379	11	0.00578339	0.101195	1	0.000525762
Pancreas_Peng2019_Data_Merged_RegulonScores_withImmuneMarkers	T13	stellate	1902	2.01379	202	0.106204	0.664304	52	0.0273396
Lung_Laughney2020_Data_Merged_RegulonScores_withImmuneMarkers	RU653	B_cell	539	2.01714	1	0.00185529	0.544765	0	0
Lung_Laughney2020_Data_Merged_RegulonScores_withImmuneMarkers	RU653	Dendritic	539	2.01714	90	0.166976	0.151552	6	0.0111317
Lung_Laughney2020_Data_Merged_RegulonScores_withImmuneMarkers	RU653	Endothelial	539	2.01714	104	0.19295	2.51931	104	0.19295
Lung_Laughney2020_Data_Merged_RegulonScores_withImmuneMarkers	RU653	Fibroblast	539	2.01714	4	0.00742115	2.05325	4	0.00742115
Lung_Laughney2020_Data_Merged_RegulonScores_withImmuneMarkers	RU653	Macrophage	539	2.01714	82	0.152134	0.23341	22	0.0408163
Lung_Laughney2020_Data_Merged_RegulonScores_withImmuneMarkers	RU653	Malignant	539	2.01714	137	0.254174	1.50688	122	0.226345
Lung_Laughney2020_Data_Merged_RegulonScores_withImmuneMarkers	RU653	Monocyte	539	2.01714	14	0.025974	0.646799	6	0.0111317
Lung_Laughney2020_Data_Merged_RegulonScores_withImmuneMarkers	RU653	NK_cell	539	2.01714	2	0.00371058	1.22336	2	0.00371058
Lung_Laughney2020_Data_Merged_RegulonScores_withImmuneMarkers	RU653	Pericyte	539	2.01714	25	0.0463822	2.30935	23	0.0426716
Lung_Laughney2020_Data_Merged_RegulonScores_withImmuneMarkers	RU653	T_cell	539	2.01714	18	0.0333952	0.341204	6	0.0111317
Lung_Laughney2020_Data_Merged_RegulonScores_withImmuneMarkers	RU653	mast	539	2.01714	7	0.012987	1.01119	5	0.00927644
Lung_Laughney2020_Data_Merged_RegulonScores_withImmuneMarkers	RU653	mesenchymal	539	2.01714	10	0.0185529	1.45646	5	0.00927644
Lung_Laughney2020_Data_Merged_RegulonScores_withImmuneMarkers	RU653	myeloid	539	2.01714	44	0.0816327	0.436566	10	0.0185529
Lung_Laughney2020_Data_Merged_RegulonScores_withImmuneMarkers	RU653	neutrophil	539	2.01714	1	0.00185529	1.01411	1	0.00185529
Lung_Maynard2020_Data_Merged_RegulonScores_withImmuneMarkers	TH248	B_cell	1209	2.04758	117	0.0967742	-0.331083	0	0
Lung_Maynard2020_Data_Merged_RegulonScores_withImmuneMarkers	TH248	Dendritic	1209	2.04758	9	0.00744417	-0.412248	0	0
Lung_Maynard2020_Data_Merged_RegulonScores_withImmuneMarkers	TH248	Endothelial	1209	2.04758	30	0.0248139	0.468002	17	0.0140612
Lung_Maynard2020_Data_Merged_RegulonScores_withImmuneMarkers	TH248	Fibroblast	1209	2.04758	46	0.038048	2.00424	46	0.038048
Lung_Maynard2020_Data_Merged_RegulonScores_withImmuneMarkers	TH248	Macrophage	1209	2.04758	203	0.167907	-0.249967	6	0.00496278
Lung_Maynard2020_Data_Merged_RegulonScores_withImmuneMarkers	TH248	Malignant	1209	2.04758	313	0.258892	0.577118	184	0.152192
Lung_Maynard2020_Data_Merged_RegulonScores_withImmuneMarkers	TH248	NK_cell	1209	2.04758	37	0.0306038	-0.861829	0	0
Lung_Maynard2020_Data_Merged_RegulonScores_withImmuneMarkers	TH248	T_cell	1209	2.04758	168	0.138958	-0.69844	0	0
Lung_Maynard2020_Data_Merged_RegulonScores_withImmuneMarkers	TH248	lymphovascular	1209	2.04758	2	0.00165426	0.840889	2	0.00165426
Lung_Maynard2020_Data_Merged_RegulonScores_withImmuneMarkers	TH248	mast	1209	2.04758	11	0.00909843	0.00101246	0	0
Lung_Maynard2020_Data_Merged_RegulonScores_withImmuneMarkers	TH248	myofibroblast	1209	2.04758	102	0.0843672	1.35877	100	0.082713
Lung_Maynard2020_Data_Merged_RegulonScores_withImmuneMarkers	TH248	plasma	1209	2.04758	171	0.141439	-0.539722	5	0.00413565
Lung_Maynard2020_Data_Merged_RegulonScores_withImmuneMarkers	TH226	B_cell	1865	2.06124	13	0.00697051	0.151068	3	0.00160858
Lung_Maynard2020_Data_Merged_RegulonScores_withImmuneMarkers	TH226	Dendritic	1865	2.06124	15	0.0080429	0.662294	7	0.00375335
Lung_Maynard2020_Data_Merged_RegulonScores_withImmuneMarkers	TH226	Endothelial	1865	2.06124	68	0.0364611	0.647135	28	0.0150134
Lung_Maynard2020_Data_Merged_RegulonScores_withImmuneMarkers	TH226	Fibroblast	1865	2.06124	439	0.235389	1.8815	438	0.234853
Lung_Maynard2020_Data_Merged_RegulonScores_withImmuneMarkers	TH226	Macrophage	1865	2.06124	330	0.176944	-0.28666	15	0.0080429
Lung_Maynard2020_Data_Merged_RegulonScores_withImmuneMarkers	TH226	Malignant	1865	2.06124	420	0.225201	0.130494	107	0.0573727
Lung_Maynard2020_Data_Merged_RegulonScores_withImmuneMarkers	TH226	NK_cell	1865	2.06124	31	0.016622	-0.864218	0	0
Lung_Maynard2020_Data_Merged_RegulonScores_withImmuneMarkers	TH226	T_cell	1865	2.06124	174	0.0932976	-0.881366	0	0
Lung_Maynard2020_Data_Merged_RegulonScores_withImmuneMarkers	TH226	lymphovascular	1865	2.06124	59	0.0316354	0.571043	28	0.0150134
Lung_Maynard2020_Data_Merged_RegulonScores_withImmuneMarkers	TH226	mast	1865	2.06124	95	0.0509383	0.17083	10	0.00536193
Lung_Maynard2020_Data_Merged_RegulonScores_withImmuneMarkers	TH226	myofibroblast	1865	2.06124	123	0.0659517	1.38205	107	0.0573727
Lung_Maynard2020_Data_Merged_RegulonScores_withImmuneMarkers	TH226	plasma	1865	2.06124	98	0.0525469	-0.224691	17	0.00911528
Pancreas_Peng2019_Data_Merged_RegulonScores_withImmuneMarkers	T2	B_cell	989	2.07363	55	0.0556117	-0.968726	0	0
Pancreas_Peng2019_Data_Merged_RegulonScores_withImmuneMarkers	T2	Endothelial	989	2.07363	179	0.180991	0.125488	12	0.0121335
Pancreas_Peng2019_Data_Merged_RegulonScores_withImmuneMarkers	T2	Fibroblast	989	2.07363	37	0.0374115	1.10008	21	0.0212336
Pancreas_Peng2019_Data_Merged_RegulonScores_withImmuneMarkers	T2	Macrophage	989	2.07363	140	0.141557	-1.01355	0	0
Pancreas_Peng2019_Data_Merged_RegulonScores_withImmuneMarkers	T2	Malignant	989	2.07363	103	0.104146	-0.989344	0	0
Pancreas_Peng2019_Data_Merged_RegulonScores_withImmuneMarkers	T2	T_cell	989	2.07363	58	0.0586451	-1.54481	0	0
Pancreas_Peng2019_Data_Merged_RegulonScores_withImmuneMarkers	T2	acinar	989	2.07363	29	0.0293225	-0.712028	0	0
Pancreas_Peng2019_Data_Merged_RegulonScores_withImmuneMarkers	T2	ductal_1	989	2.07363	271	0.274014	-0.192425	0	0
Pancreas_Peng2019_Data_Merged_RegulonScores_withImmuneMarkers	T2	ductal_2	989	2.07363	39	0.0394338	-0.333125	0	0
Pancreas_Peng2019_Data_Merged_RegulonScores_withImmuneMarkers	T2	endocrine	989	2.07363	4	0.00404449	-0.398785	0	0
Pancreas_Peng2019_Data_Merged_RegulonScores_withImmuneMarkers	T2	stellate	989	2.07363	74	0.0748231	0.480891	8	0.00808898
Lung_Maynard2020_Data_Merged_RegulonScores_withImmuneMarkers	TH179	B_cell	2576	2.09405	139	0.0539596	-0.432453	4	0.0015528
Lung_Maynard2020_Data_Merged_RegulonScores_withImmuneMarkers	TH179	Dendritic	2576	2.09405	56	0.0217391	-0.272387	3	0.0011646
Lung_Maynard2020_Data_Merged_RegulonScores_withImmuneMarkers	TH179	Endothelial	2576	2.09405	225	0.0873447	0.71905	165	0.0640528
Lung_Maynard2020_Data_Merged_RegulonScores_withImmuneMarkers	TH179	Fibroblast	2576	2.09405	41	0.0159161	1.87582	40	0.015528
Lung_Maynard2020_Data_Merged_RegulonScores_withImmuneMarkers	TH179	Macrophage	2576	2.09405	549	0.213121	-0.566161	14	0.00543478
Lung_Maynard2020_Data_Merged_RegulonScores_withImmuneMarkers	TH179	Malignant	2576	2.09405	290	0.112578	0.0947584	93	0.0361025
Lung_Maynard2020_Data_Merged_RegulonScores_withImmuneMarkers	TH179	NK_cell	2576	2.09405	56	0.0217391	-0.884565	0	0
Lung_Maynard2020_Data_Merged_RegulonScores_withImmuneMarkers	TH179	T_cell	2576	2.09405	621	0.241071	-0.792366	2	0.000776398
Lung_Maynard2020_Data_Merged_RegulonScores_withImmuneMarkers	TH179	lymphovascular	2576	2.09405	42	0.0163043	1.17115	33	0.0128106
Lung_Maynard2020_Data_Merged_RegulonScores_withImmuneMarkers	TH179	mast	2576	2.09405	109	0.0423137	-0.0668633	13	0.00504658
Lung_Maynard2020_Data_Merged_RegulonScores_withImmuneMarkers	TH179	myofibroblast	2576	2.09405	59	0.0229037	1.61915	52	0.0201863
Lung_Maynard2020_Data_Merged_RegulonScores_withImmuneMarkers	TH179	plasma	2576	2.09405	389	0.151009	-0.373626	3	0.0011646
Lung_Xing2021_Data_Merged_RegulonScores_withImmuneMarkers	SSN21	B_cell	662	2.09638	53	0.0800604	-0.37137	0	0
Lung_Xing2021_Data_Merged_RegulonScores_withImmuneMarkers	SSN21	Dendritic	662	2.09638	12	0.0181269	-0.560615	0	0
Lung_Xing2021_Data_Merged_RegulonScores_withImmuneMarkers	SSN21	Endothelial	662	2.09638	19	0.0287009	0.693252	5	0.00755287
Lung_Xing2021_Data_Merged_RegulonScores_withImmuneMarkers	SSN21	Epithelial	662	2.09638	114	0.172205	0.590107	29	0.0438066
Lung_Xing2021_Data_Merged_RegulonScores_withImmuneMarkers	SSN21	Fibroblast	662	2.09638	12	0.0181269	2.38411	12	0.0181269
Lung_Xing2021_Data_Merged_RegulonScores_withImmuneMarkers	SSN21	Macrophage	662	2.09638	130	0.196375	-1.001	0	0
Lung_Xing2021_Data_Merged_RegulonScores_withImmuneMarkers	SSN21	Malignant	662	2.09638	82	0.123867	0.786167	33	0.0498489
Lung_Xing2021_Data_Merged_RegulonScores_withImmuneMarkers	SSN21	Monocyte	662	2.09638	44	0.0664653	-0.504164	0	0
Lung_Xing2021_Data_Merged_RegulonScores_withImmuneMarkers	SSN21	NK_cell	662	2.09638	37	0.0558912	-1.02473	0	0
Lung_Xing2021_Data_Merged_RegulonScores_withImmuneMarkers	SSN21	T_cell	662	2.09638	142	0.214502	-0.92736	0	0
Lung_Xing2021_Data_Merged_RegulonScores_withImmuneMarkers	SSN21	mast	662	2.09638	17	0.0256798	-0.0946417	0	0
Lung_Laughney2020_Data_Merged_RegulonScores_withImmuneMarkers	RU682Tum	B_cell	1114	2.10765	80	0.0718133	0.139424	2	0.00179533
Lung_Laughney2020_Data_Merged_RegulonScores_withImmuneMarkers	RU682Tum	Dendritic	1114	2.10765	48	0.043088	-0.680805	0	0
Lung_Laughney2020_Data_Merged_RegulonScores_withImmuneMarkers	RU682Tum	Endothelial	1114	2.10765	146	0.131059	0.86316	93	0.0834829
Lung_Laughney2020_Data_Merged_RegulonScores_withImmuneMarkers	RU682Tum	Fibroblast	1114	2.10765	29	0.0260323	-0.204136	8	0.00718133
Lung_Laughney2020_Data_Merged_RegulonScores_withImmuneMarkers	RU682Tum	Macrophage	1114	2.10765	56	0.0502693	-0.956118	1	0.000897666
Lung_Laughney2020_Data_Merged_RegulonScores_withImmuneMarkers	RU682Tum	Malignant	1114	2.10765	29	0.0260323	0.351821	10	0.00897666
Lung_Laughney2020_Data_Merged_RegulonScores_withImmuneMarkers	RU682Tum	Monocyte	1114	2.10765	22	0.0197487	0.19484	4	0.00359066
Lung_Laughney2020_Data_Merged_RegulonScores_withImmuneMarkers	RU682Tum	NK_cell	1114	2.10765	14	0.0125673	-0.67251	2	0.00179533
Lung_Laughney2020_Data_Merged_RegulonScores_withImmuneMarkers	RU682Tum	Pericyte	1114	2.10765	29	0.0260323	0.974333	18	0.016158
Lung_Laughney2020_Data_Merged_RegulonScores_withImmuneMarkers	RU682Tum	T_cell	1114	2.10765	338	0.303411	-0.728358	13	0.0116697
Lung_Laughney2020_Data_Merged_RegulonScores_withImmuneMarkers	RU682Tum	mast	1114	2.10765	14	0.0125673	0.411983	3	0.002693
Lung_Laughney2020_Data_Merged_RegulonScores_withImmuneMarkers	RU682Tum	mesenchymal	1114	2.10765	19	0.0170557	-1.31481	0	0
Lung_Laughney2020_Data_Merged_RegulonScores_withImmuneMarkers	RU682Tum	myeloid	1114	2.10765	251	0.225314	-1.00328	1	0.000897666
Lung_Laughney2020_Data_Merged_RegulonScores_withImmuneMarkers	RU682Tum	neutrophil	1114	2.10765	3	0.002693	0.135557	0	0
Lung_Laughney2020_Data_Merged_RegulonScores_withImmuneMarkers	RU682Tum	plasma	1114	2.10765	36	0.032316	-0.365055	1	0.000897666
Lung_Maynard2020_Data_Merged_RegulonScores_withImmuneMarkers	TH238	B_cell	1507	2.10844	13	0.00862641	0.0226516	1	0.00066357
Lung_Maynard2020_Data_Merged_RegulonScores_withImmuneMarkers	TH238	Dendritic	1507	2.10844	10	0.0066357	0.42811	1	0.00066357
Lung_Maynard2020_Data_Merged_RegulonScores_withImmuneMarkers	TH238	Endothelial	1507	2.10844	93	0.061712	0.701217	60	0.0398142
Lung_Maynard2020_Data_Merged_RegulonScores_withImmuneMarkers	TH238	Fibroblast	1507	2.10844	124	0.0822827	2.1483	124	0.0822827
Lung_Maynard2020_Data_Merged_RegulonScores_withImmuneMarkers	TH238	Macrophage	1507	2.10844	252	0.16722	-0.142195	5	0.00331785
Lung_Maynard2020_Data_Merged_RegulonScores_withImmuneMarkers	TH238	Malignant	1507	2.10844	389	0.258129	0.485643	193	0.128069
Lung_Maynard2020_Data_Merged_RegulonScores_withImmuneMarkers	TH238	NK_cell	1507	2.10844	43	0.0285335	-0.604119	0	0
Lung_Maynard2020_Data_Merged_RegulonScores_withImmuneMarkers	TH238	T_cell	1507	2.10844	246	0.163238	-0.503287	0	0
Lung_Maynard2020_Data_Merged_RegulonScores_withImmuneMarkers	TH238	lymphovascular	1507	2.10844	26	0.0172528	1.22237	21	0.013935
Lung_Maynard2020_Data_Merged_RegulonScores_withImmuneMarkers	TH238	mast	1507	2.10844	123	0.0816191	0.362295	33	0.0218978
Lung_Maynard2020_Data_Merged_RegulonScores_withImmuneMarkers	TH238	myofibroblast	1507	2.10844	131	0.0869277	1.84203	128	0.084937
Lung_Maynard2020_Data_Merged_RegulonScores_withImmuneMarkers	TH238	plasma	1507	2.10844	57	0.0378235	-0.13012	3	0.00199071
Lung_Laughney2020_Data_Merged_RegulonScores_withImmuneMarkers	RU680	B_cell	350	2.12458	3	0.00857143	0.180432	0	0
Lung_Laughney2020_Data_Merged_RegulonScores_withImmuneMarkers	RU680	Dendritic	350	2.12458	8	0.0228571	-0.672982	0	0
Lung_Laughney2020_Data_Merged_RegulonScores_withImmuneMarkers	RU680	Endothelial	350	2.12458	33	0.0942857	0.707542	17	0.0485714
Lung_Laughney2020_Data_Merged_RegulonScores_withImmuneMarkers	RU680	Fibroblast	350	2.12458	23	0.0657143	0.100824	4	0.0114286
Lung_Laughney2020_Data_Merged_RegulonScores_withImmuneMarkers	RU680	Macrophage	350	2.12458	27	0.0771429	-0.374948	2	0.00571429
Lung_Laughney2020_Data_Merged_RegulonScores_withImmuneMarkers	RU680	Malignant	350	2.12458	112	0.32	0.48342	36	0.102857
Lung_Laughney2020_Data_Merged_RegulonScores_withImmuneMarkers	RU680	Monocyte	350	2.12458	11	0.0314286	-0.261415	1	0.00285714
Lung_Laughney2020_Data_Merged_RegulonScores_withImmuneMarkers	RU680	NK_cell	350	2.12458	5	0.0142857	-0.406123	0	0
Lung_Laughney2020_Data_Merged_RegulonScores_withImmuneMarkers	RU680	Pericyte	350	2.12458	7	0.02	0.753361	3	0.00857143
Lung_Laughney2020_Data_Merged_RegulonScores_withImmuneMarkers	RU680	T_cell	350	2.12458	46	0.131429	-0.55053	0	0
Lung_Laughney2020_Data_Merged_RegulonScores_withImmuneMarkers	RU680	mesenchymal	350	2.12458	9	0.0257143	-1.40821	0	0
Lung_Laughney2020_Data_Merged_RegulonScores_withImmuneMarkers	RU680	myeloid	350	2.12458	48	0.137143	-0.857653	0	0
Lung_Laughney2020_Data_Merged_RegulonScores_withImmuneMarkers	RU680	plasma	350	2.12458	18	0.0514286	-0.148523	0	0
Lung_Maynard2020_Data_Merged_RegulonScores_withImmuneMarkers	TH236	B_cell	836	2.15984	33	0.0394737	-0.401496	0	0
Lung_Maynard2020_Data_Merged_RegulonScores_withImmuneMarkers	TH236	Dendritic	836	2.15984	2	0.00239234	-0.388286	0	0
Lung_Maynard2020_Data_Merged_RegulonScores_withImmuneMarkers	TH236	Endothelial	836	2.15984	67	0.0801435	0.86418	56	0.0669856
Lung_Maynard2020_Data_Merged_RegulonScores_withImmuneMarkers	TH236	Fibroblast	836	2.15984	193	0.230861	2.47194	192	0.229665
Lung_Maynard2020_Data_Merged_RegulonScores_withImmuneMarkers	TH236	Macrophage	836	2.15984	70	0.0837321	-0.104582	4	0.00478469
Lung_Maynard2020_Data_Merged_RegulonScores_withImmuneMarkers	TH236	Malignant	836	2.15984	137	0.163876	0.514026	73	0.0873206
Lung_Maynard2020_Data_Merged_RegulonScores_withImmuneMarkers	TH236	NK_cell	836	2.15984	4	0.00478469	-0.699052	0	0
Lung_Maynard2020_Data_Merged_RegulonScores_withImmuneMarkers	TH236	T_cell	836	2.15984	97	0.116029	-0.393775	0	0
Lung_Maynard2020_Data_Merged_RegulonScores_withImmuneMarkers	TH236	lymphovascular	836	2.15984	11	0.0131579	1.22825	8	0.00956938
Lung_Maynard2020_Data_Merged_RegulonScores_withImmuneMarkers	TH236	mast	836	2.15984	58	0.069378	0.346184	17	0.0203349
Lung_Maynard2020_Data_Merged_RegulonScores_withImmuneMarkers	TH236	myofibroblast	836	2.15984	81	0.09689	1.74536	80	0.0956938
Lung_Maynard2020_Data_Merged_RegulonScores_withImmuneMarkers	TH236	plasma	836	2.15984	83	0.0992823	-0.395816	0	0
Lung_Laughney2020_Data_Merged_RegulonScores_withImmuneMarkers	RU684Tum	B_cell	1107	2.16144	31	0.0280036	0.108291	1	0.000903342
Lung_Laughney2020_Data_Merged_RegulonScores_withImmuneMarkers	RU684Tum	Dendritic	1107	2.16144	114	0.102981	-0.19296	2	0.00180668
Lung_Laughney2020_Data_Merged_RegulonScores_withImmuneMarkers	RU684Tum	Endothelial	1107	2.16144	49	0.0442638	1.35783	38	0.034327
Lung_Laughney2020_Data_Merged_RegulonScores_withImmuneMarkers	RU684Tum	Fibroblast	1107	2.16144	3	0.00271003	1.19105	3	0.00271003
Lung_Laughney2020_Data_Merged_RegulonScores_withImmuneMarkers	RU684Tum	Macrophage	1107	2.16144	275	0.248419	-0.445736	5	0.00451671
Lung_Laughney2020_Data_Merged_RegulonScores_withImmuneMarkers	RU684Tum	Malignant	1107	2.16144	200	0.180668	1.20272	156	0.140921
Lung_Laughney2020_Data_Merged_RegulonScores_withImmuneMarkers	RU684Tum	Monocyte	1107	2.16144	13	0.0117435	0.481574	5	0.00451671
Lung_Laughney2020_Data_Merged_RegulonScores_withImmuneMarkers	RU684Tum	NK_cell	1107	2.16144	3	0.00271003	-0.188176	0	0
Lung_Laughney2020_Data_Merged_RegulonScores_withImmuneMarkers	RU684Tum	Pericyte	1107	2.16144	26	0.0234869	1.76897	24	0.0216802
Lung_Laughney2020_Data_Merged_RegulonScores_withImmuneMarkers	RU684Tum	T_cell	1107	2.16144	84	0.0758808	-0.35613	1	0.000903342
Lung_Laughney2020_Data_Merged_RegulonScores_withImmuneMarkers	RU684Tum	mast	1107	2.16144	8	0.00722674	0.658105	3	0.00271003
Lung_Laughney2020_Data_Merged_RegulonScores_withImmuneMarkers	RU684Tum	mesenchymal	1107	2.16144	105	0.0948509	0.181508	37	0.0334237
Lung_Laughney2020_Data_Merged_RegulonScores_withImmuneMarkers	RU684Tum	myeloid	1107	2.16144	146	0.131888	-0.245518	4	0.00361337
Lung_Laughney2020_Data_Merged_RegulonScores_withImmuneMarkers	RU684Tum	plasma	1107	2.16144	50	0.0451671	-0.147409	0	0
Lung_Xing2021_Data_Merged_RegulonScores_withImmuneMarkers	SSN09	B_cell	259	2.17187	11	0.042471	-0.0753079	0	0
Lung_Xing2021_Data_Merged_RegulonScores_withImmuneMarkers	SSN09	Dendritic	259	2.17187	8	0.030888	0.234417	0	0
Lung_Xing2021_Data_Merged_RegulonScores_withImmuneMarkers	SSN09	Endothelial	259	2.17187	27	0.104247	1.29601	19	0.0733591
Lung_Xing2021_Data_Merged_RegulonScores_withImmuneMarkers	SSN09	Epithelial	259	2.17187	57	0.220077	0.797069	16	0.0617761
Lung_Xing2021_Data_Merged_RegulonScores_withImmuneMarkers	SSN09	Fibroblast	259	2.17187	19	0.0733591	2.91351	19	0.0733591
Lung_Xing2021_Data_Merged_RegulonScores_withImmuneMarkers	SSN09	Macrophage	259	2.17187	12	0.046332	-0.546993	0	0
Lung_Xing2021_Data_Merged_RegulonScores_withImmuneMarkers	SSN09	Malignant	259	2.17187	51	0.196911	0.830037	15	0.0579151
Lung_Xing2021_Data_Merged_RegulonScores_withImmuneMarkers	SSN09	Monocyte	259	2.17187	19	0.0733591	-0.00514868	0	0
Lung_Xing2021_Data_Merged_RegulonScores_withImmuneMarkers	SSN09	NK_cell	259	2.17187	8	0.030888	-0.559755	0	0
Lung_Xing2021_Data_Merged_RegulonScores_withImmuneMarkers	SSN09	T_cell	259	2.17187	36	0.138996	-0.565306	0	0
Lung_Xing2021_Data_Merged_RegulonScores_withImmuneMarkers	SSN09	mast	259	2.17187	11	0.042471	0.579859	1	0.003861
Lung_Laughney2020_Data_Merged_RegulonScores_withImmuneMarkers	RU675Tum	B_cell	1373	2.19682	6	0.00436999	0.450273	1	0.000728332
Lung_Laughney2020_Data_Merged_RegulonScores_withImmuneMarkers	RU675Tum	Dendritic	1373	2.19682	233	0.169701	-0.146431	7	0.00509832
Lung_Laughney2020_Data_Merged_RegulonScores_withImmuneMarkers	RU675Tum	Endothelial	1373	2.19682	187	0.136198	2.30062	166	0.120903
Lung_Laughney2020_Data_Merged_RegulonScores_withImmuneMarkers	RU675Tum	Fibroblast	1373	2.19682	32	0.0233066	2.25379	29	0.0211216
Lung_Laughney2020_Data_Merged_RegulonScores_withImmuneMarkers	RU675Tum	Macrophage	1373	2.19682	307	0.223598	-0.242223	9	0.00655499
Lung_Laughney2020_Data_Merged_RegulonScores_withImmuneMarkers	RU675Tum	Malignant	1373	2.19682	173	0.126001	0.607774	60	0.0436999
Lung_Laughney2020_Data_Merged_RegulonScores_withImmuneMarkers	RU675Tum	Monocyte	1373	2.19682	31	0.0225783	0.10819	0	0
Lung_Laughney2020_Data_Merged_RegulonScores_withImmuneMarkers	RU675Tum	NK_cell	1373	2.19682	5	0.00364166	0.540014	2	0.00145666
Lung_Laughney2020_Data_Merged_RegulonScores_withImmuneMarkers	RU675Tum	Pericyte	1373	2.19682	73	0.0531682	2.22641	57	0.0415149
Lung_Laughney2020_Data_Merged_RegulonScores_withImmuneMarkers	RU675Tum	T_cell	1373	2.19682	58	0.0422433	-0.134038	6	0.00436999
Lung_Laughney2020_Data_Merged_RegulonScores_withImmuneMarkers	RU675Tum	mast	1373	2.19682	57	0.0415149	0.622496	21	0.015295
Lung_Laughney2020_Data_Merged_RegulonScores_withImmuneMarkers	RU675Tum	mesenchymal	1373	2.19682	41	0.0298616	-0.275871	3	0.002185
Lung_Laughney2020_Data_Merged_RegulonScores_withImmuneMarkers	RU675Tum	myeloid	1373	2.19682	162	0.11799	-0.0959261	16	0.0116533
Lung_Laughney2020_Data_Merged_RegulonScores_withImmuneMarkers	RU675Tum	neutrophil	1373	2.19682	1	0.000728332	0.761702	1	0.000728332
Lung_Laughney2020_Data_Merged_RegulonScores_withImmuneMarkers	RU675Tum	plasma	1373	2.19682	7	0.00509832	-0.083897	0	0
Lung_Laughney2020_Data_Merged_RegulonScores_withImmuneMarkers	RU676	B_cell	344	2.3104	29	0.0843023	0.352697	2	0.00581395
Lung_Laughney2020_Data_Merged_RegulonScores_withImmuneMarkers	RU676	Dendritic	344	2.3104	37	0.107558	-0.239536	0	0
Lung_Laughney2020_Data_Merged_RegulonScores_withImmuneMarkers	RU676	Endothelial	344	2.3104	36	0.104651	1.44245	27	0.0784884
Lung_Laughney2020_Data_Merged_RegulonScores_withImmuneMarkers	RU676	Fibroblast	344	2.3104	2	0.00581395	0.463917	0	0
Lung_Laughney2020_Data_Merged_RegulonScores_withImmuneMarkers	RU676	Macrophage	344	2.3104	2	0.00581395	0.447462	0	0
Lung_Laughney2020_Data_Merged_RegulonScores_withImmuneMarkers	RU676	Malignant	344	2.3104	35	0.101744	0.894703	22	0.0639535
Lung_Laughney2020_Data_Merged_RegulonScores_withImmuneMarkers	RU676	Monocyte	344	2.3104	24	0.0697674	-0.054312	1	0.00290698
Lung_Laughney2020_Data_Merged_RegulonScores_withImmuneMarkers	RU676	NK_cell	344	2.3104	1	0.00290698	0.695639	0	0
Lung_Laughney2020_Data_Merged_RegulonScores_withImmuneMarkers	RU676	Pericyte	344	2.3104	17	0.0494186	1.90704	16	0.0465116
Lung_Laughney2020_Data_Merged_RegulonScores_withImmuneMarkers	RU676	T_cell	344	2.3104	74	0.215116	0.181632	8	0.0232558
Lung_Laughney2020_Data_Merged_RegulonScores_withImmuneMarkers	RU676	mast	344	2.3104	18	0.0523256	0.55803	7	0.0203488
Lung_Laughney2020_Data_Merged_RegulonScores_withImmuneMarkers	RU676	mesenchymal	344	2.3104	4	0.0116279	-1.13703	0	0
Lung_Laughney2020_Data_Merged_RegulonScores_withImmuneMarkers	RU676	myeloid	344	2.3104	20	0.0581395	-0.282067	0	0
Lung_Laughney2020_Data_Merged_RegulonScores_withImmuneMarkers	RU676	neutrophil	344	2.3104	1	0.00290698	-0.128238	0	0
Lung_Laughney2020_Data_Merged_RegulonScores_withImmuneMarkers	RU676	plasma	344	2.3104	44	0.127907	0.00169262	0	0
