# Supplementary material for: Tumors hijack immune-privileging regulons via distinct cell types to confer T cell desertion and immunotherapy resistance across various cancers
Source: Nat Commun. 2026 May 8;17:6233. doi: 10.1038/s41467-026-72538-x (PMC13369864; doi:10.1038/s41467-026-72538-x)
Supplement: Supplementary file 14 — Supplementary Dataset 12 [file 41467_2026_72538_MOESM14_ESM.xlsx]

## Sheet: Supplementary Dataset 12
Table S13. Marker genes used for spatial cell-type identification.
CellType	Marker	Set
T cells	CD3D	Positive
T cells	CD3E	Positive
T cells	CD3G	Positive
T cells	TRAC	Positive
T cells	CD2	Positive
T cells	EPCAM	Negative
T cells	MS4A1	Negative
CD8+ T cells	CD8A	Positive
CD8+ T cells	CD8B	Positive
CD8+ T cells	GZMB	Positive
CD8+ T cells	PRF1	Positive
CD8+ T cells	NKG7	Positive
CD8+ T cells	CD4	Negative
CD8+ T cells	EPCAM	Negative
CD4+ T cells	CD4	Positive
CD4+ T cells	IL7R	Positive
CD4+ T cells	LTB	Positive
CD4+ T cells	MAL	Positive
CD4+ T cells	CD8A	Negative
CD4+ T cells	EPCAM	Negative
Tregs	FOXP3	Positive
Tregs	IL2RA	Positive
Tregs	IKZF2	Positive
Tregs	CTLA4	Positive
Tregs	IL7R	Negative
Tregs	EPCAM	Negative
NK cells	NKG7	Positive
NK cells	GNLY	Positive
NK cells	KLRD1	Positive
NK cells	PRF1	Positive
NK cells	CD3D	Negative
NK cells	CD3E	Negative
B cells	MS4A1	Positive
B cells	CD79A	Positive
B cells	CD79B	Positive
B cells	CD19	Positive
B cells	BANK1	Positive
B cells	CD3D	Negative
B cells	EPCAM	Negative
Plasma cells	MZB1	Positive
Plasma cells	JCHAIN	Positive
Plasma cells	SDC1	Positive
Plasma cells	IGKC	Positive
Plasma cells	IGHG1	Positive
Plasma cells	MS4A1	Negative
Monocytes	LYZ	Positive
Monocytes	FCN1	Positive
Monocytes	S100A8	Positive
Monocytes	S100A9	Positive
Monocytes	CTSS	Positive
Monocytes	CD3D	Negative
Monocytes	EPCAM	Negative
Macrophages	C1QA	Positive
Macrophages	C1QB	Positive
Macrophages	C1QC	Positive
Macrophages	CD68	Positive
Macrophages	CD3D	Negative
Macrophage M1	IL1B	Positive
Macrophage M1	TNF	Positive
Macrophage M1	CXCL9	Positive
Macrophage M1	CXCL10	Positive
Macrophage M1	NOS2	Positive
Macrophage M1	STAT1	Positive
Macrophage M1	MRC1	Negative
Macrophage M1	CD163	Negative
Macrophage M1	EPCAM	Negative
Macrophage M2	MRC1	Positive
Macrophage M2	CD163	Positive
Macrophage M2	MSR1	Positive
Macrophage M2	C1QC	Positive
Macrophage M2	MARCO	Positive
Macrophage M2	IL1B	Negative
Macrophage M2	TNF	Negative
Macrophage M2	EPCAM	Negative
Dendritic cells	FCER1A	Positive
Dendritic cells	CST3	Positive
Dendritic cells	CLEC10A	Positive
Dendritic cells	CD3D	Negative
Dendritic cells	MS4A1	Negative
Plasmacytoid dendritic cells	CLEC4C	Positive
Plasmacytoid dendritic cells	LILRA4	Positive
Plasmacytoid dendritic cells	GZMB	Positive
Plasmacytoid dendritic cells	CD3D	Negative
Plasmacytoid dendritic cells	MS4A1	Negative
Mast cells	TPSAB1	Positive
Mast cells	TPSB2	Positive
Mast cells	CPA3	Positive
Mast cells	MS4A2	Positive
Mast cells	EPCAM	Negative
Endothelial cells	PECAM1	Positive
Endothelial cells	VWF	Positive
Endothelial cells	CDH5	Positive
Endothelial cells	KDR	Positive
Endothelial cells	PTPRC	Negative
Endothelial cells	EPCAM	Negative
Fibroblasts	COL1A1	Positive
Fibroblasts	COL1A2	Positive
Fibroblasts	DCN	Positive
Fibroblasts	LUM	Positive
Fibroblasts	PTPRC	Negative
Fibroblasts	EPCAM	Negative
Epithelial cells	EPCAM	Positive
Epithelial cells	KRT8	Positive
Epithelial cells	KRT18	Positive
Epithelial cells	KRT19	Positive
Epithelial cells	KRT7	Positive
Epithelial cells	PTPRC	Negative
Myofibroblasts	ACTA2	Positive
Myofibroblasts	TAGLN	Positive
Myofibroblasts	MYH11	Positive
Myofibroblasts	CNN1	Positive
Myofibroblasts	PTPRC	Negative
Myofibroblasts	EPCAM	Negative
TRM	ITGAE	Positive
TRM	CD69	Positive
TRM	S1PR1	Negative
TRM	KLF2	Negative
Th1	TBX21	Positive
Th1	IFNG	Positive
Th1	CXCR3	Positive
Th1	GATA3	Negative
Th1	IL4	Negative
Th1	IL5	Negative
Th1	IL13	Negative
Th2	GATA3	Positive
Th2	IL4	Positive
Th2	IL5	Positive
Th2	IL13	Positive
Th2	TBX21	Negative
Th2	IFNG	Negative
Th17	RORC	Positive
Th17	IL17A	Positive
Th17	IL17F	Positive
Th17	CCR6	Positive
Th17	TBX21	Negative
Th17	GATA3	Negative
Exhausted_CD8	CD8A	Positive
Exhausted_CD8	PDCD1	Positive
Exhausted_CD8	HAVCR2	Positive
Exhausted_CD8	LAG3	Positive
Exhausted_CD8	TIGIT	Positive
Exhausted_CD8	TOX	Positive
Exhausted_CD8	TCF7	Negative
MDSC	CD33	Positive
MDSC	ITGAM	Positive
MDSC	S100A8	Positive
MDSC	S100A9	Positive
MDSC	ARG1	Positive
MDSC	HLA-DRA	Negative
MDSC	CD3E	Negative
Neuronal	RBFOX3	Positive
Neuronal	SNAP25	Positive
Neuronal	SYT1	Positive
Neuronal	MAP2	Positive
Neuronal	TUBB3	Positive
Neuronal	STMN2	Positive
Neuronal	PTPRC	Negative
Neuronal	EPCAM	Negative
Neuronal	PECAM1	Negative
Neuronal	COL1A1	Negative
