# Supplementary material for: Tumors hijack immune-privileging regulons via distinct cell types to confer T cell desertion and immunotherapy resistance across various cancers
Source: Nat Commun. 2026 May 8;17:6233. doi: 10.1038/s41467-026-72538-x (PMC13369864; doi:10.1038/s41467-026-72538-x)
Supplement: Supplementary file 17 — Source Data [file 41467_2026_72538_MOESM17_ESM.xlsx]

## Sheet: Fig 1B
		ACC	BLCA	BRCA	CESC	CHOL	COAD	DLBC	ESCA	GBM	HNSC	KICH	KIRC	KIRP	LAML	LGG	LICH	LIHC	LUAD	LUSC	MESO	OV	PAAD	PCPG	PRAD	READ	SARC	SKCM	TGCT	THCA	THYM	UCEC	UCS	UVM
T cell CD8		-0.57256	-0.61427	-0.60073	-0.71305	-0.68783	-0.53311	-0.70083	-0.61572	-0.14852	-0.66394	-0.60925	-0.6917	-0.6301	-0.27258	-0.12048	-0.62716	-0.05829	-0.66689	-0.61097	-0.53122	-0.53985	-0.3238	-0.38493	-0.45951	-0.71906	-0.74275	-0.79746	-0.64463	-0.69209	-0.56869	-0.61443	-0.48043	-0.71763
Macrophage M1		-0.46169	-0.47507	-0.56397	-0.53856	-0.33936	-0.35575	-0.59153	-0.40211	-0.43636	-0.54177	-0.33159	-0.40648	-0.24236	-0.00423	-0.31823	-0.43321	-0.65818	-0.51993	-0.49847	-0.54669	-0.60296	-0.19454	-0.33719	-0.35729	-0.39531	-0.54347	-0.60455	-0.6252	-0.52309	0.223969	-0.45345	-0.30784	-0.52301
NK cell resting		-0.52313	-0.5866	-0.51622	-0.46808	-0.27009	-0.56167	-0.33344	-0.60641	-0.20779	-0.60045	-0.4852	0.007246	-0.37602	-0.43244	-0.22177	-0.23309	-0.2278	-0.4817	-0.46725	-0.37187	-0.3571	-0.11833	-0.2074	-0.32029	-0.50564	-0.42464	-0.56312	-0.39086	-0.4356	-0.29851	-0.37713	-0.34128	-0.40651
T follicular helper		-0.36989	-0.42712	-0.44382	-0.41784	-0.1255	-0.43394	-0.32388	-0.46513	-0.0517	-0.45453	-0.01627	-0.44904	-0.28487	-0.15802	-0.12798	-0.28277	0.299466	-0.49812	-0.4437	-0.31923	-0.48886	-0.03525	-0.05414	-0.18975	-0.33034	-0.33655	-0.32861	-0.07608	-0.27185	-0.24723	-0.34309	-0.22248	-0.31476
B cell plasma		-0.14372	-0.24344	-0.35287	-0.28264	-0.36691	-0.38918	-0.0247	-0.1788	-0.22194	-0.20088	-0.01382	-0.3438	-0.2286	0.12233	-0.08249	-0.36044	-0.28558	-0.21071	-0.17984	-0.26988	-0.20976	-0.14441	-0.25086	-0.22051	-0.41356	-0.44406	-0.55064	-0.39997	-0.59334	-0.17022	-0.45008	-0.14652	-0.34957
MDC resting		-0.1916	-0.27982	-0.29201	-0.28588	-0.07497	0.003381	0.084019	-0.22522	-0.0028	-0.29166	-0.1066	-0.27982	-0.23134	-0.02063	-0.05733	-0.3197	-0.25534	-0.1411	-0.1462	-0.35879	-0.28586	-0.01907	-0.03757	-0.17401	-0.12541	-0.3678	-0.45776	-0.47069	-0.37362	0.007045	-0.23468	-0.27476	-0.39506
NK cell activated		-0.01463	-0.29724	-0.15145	-0.40296	-0.217	-0.26762	0.090894	-0.32558	-0.02712	-0.42246	0.129338	-0.37747	0.049742	-0.03944	-0.00878	-0.17387	0.318633	-0.44505	-0.3438	-0.33694	-0.28163	-0.16073	0.003727	0.068559	-0.20395	-0.31321	-0.23198	-0.34456	-0.03014	-0.03307	-0.29812	-0.00997	-0.23608
T gamma delta		-0.0309	0.287591	0.165411	0.152393	0.170353	0.180465	-0.1311	0.16047	0.123291	0.131644	0.011122	-0.18036	0.098939	0.348061	0.049304	0.009075	-0.45872	0.140777	0.133705	0.017152	0.259733	0.203597	0.093591	0.008275	0.253964	0.108965	0.257658	0.009922	0.202717	-0.05896	0.113878	0.136826	0.340659
MDC activated		0.13734	0.004174	0.061796	0.164525	-0.20715	0.21589	0.126842	-0.17812	-0.1049	0.025839	0.190995	0.183221	0.096206	0.126116	-0.089	-0.01761	0.095941	0.319566	0.109595	-0.17628	-0.09585	0.024918	-0.01657	0.092707	-0.19343	0.059027	0.089511	0.298187	0.209282	0.11317	0.168324	-0.05109	0.049056
Mast cell resting		-0.28362	0.114225	-0.01571	0.328105	0.068786	0.020744	-0.19138	0.018478	-0.07691	0.350541	0.172761	-0.04757	-0.06866	0.065676	0.16747	-0.02621	0.12001	0.146374	0.290082	0.131501	-0.0027	0.005551	0.060054	-0.00965	0.19972	-0.09484	-0.00136	0.365672	0.059503	-0.00124	0.124573	-0.1532	-0.06379
Macrophage M0		0.418617	0.198228	-0.06397	0.321924	0.124295	0.061342	-0.06531	0.178343	0.150471	0.357616	0.243649	-0.00453	-0.10716	0.041882	0.050084	-0.05874	0.450709	-0.18268	0.16984	-0.02366	0.169646	-0.09831	0.116765	-0.0382	0.278781	0.269078	0.11474	-0.29325	-0.08431	0.058191	-0.02213	0.06498	0.123337
CD4 naive		0.470516	0.266408	0.02223	0.223198	0.455202	0.069774	0.151081	0.181924	0.257614	0.254287	-0.00675	0.115072	0.072474	-0.14676	0.000993	0.337791	0.280931	-0.0177	0.237018	0.111146	0.218744	-0.10877	-0.02727	-0.0351	0.253288	0.216282	0.224353	0.265103	0.236088	-0.3191	0.164536	0.053768	0.160172
B cell naive		0.094951	0.234799	0.094117	0.148016	0.101867	0.084712	0.025633	0.073303	0.083723	0.232818	0.143031	0.384278	0.383564	0.051342	0.056931	0.390913	0.549539	0.072638	0.018639	0.196743	0.134278	-0.05628	0.219386	0.184334	0.386338	0.375479	0.177633	-0.3188	0.079864	0.201831	0.19742	0.199461	0.190001
Mast cell activated		0.130047	0.209349	0.338947	0.027708	0.066426	0.032508	-0.10679	0.12187	0.200795	-0.12546	0.125049	0.478865	0.270304	0.134235	-0.05535	0.302842	-0.0804	0.058735	0.033856	0.042399	0.073401	0.136605	0.012887	0.212621	0.051953	0.335443	0.451778	0.18589	0.293169	0.177045	0.060314	-0.2385	0.164416
CD4 memory resting		0.383827	0.410724	0.380502	0.640946	0.504247	0.287068	0.15581	0.492323	0.183796	0.55163	0.627491	0.328767	0.442687	0.205906	0.387948	0.253096	-0.18941	0.479752	0.477721	0.515382	0.548581	0.278135	0.280149	0.189084	0.534219	0.563112	0.587415	0.265459	0.519412	0.31581	0.570319	0.353178	0.607479

## Sheet: Fig 1C
TIL	IMPREG
13.5410370533	-5.45317
3.8716762465499999	-5.22522
23.067805924000002	-5.18114
9.3292700053399997	-5.13848
18.041663818699998	-5.07809
23.403515129599999	-4.93056
8.5409988625800004	-4.92461
24.8972426785	-4.91727
5.5949800499800002	-4.86178
40.057974589899999	-4.82628
0.80915017596500005	-4.8
22.7110456196	-4.71314
9.9892136688100006	-4.687
18.9891121918	-4.63073
13.179626300900001	-4.52277
20.029400955500002	-4.47646
11.599461360099999	-4.45772
30.870297407199999	-4.42768
7.1470978557000002	-4.41273
31.5292477343	-4.39089
1.17631578947	-4.36433
20.194718730000002	-4.33504
1.9900110015300001	-4.31653
8.23482828709	-4.30991
11.2561607202	-4.29735
25.777136840200001	-4.28282
6.62630634846	-4.28148
8.4177215189899997	-4.26862
5.5437871351099997	-4.25526
2.84293589882	-4.21632
31.448307583599998	-4.20681
19.995086738000001	-4.20621
33.407899079499998	-4.20349
23.946380088400002	-4.20032
14.4441725797	-4.19515
20.157049203900002	-4.18355
15.655394679900001	-4.13437
38.9916764886	-4.13201
14.992320772299999	-4.11802
7.70512770823	-4.09231
14.4110396829	-4.08811
2.69559943392	-4.06557
3.8577826915900002	-4.05457
2.4395857307200002	-4.04971
18.085883883800001	-4.02651
16.95289056	-4.02479
25.851363151299999	-3.99537
22.5183292796	-3.9829
12.443979090799999	-3.9713
20.9229614164	-3.96321
14.716206083399999	-3.95233
12.511529447299999	-3.94815
18.1374004589	-3.94152
10.289640775900001	-3.93991
9.7082120370999991	-3.92692
14.4014324693	-3.92428
3.43046759984	-3.91714
17.600067272099999	-3.91561
41.008110050299997	-3.91445
0.453698608979	-3.90816
22.614451185899998	-3.88737
2.8571830510399998	-3.88003
13.4710485133	-3.87962
29.4678122073	-3.87693
8.7107491405800008	-3.87619
16.629120334500001	-3.86944
11.458487631500001	-3.84815
16.164320179800001	-3.8416
0.152953036465	-3.82939
1.5949351677100001	-3.8274
5.7227465158199999	-3.82499
0.43339656444300001	-3.80794
18.5852240993	-3.80721
6.97262277952	-3.80001
12.871339605099999	-3.79782
12.586339217200001	-3.79135
5.9108208429299998	-3.78545
24.317131011899999	-3.77359
19.722808134699999	-3.77111
16.967867433999999	-3.75108
10.8652491618	-3.74846
4.47985138611	-3.73768
19.239385311100001	-3.73125
20.3858018229	-3.71679
27.065462521499999	-3.71621
27.065462521499999	-3.71621
27.065462521499999	-3.71621
27.065462521499999	-3.71621
10.4319993476	-3.70626
9.2064165076699993	-3.70601
12.003862272999999	-3.70438
23.4166272609	-3.70399
7.00241578312	-3.69162
17.955429365699999	-3.69012
20.078412736099999	-3.68631
2.2316384180800002	-3.68042
15.2846725731	-3.67744
0.27216261998899999	-3.65351
8.8504769289799992	-3.6444
24.6471803956	-3.64023
14.9478657543	-3.63699
12.074991068799999	-3.63686
25.528330644499999	-3.63026
10.0416925397	-3.62731
10.027397260300001	-3.62576
22.284848785800001	-3.62474
0.88313759161000005	-3.62249
20.669280154500001	-3.61865
1.4989473684200001	-3.61565
31.103011965299999	-3.61469
4.6005521223099999	-3.61194
29.4639057427	-3.60961
2.7674411568899999	-3.60884
2.5349558910700001	-3.60653
30.796311818900001	-3.60602
1.2486270882699999	-3.597
16.520084142999998	-3.59259
20.651127402899998	-3.58797
15.925812048399999	-3.58605
17.686905301300001	-3.58574
19.760114513200001	-3.58125
14.964500838299999	-3.57057
33.253537610400002	-3.55915
18.641328304799998	-3.55534
46.759918301699997	-3.55453
17.603902734199998	-3.55106
14.2586477562	-3.55016
30.1358094042	-3.54938
1.0474798866299999	-3.54199
14.415698668999999	-3.53144
11.662846956999999	-3.53081
39.0047091765	-3.53024
4.6610169491500004	-3.52738
11.4293747584	-3.52306
11.4293747584	-3.52306
11.4293747584	-3.52306
11.4293747584	-3.52306
8.9956854932300008	-3.51399
20.1283987915	-3.50892
5.54694762938	-3.50329
18.278037472000001	-3.5008
5.8353742945400002	-3.49946
19.109368355000001	-3.49067
13.0591599333	-3.48389
18.546295400799998	-3.48318
5.3088803088800001	-3.47924
5.3088803088800001	-3.47924
7.1190211345899996	-3.47796
3.4925795794200001	-3.47625
7.7809986704699998	-3.46796
18.193810248599998	-3.46091
11.112011519699999	-3.45725
12.2312400511	-3.45257
0.26010404161700001	-3.45196
14.203963102199999	-3.44808
20.404696289	-3.43446
24.1923955436	-3.43161
39.277196103000001	-3.42393
14.8613043816	-3.42188
33.253338348699998	-3.41786
7.5820565747000002	-3.41654
23.424180483000001	-3.41454
2.89920047822	-3.41316
20.131396957100002	-3.40257
9.3192505784899993	-3.40122
0.188708916496	-3.39924
1.83611948479	-3.39531
8.2437612454	-3.39048
5.9493574440000003	-3.38799
13.052526050399999	-3.37822
14.0404906162	-3.37726
1.2494156644400001	-3.37524
2.8644261689700001	-3.37327
16.789273582100002	-3.36684
0.393310678962	-3.35912
9.3649323612999993	-3.33459
25.865938614299999	-3.3308
1.78810497552	-3.32606
38.327569169999997	-3.3204
15.898497301600001	-3.3198
0.66700781704900003	-3.31839
13.370481416500001	-3.30723
26.395837502500001	-3.30467
35.270671648899999	-3.29673
16.1842752479	-3.29413
43.883422057300002	-3.28962
13.003268499200001	-3.28684
9.9956275961099994	-3.28611
3.1879394589399999	-3.27917
38.752152897400002	-3.27719
10.9337769186	-3.27427
14.3385830209	-3.26812
7.7556591969099999	-3.26725
17.1460092825	-3.2662
21.2499708713	-3.26596
29.6558704453	-3.26486
19.062176787599999	-3.26288
2.59814025926	-3.26278
34.9841065094	-3.25712
12.2620334192	-3.24825
10.396257837	-3.24685
24.097056095300001	-3.24247
2.5779001376499999	-3.23763
4.8909102893699998	-3.23542
13.1160488627	-3.23383
12.656430134800001	-3.23293
8.7011548805600007	-3.23211
4.0432706244899999	-3.22718
27.4179055066	-3.22656
3.3456167571800002	-3.22479
18.096182449200001	-3.22475
27.940890821299998	-3.22295
13.4877590958	-3.21817
12.764896935399999	-3.21072
14.8526932942	-3.21046
4.3108441815800003	-3.20069
7.7496559455299998	-3.19375
7.4783411298300004	-3.1913
13.017222669100001	-3.18592
9.6808695149399995	-3.18576
3.43769900233	-3.18545
3.6738640025799998	-3.18239
7.3187081771200004	-3.18238
36.589175859400001	-3.17805
6.9731582808099999	-3.17724
3.2378359464500002	-3.17603
24.761382837799999	-3.17525
48.831587429499997	-3.17369
30.917763101799999	-3.17073
6.5710893025499999	-3.16743
30.494651858499999	-3.16627
4.61357311068	-3.16469
15.0512862706	-3.16434
26.507964918599999	-3.16117
17.759679547400001	-3.16102
15.107310529799999	-3.15999
6.7603322973099997	-3.15926
24.764924557200001	-3.15731
10.9827565718	-3.15343
4.6575688821200001E-2	-3.15296
6.7785872663899998	-3.1529
1.08790218286	-3.15241
5.5546983490199997	-3.15223
4.7048385484399997	-3.14859
24.480706318199999	-3.14813
4.59025642797	-3.14633
10.9607655502	-3.14552
12.4970796469	-3.1429
24.439387787899999	-3.14119
13.7528414962	-3.14072
5.0220563284699997	-3.14059
1.4677579268600001	-3.13741
12.452720864	-3.13483
5.4878161372300003	-3.13337
63.648609813900002	-3.13186
9.7128216077699996	-3.13042
15.7462048757	-3.12941
16.760618024999999	-3.1268
8.9071837726599998	-3.1238
10.9882515549	-3.12217
2.24826444176	-3.12114
1.77375615695	-3.11787
1.30850528435	-3.11391
14.845160244300001	-3.11253
11.742936933499999	-3.1082
7.6918812232500002	-3.10389
26.6269998233	-3.10194
19.741521238099999	-3.10156
13.354242175	-3.09549
0	-3.08539
24.690533015100002	-3.08041
0.29306272417099999	-3.07723
2.1391927209400001	-3.07566
18.3874825593	-3.07557
53.339153208200003	-3.06732
30.5887481024	-3.06604
11.227890284500001	-3.06327
46.078050045399998	-3.06112
10.742859875000001	-3.06059
15.3511503602	-3.0597
47.771515180199998	-3.05553
16.456042035999999	-3.05246
6.4688553466799998	-3.04812
34.7117503128	-3.04784
6.7095879887100001	-3.04695
10.390832121800001	-3.04618
3.8759233644300002	-3.046
18.557510999400002	-3.04305
2.7136196377799999	-3.04195
8.4478712705299994	-3.03891
11.7359569201	-3.03446
8.0734507474000008	-3.03411
20.885644768900001	-3.03028
35.8121191412	-3.02546
4.9868965779199996	-3.02418
27.799471344499999	-3.02396
1.11295663489	-3.02269
5.6847390758599996	-3.0211
10.1729262362	-3.01944
6.3018446806700004	-3.01149
5.1382698707600003	-3.01072
21.727385377899999	-3.00956
23.890196817	-3.00515
17.431268803799998	-3.00337
6.0654496508799998	-3.00162
4.1369441941799998	-3.00084
17.404381397000002	-3.00022
0.44841194331099998	-2.99963
9.0690947340699992	-2.99882
7.4857178340799999	-2.99808
5.0572821064599998	-2.99745
9.9368070533899999	-2.99665
12.666483356000001	-2.99598
10.8763001842	-2.99151
18.9857705117	-2.99099
2.91562570974	-2.98912
1.74816365293	-2.98697
12.391619796900001	-2.98536
33.834077435399998	-2.98187
3.7283621837499998	-2.97789
16.359943290299999	-2.97705
9.7567019798400008	-2.97613
30.064893953799999	-2.97613
2.23083458223	-2.97592
2.92348958999	-2.97188
27.698945110899999	-2.97026
8.8601124552700004	-2.96834
3.0385852089999998	-2.9682
15.0532879317	-2.96767
2.8623080992199998	-2.96554
5.8621604331499997	-2.9621
4.9301466343399998	-2.96116
9.4389918817399998	-2.95866
11.3888072136	-2.95719
15.542983745700001	-2.95642
5.86442810522	-2.95589
10.833520440799999	-2.95246
14.2053987827	-2.94717
1.9255495970100001	-2.94687
17.752791800499999	-2.94594
0.85691106378699999	-2.94467
15.6005227102	-2.94042
1.3988912491600001	-2.93952
5.3792012332399999	-2.93934
61.645004265600001	-2.9374
0.12184792784200001	-2.93693
11.971850294699999	-2.93633
7.2669618938299996	-2.93426
21.832340117699999	-2.93175
4.6532115479899998	-2.93163
8.4673847158100006	-2.93118
7.4805633573500003	-2.92992
8.8782395155299998	-2.9238
9.5038350910799991	-2.92133
7.4108560366000003	-2.91906
1.25603451959	-2.9185
7.2390843267799996	-2.91746
5.0661806040600004	-2.91676
4.5151991424500002	-2.91281
14.4584274047	-2.91094
10.387235844299999	-2.90207
6.1366000231099997	-2.90046
18.852906749900001	-2.89532
4.4489237635899999	-2.89518
28.791311947699999	-2.89354
20.2366262197	-2.89338
24.0724292855	-2.89124
7.6291891078100003	-2.88957
1.1897934167799999	-2.88249
0.82755870183000002	-2.88008
25.945890968299999	-2.87926
8.4040416461700005	-2.87777
22.473674487299999	-2.87533
32.0915190423	-2.87523
1.37673803196	-2.87281
15.9992378464	-2.87274
6.1658864183500004	-2.87026
10.865169506100001	-2.87
17.173942243100001	-2.866
12.9971393129	-2.86426
16.685990997099999	-2.86327
5.2914570783899997	-2.86311
7.9582608695700001	-2.85994
4.1407908770999997	-2.8594
5.2675303680100001	-2.85763
2.7070063694300002	-2.85686
0.17660899952100001	-2.85367
1.03876082807	-2.85351
0.15270956292000001	-2.84893
28.415535051999999	-2.84718
6.1531417300599998	-2.84568
5.4266876651600002	-2.84537
1.2088216296000001	-2.84263
2.2026993630299998	-2.83987
5.8076043972000004	-2.83968
12.9237723444	-2.83927
10.631482968	-2.83582
12.083578081700001	-2.83564
5.8427253594500002	-2.83157
2.3599818325899999	-2.83108
31.5468418476	-2.83001
2.2388786138399999	-2.82416
5.5795847750899998	-2.82223
20.5351986517	-2.81936
3.8092570548300002	-2.81829
44.679847409700002	-2.81777
12.8080481199	-2.81488
12.8080481199	-2.81488
12.8080481199	-2.81488
12.8080481199	-2.81488
8.8482922954699994	-2.81376
10.1006692537	-2.80888
28.0025737932	-2.80602
28.485552291800001	-2.80144
1.4104711090299999	-2.79987
28.692339427099999	-2.79905
3.6564661350700001	-2.79828
34.669168333899997	-2.7966
9.0995506394699994	-2.79395
3.41518135361	-2.79363
8.3474019883700006	-2.79337
9.0626443398099994	-2.7913
8.7571265678400003	-2.78848
7.3724847917599998	-2.7872
24.181045891699998	-2.78717
15.7077505281	-2.78592
10.3037857802	-2.78491
27.2970641601	-2.78035
8.2257354559499998	-2.77815
8.4767754559600004	-2.77689
1.78633059666	-2.77547
4.3396925240300002	-2.77491
7.71278235669	-2.7719
3.7771535281599999	-2.76853
5.4579140174300003	-2.76717
0.15409168455200001	-2.76598
18.008073152600002	-2.76591
6.90210214841	-2.76401
0.18944519621100001	-2.76356
21.357765094600001	-2.75782
12.020741967699999	-2.75503
19.842326745899999	-2.75411
3.22824363399	-2.75373
10.528581016	-2.75194
26.5257335708	-2.75155
3.06535655799	-2.74972
7.2661134477699996	-2.74971
21.605647676899999	-2.7494
11.7153365897	-2.74791
6.7573846141700002	-2.7472
10.051120132299999	-2.74531
17.5794638526	-2.7441
15.217740639600001	-2.74114
9.5053853393299992	-2.73919
11.815510772	-2.73796
9.5537123476300003	-2.73687
4.4193469187299996	-2.73443
3.78620818539	-2.72701
15.627130881199999	-2.72432
6.1645439556500001	-2.72371
9.5701566837899996	-2.72305
27.167995160499999	-2.72301
3.3876362067099999	-2.72063
20.995689290800001	-2.72017
32.504814826500002	-2.71592
11.997701789800001	-2.71543
5.0028045302099997	-2.71533
3.2732175219899999	-2.71301
26.385183876599999	-2.71294
1.0697931470099999	-2.71246
5.3127883606599999	-2.71231
11.7923798786	-2.71128
12.7079672743	-2.71001
8.8446038228399999	-2.70924
20.420618237100001	-2.70341
7.3422113373100002	-2.70212
13.711185173100001	-2.70207
11.160294800200001	-2.69665
2.1484154731	-2.69485
17.0953386634	-2.69451
7.66829798804	-2.69384
10.505345605700001	-2.69088
9.6375250334599993	-2.6902
8.9333576205499998	-2.68983
10.6001865739	-2.68852
6.3126998729599997	-2.68513
19.382321618700001	-2.67981
0.49022899738100001	-2.679
46.487163431399999	-2.67562
2.2302033250300002	-2.67476
34.260780778899999	-2.67223
6.0024908091500002	-2.67201
28.7564049301	-2.66999
12.381032772699999	-2.66656
4.7612180147499998	-2.66535
7.7126160600400007E-2	-2.66486
7.0870831127600002	-2.66455
5.1114224421000003	-2.66284
4.6491707672700002	-2.66144
3.6779458204800002	-2.66125
7.2537774136399999	-2.66072
19.056322854800001	-2.65852
2.9127029480000002	-2.65842
6.0098278124400002	-2.65779
1.8673323442900001	-2.65497
23.6360752802	-2.65348
8.0851961197800009	-2.65222
8.0851961197800009	-2.65222
8.0851961197800009	-2.65222
8.0851961197800009	-2.65222
6.7677514792900002	-2.65006
18.9402744289	-2.64965
0.28735042384199999	-2.64786
9.4403219063500003	-2.64665
5.6793435151900002	-2.64366
12.837357148300001	-2.64351
3.4445023449700001	-2.64268
18.4777432811	-2.64176
19.457325389400001	-2.64168
6.1609993412100001	-2.64148
15.3919936055	-2.64071
2.1622740087399999	-2.63846
7.1948629790699998	-2.63781
8.4796521492100005	-2.6365
10.545862441700001	-2.63639
0.67465512032999997	-2.63358
17.446880080700002	-2.63342
20.230033322600001	-2.63277
10.9355426013	-2.63128
2.6919622810999999	-2.62987
21.7741675531	-2.62975
1.88148408651	-2.62959
25.023549993300001	-2.62839
9.4148001756700008	-2.62721
10.8039361634	-2.62573
11.446227309399999	-2.62463
5.5227103763200001	-2.62422
6.3971433758999998	-2.62248
17.4626218702	-2.62192
14.3056583138	-2.62097
19.337067667199999	-2.61987
16.683805428300001	-2.61939
1.5770970074099999	-2.61881
7.9078292746800001	-2.61123
2.1272568984400002	-2.61085
32.763870612399998	-2.60503
16.076717082799998	-2.60354
14.799154334000001	-2.60325
26.219936469499999	-2.60114
11.3775307042	-2.60088
3.1647087029500001	-2.59919
14.148177108800001	-2.59812
6.7256620903900002	-2.59811
14.6444310318	-2.59713
7.4103977944099997	-2.59155
4.4782454087700003	-2.58807
3.1424180861600002	-2.58782
7.1584769745300001	-2.58779
3.6408712254300002	-2.58481
6.2889780148199996	-2.58346
2.0432003058400001	-2.58036
3.6751484418499998	-2.57836
0.38034016338600002	-2.57687
5.4204977615200001	-2.57214
5.9375652973399999	-2.57206
50.975627360899999	-2.57025
48.738099261999999	-2.57016
6.1080442169999998	-2.56251
17.342724389699999	-2.56027
18.5740382549	-2.55998
0.28408082099400001	-2.55973
20.4484313253	-2.55877
14.179272561299999	-2.55818
29.193842942900002	-2.55567
5.1430795695700002	-2.55495
8.3688409293900001	-2.55213
14.034927311000001	-2.55179
8.0771281322200004	-2.55098
18.934446816499999	-2.54987
20.263050847500001	-2.54966
7.0737319095100002	-2.54839
1.3191178855200001	-2.54747
1.94436765267	-2.5447
3.8599190283399998	-2.54305
24.8500977972	-2.5419
4.4479688857399999	-2.54189
11.4387570185	-2.53934
9.6234639377800004	-2.53914
12.825617451499999	-2.53763
3.97963960441	-2.53728
33.140511125400003	-2.53687
2.3101864361	-2.53522
13.965149204999999	-2.53357
29.5201883491	-2.53282
7.3674650925199998	-2.5328
1.1238517167199999	-2.53053
0.24248112949299999	-2.53038
0.24248112949299999	-2.53038
0.24248112949299999	-2.53038
0.24248112949299999	-2.53038
0	-2.52979
8.2460313829499992	-2.52925
0.74038201849600005	-2.5282
0.494969165855	-2.52674
17.932381252999999	-2.52566
5.9719444175199996	-2.52402
14.147462103400001	-2.52398
6.3070442312199999	-2.52196
2.3660494838599999	-2.52083
1.9705210057499999E-2	-2.52079
16.2659537342	-2.52043
2.0310430999300002	-2.51942
6.2148589245599997	-2.51286
11.059006803600001	-2.51076
10.286423817999999	-2.5102
12.8323167223	-2.50879
40.811576793900002	-2.50711
1.2471492264399999	-2.50607
6.3310152990299997	-2.50551
36.285039440299997	-2.50546
32.169873764800002	-2.50135
7.2564371620000001	-2.50071
1.85944410369	-2.49869
0.50173927661600004	-2.49788
4.2659813684500003	-2.49532
6.1006520615499999	-2.49407
9.3179090178300008	-2.49331
25.215446352200001	-2.49274
15.497287522600001	-2.49246
4.0046459953499998	-2.49215
5.36284876635	-2.48972
8.7997767891700001	-2.489
1.14084246828	-2.48701
33.443555115999999	-2.48698
10.4258913684	-2.48219
15.361742211199999	-2.48143
33.4860141415	-2.48115
1.3208157577099999	-2.47802
17.615993964499999	-2.47735
22.801146181899998	-2.47671
12.2151475761	-2.47368
6.47131754816	-2.46781
13.640069072499999	-2.46714
13.6838738997	-2.46678
15.9262912312	-2.46669
5.5247300280399996	-2.46579
6.1814314752200001	-2.46537
19.195062586900001	-2.46382
1.58167599074	-2.46331
6.6088305825899996	-2.46182
9.3008484188599994	-2.46107
19.827325967499998	-2.45997
13.636216380800001	-2.45905
6.0709620510600004	-2.45754
1.18475073314	-2.45497
9.9811507045999992	-2.45447
1.1392106710400001	-2.45252
16.3379930105	-2.45176
6.9381808089899993E-2	-2.45053
13.483611934800001	-2.44904
13.1690272391	-2.449
45.149734918999997	-2.44801
3.19722036276	-2.44514
2.37654136537	-2.44453
1.44774581259	-2.44262
31.795045809299999	-2.44206
11.8877849211	-2.43739
8.9928057553999992	-2.43659
5.41071872768	-2.43604
10.9592573491	-2.43447
20.567339426899999	-2.43289
13.1553454902	-2.43191
5.2751961550699997	-2.43158
1.79451549783	-2.42791
14.774873064499999	-2.42753
0.84355039325199999	-2.42709
45.382018364399997	-2.42537
2.21356092654	-2.42524
7.2422311793	-2.42382
4.7696831100899999	-2.42374
8.5855307123899998	-2.4221
14.7349961029	-2.42081
23.184504913800001	-2.41929
8.7118565106000005	-2.41842
0.86407315561099995	-2.41749
12.9090502497	-2.41605
9.1544036898699996	-2.41461
5.6730378202500003	-2.41456
4.1418480109500004	-2.41384
2.3889016808700001	-2.41179
15.6420060136	-2.40913
7.7417619712399999	-2.40826
6.6177554674100003	-2.40627
4.3264642465799996	-2.40513
6.4471563435399997	-2.40478
6.2763586348600002	-2.40349
10.9137771334	-2.40344
25.112397227900001	-2.40185
20.609206413999999	-2.40098
20.173168992600001	-2.39654
2.9447777641699999	-2.39133
7.9389790858399998	-2.38962
62.0743982495	-2.38855
10.577632118	-2.38736
8.2852227107599994	-2.38709
27.339193764000001	-2.38637
9.1582247385500004	-2.38415
1.7570702334499999	-2.38373
37.081247593400001	-2.38196
12.751320402999999	-2.38129
13.846837027199999	-2.37997
21.364260159800001	-2.3786
9.0749674675499996	-2.37759
7.1419300161099999	-2.37629
2.9150877670000002	-2.37625
0	-2.37201
3.0053320407199999	-2.37131
4.0789815536500003	-2.36953
1.3558663558699999	-2.36919
5.1346953534599997	-2.3673
6.6043708671400001	-2.367
13.467249302800001	-2.36601
7.0691190536399997	-2.3656
7.9219355926499997	-2.3646
15.924372677699999	-2.36405
0	-2.36362
4.0656919687600004	-2.36344
0.47726792228800002	-2.36336
8.8055473422200006	-2.36081
24.584138652099998	-2.35778
35.631250317300001	-2.3577
5.0024205260599999	-2.35724
7.3870881646499997	-2.3567
15.8111055192	-2.35645
7.5890663758699999	-2.35561
1.7247341575199999	-2.35534
31.218970346799999	-2.35453
2.1195528176999998	-2.35438
7.3906152827699998	-2.35041
10.517317180399999	-2.34949
8.3765478236100002	-2.34838
13.45053148	-2.3454
15.475270931300001	-2.34437
11.1717383701	-2.34102
7.64704294545	-2.34092
15.929999392399999	-2.33776
2.1277391369399998	-2.33759
4.3032940646800002	-2.33736
6.2780443378199999	-2.33647
16.879805277599999	-2.33419
9.8898664472399993	-2.33365
17.8304955041	-2.33364
35.833241771200001	-2.33098
11.9084911481	-2.32985
25.761057768000001	-2.32858
11.1250472125	-2.32826
36.392792336600003	-2.32748
4.53767556784	-2.32725
19.3468680993	-2.32343
11.954884782900001	-2.32181
17.053333333299999	-2.32037
23.489379541600002	-2.31798
7.2346232745699997	-2.31521
28.244066347699999	-2.31427
4.3453619202800002	-2.31298
33.968687213300001	-2.31238
23.117623117600001	-2.31031
16.11710068	-2.3102
21.514001633100001	-2.31008
1.3135390299	-2.30995
3.98576384842	-2.30906
10.4287927088	-2.30848
16.745919214299999	-2.30817
18.058524997300001	-2.30785
11.2200641147	-2.30761
16.987932070100001	-2.30735
8.5485307212800006	-2.30681
1.4626881548899999	-2.30664
7.8660449342899996	-2.30529
5.0492048016600002	-2.30117
16.3233926911	-2.29864
4.1249486230999999	-2.2972
13.605228303500001	-2.29577
6.0568552695299998	-2.29509
6.3869290753800003	-2.29192
16.5320673724	-2.2914
9.2378048780499995	-2.291
1.52863178867	-2.29046
30.843660801399999	-2.28925
1.29825502456	-2.28879
0.70053858611700004	-2.28798
9.2879567372499992	-2.28792
16.656047266000002	-2.2868
26.492936585999999	-2.28538
4.8310530679900001	-2.28383
3.6532524693899999	-2.28328
0.75280255298300003	-2.28247
19.557516492400001	-2.28059
10.698376467999999	-2.27872
9.4876045656399999	-2.27849
0.27220893875300001	-2.27644
11.6609607609	-2.2759
4.7005740069100002	-2.27548
1.9216064363800001	-2.27302
5.2011525695699996	-2.2722
0.72794652901900003	-2.272
1.0124814523900001	-2.2718
6.7353101952700003	-2.27118
1.46415926006	-2.27093
2.33611270845	-2.27044
8.4118926758499996E-2	-2.2699
34.943900126400003	-2.26972
11.267440668800001	-2.26965
5.0277444511100002	-2.26763
2.66010841197	-2.26683
19.7024208793	-2.26625
8.7548674379999998	-2.26574
1.9916153302099999	-2.26525
9.2739552869500006	-2.26411
7.11761105224	-2.2638
5.0139556781100003	-2.25971
11.8016339401	-2.25516
14.6706459177	-2.25404
5.1435054838800003	-2.25269
7.16922319744	-2.25147
12.1029445861	-2.25069
7.1441149777200001	-2.24997
5.3856494144899996	-2.24559
2.1794096969500001	-2.24353
0.222187659697	-2.24233
15.510147695700001	-2.24012
29.036214236900001	-2.24007
11.1806642323	-2.23999
12.6441646387	-2.23934
20.4861374858	-2.23888
15.193094839500001	-2.23797
11.2595667402	-2.23295
3.63546529015	-2.23232
16.867272386700002	-2.23213
0.335213365968	-2.2315
18.909922570300001	-2.2277
7.8964067304899999	-2.22758
12.3516368854	-2.22415
6.2644473279400001	-2.22336
3.3934472385599999	-2.22172
35.880184250299997	-2.22148
6.3656172908200004	-2.22082
2.64672036824	-2.22064
26.778502640599999	-2.21878
12.0918655595	-2.21763
17.6323608151	-2.21727
17.003516251499999	-2.21531
10.5796943825	-2.21481
2.8524130905399998	-2.21372
17.9248389069	-2.21328
1.5587466373700001	-2.21205
4.0828347906099998	-2.21037
14.9747829055	-2.20789
30.6802070972	-2.20764
20.417565183299999	-2.20631
4.2087285885799997	-2.20423
4.4389699119700001	-2.20408
29.9690785405	-2.20399
19.395944543300001	-2.20345
10.024785419800001	-2.20234
5.0748210800300004	-2.19854
1.38427223731	-2.19683
3.5367917952800001	-2.19644
1.4051077565700001	-2.19391
5.16120472336	-2.19213
33.727133154599997	-2.19143
9.9594920931700006	-2.18968
17.056688076	-2.18888
10.230394328799999	-2.18804
3.50829032612	-2.18788
5.1144245267199997	-2.18674
0.14035583738900001	-2.18578
11.8600415328	-2.18372
23.4947922717	-2.18334
8.6890931580600004	-2.18326
2.8906497015500001	-2.18309
3.2097837057	-2.18205
4.9954379562	-2.18202
0.64432989690700004	-2.18069
24.062550378800001	-2.17956
2.7366438177000001	-2.17863
16.720075400599999	-2.17719
20.666164375000001	-2.17672
10.7285122731	-2.17502
15.3777631918	-2.17404
13.4547006116	-2.1728
2.3629398319499999	-2.17221
9.0708230264900003	-2.1707
23.665409363199998	-2.16438
12.3184481316	-2.16385
14.4030352512	-2.16364
4.3303929430599997	-2.1587
13.2239098481	-2.15789
0.40850708551100001	-2.15636
13.9458030403	-2.15427
1.0675435039400001	-2.15324
11.9172142863	-2.15132
5.2378357204899997	-2.14967
1.67979472491	-2.14896
13.225670255400001	-2.14854
0.64961429151399996	-2.14843
10.3135436917	-2.14605
13.859198194499999	-2.14596
8.3879804924499997	-2.14517
10.172064777299999	-2.14354
2.7499778584699999	-2.14213
1.6404011461300001	-2.14155
7.3244144152199997	-2.14153
24.881618596599999	-2.14125
10.639117043100001	-2.14092
16.560916655	-2.14021
28.608928524100001	-2.13618
12.7970073173	-2.1352
3.9266003445000002	-2.13428
1.8226320685699999	-2.13398
1.97259136213	-2.13142
17.109509704200001	-2.13034
6.7427661268900003	-2.12997
10.659668221900001	-2.12997
30.017127477399999	-2.1297
1.74903211114	-2.12935
4.6453678736499997	-2.12924
1.3604890187200001	-2.1275
21.31043257	-2.12726
2.7160774506499998	-2.1234
11.492580298	-2.12229
5.2974747869599996	-2.12127
9.1370710669400008	-2.12031
7.3164854363099998	-2.11824
16.716294898000001	-2.11749
20.434925864899999	-2.11641
10.3470060015	-2.11554
0.145445119668	-2.11552
5.9386705753699998	-2.11238
2.8228486530899999	-2.11131
14.9164522217	-2.10993
12.771939272499999	-2.10869
14.7627537027	-2.10703
7.4803671671299998	-2.10595
12.9089827484	-2.10498
5.5616728859500002	-2.10437
14.766983681599999	-2.10309
7.8153739371900004	-2.10254
5.07365836549	-2.10115
21.0798687202	-2.10046
2.8651229840500001	-2.10011
3.7815699658700002	-2.0999
2.1176553357599999	-2.09974
21.4791976086	-2.09825
20.316065166200001	-2.09812
7.8203250093700003	-2.09735
7.00682638376	-2.09717
9.0033935868100004E-2	-2.09579
7.6557056674300004	-2.09573
13.030471411700001	-2.09395
15.5133677825	-2.09378
10.7820607322	-2.09197
11.756106196699999	-2.09129
8.4670017875799992	-2.09049
1.1270703044499999	-2.08922
1.37910032194	-2.08843
6.2059392921100001	-2.08791
7.8741233263500003	-2.08558
9.3946904400799998	-2.08371
7.7413761070199996E-2	-2.08105
6.0639960882199997	-2.08073
7.9859955108299996	-2.07897
3.28298067906	-2.07378
8.6976995902399992	-2.07161
22.4256292906	-2.07107
6.4102564102599997	-2.07057
23.475609756099999	-2.06965
5.4249087358899999	-2.06941
2.2328083479199998	-2.0686
19.378822400800001	-2.06823
19.591873807900001	-2.06593
13.933325784899999	-2.06423
7.0162177020299996	-2.06404
28.2048338022	-2.06353
16.6119571652	-2.06343
19.9353059436	-2.06312
16.415291983500001	-2.06092
16.164848297900001	-2.05947
3.9021337415300001	-2.05946
32.184679645000003	-2.0584
1.6126449868399999	-2.05522
16.513596811500001	-2.05383
7.0237778958600003	-2.05291
11.580349607	-2.05057
3.1962338949500002	-2.05041
7.8973572466800004	-2.05009
3.92437340631	-2.04914
2.6344215074399999	-2.0491
9.1588154675200002	-2.04792
22.8569744134	-2.04637
3.65964902774	-2.0461
20.182699150800001	-2.04582
21.801538294899999	-2.04214
7.4764454687199997	-2.04168
10.418554907000001	-2.04061
19.237519876299999	-2.03898
18.538221740299999	-2.03726
2.1101139946599998	-2.03702
21.9926350245	-2.03598
9.3377860619199993	-2.03565
20.673846685499999	-2.0346
1.8118786766000001E-2	-2.03357
9.5666731894000004E-2	-2.03347
6.1295204386300002	-2.03327
0.38378211080199998	-2.03303
3.0951192602700002	-2.03253
9.3624306767299998	-2.03215
3.9261393399700002	-2.03105
0.385028088115	-2.03088
7.5792652239600002	-2.02859
11.5032038224	-2.02688
11.1927126017	-2.02684
1.0904264071900001	-2.02611
24.390520467200002	-2.02592
5.1116971765399999	-2.02473
31.614739988299998	-2.02167
6.6754402456599999	-2.02143
1.35022082142	-2.02124
5.8051637130199998	-2.01885
9.9519891303799994	-2.01757
4.4448053705800001	-2.01732
29.007665954299998	-2.01552
13.2750933847	-2.01542
8.8989001037400008	-2.0154
2.7180032032499999	-2.01434
3.0149597238200001	-2.01386
4.4105032710699996	-2.01376
8.3211784768299992	-2.01336
1.6691127802200001	-2.0108
8.4997010485200004	-2.00993
8.1942420326099996E-2	-2.00886
7.9897686955099996	-2.00835
5.8211455447500002	-2.00662
11.795807678499999	-2.0065
20.942987345399999	-2.00645
7.2261831517699999	-2.00581
9.3777655353499991	-2.00379
18.776162437299998	-2.00171
6.70849371046	-1.99911
14.258507187499999	-1.99828
2.3409279379300001	-1.9981
10.3055024432	-1.9972
0.224488611073	-1.99661
2.51196590155	-1.99624
5.0294935941399999	-1.99501
4.2489617767399999	-1.99491
49.857340833099997	-1.99479
3.4999883837099999	-1.99466
3.2725995081099999	-1.99416
8.8869804699599992	-1.99328
7.28440048586	-1.99205
8.0348718722899992	-1.99177
10.813419032400001	-1.99167
2.87344260847	-1.98908
1.3863743043000001	-1.98815
2.195882444	-1.98807
5.0667180402299996	-1.98778
13.871985503399999	-1.98747
7.1689142264000001	-1.98649
2.7468497899900002	-1.98634
6.8976582145899998	-1.98482
1.1830454886199999	-1.98367
22.296775242999999	-1.9832
7.3525901169700001	-1.98227
2.2463680700399999	-1.98178
2.8147746631600001	-1.98151
12.7464218201	-1.9793
1.17493267798	-1.97893
5.2158857266499998	-1.97844
5.2985530874300002	-1.97541
22.9844750663	-1.9745
1.6782427504799999	-1.97431
0.51121486953299999	-1.97216
2.0948426087300001	-1.9721
8.5379133682799999	-1.96951
11.2500995937	-1.96888
2.8973835153600001	-1.96851
1.6484251141299999	-1.96808
16.877597279900002	-1.96714
20.155735250100001	-1.96699
10.977202952500001	-1.96586
1.9827623419	-1.96518
18.406454866400001	-1.96466
1.7456330234899999	-1.96452
3.2937097573099998	-1.96345
0.981938638694	-1.96131
12.209240316100001	-1.96045
31.114985541799999	-1.95732
5.7758057537500003	-1.95582
9.4675045477099999	-1.95237
2.0687667784000001	-1.95209
9.267663679	-1.95004
1.3333997956300001	-1.94965
0.51384354975199997	-1.94927
3.9650358140100002	-1.9464
8.1810916195099992	-1.94486
8.7277464177200006	-1.94464
2.50251298375	-1.94357
8.9033992702100004	-1.94307
5.9444700309199998	-1.9429
4.8521607278200003	-1.94189
8.8333143997800008	-1.94137
9.9176363108400007	-1.94131
6.43761622244	-1.9405
7.9748769309099998	-1.94003
13.9043014888	-1.93976
12.309821256999999	-1.93949
6.9335222292900003	-1.93942
24.156580115299999	-1.93807
11.075086645100001	-1.93567
0.68901502980999996	-1.93556
24.525078237300001	-1.93461
28.496090198200001	-1.93458
22.467016291899998	-1.93419
22.807413376300001	-1.93399
4.2276208615300002	-1.93227
6.0822127578099998	-1.93222
0.53696390216900003	-1.93028
8.2241662596000005	-1.93004
5.2067916461100001	-1.92977
17.3562979871	-1.92851
3.3515280712000002	-1.92735
1.0156867170699999	-1.92662
7.7422906010399997	-1.92654
4.8659152739999998	-1.92569
9.9822447087700006	-1.9242
6.8271581718999999	-1.92302
9.2957883002999999	-1.92204
2.0361515422199998	-1.92172
38.180759447100002	-1.91888
11.7003573002	-1.91743
11.7003573002	-1.91743
11.7003573002	-1.91743
11.7003573002	-1.91743
4.0783320342899998	-1.91595
5.4182700351299999	-1.91492
7.70547507728	-1.91403
24.133675116300001	-1.91354
26.152528487400001	-1.91334
26.581835872199999	-1.91276
3.2110951458699999	-1.91252
6.3236619210700002	-1.9096
9.4241316270599995	-1.90948
9.6155409249799995	-1.909
1.8892774826200001	-1.90828
18.454048753199999	-1.9082
4.8348189887500004	-1.90751
11.749493255000001	-1.90665
0	-1.90649
1.79347826087	-1.90533
7.6440387906399998	-1.90507
13.871316154900001	-1.90479
0.47803617571099999	-1.90476
10.792806983	-1.9017
8.1605351170600002	-1.9012
12.555798687099999	-1.90101
5.6811362272499997	-1.90058
11.0249998003	-1.9002
4.6077199118300003	-1.89968
16.5097358077	-1.89894
1.55759239871	-1.89566
1.7310927114500001	-1.89368
4.9884587676600001	-1.89264
0.53268514687599999	-1.89262
0.13888223744100001	-1.8925
2.2973835354199998	-1.89198
1.0083414290999999	-1.89046
0.103830179972	-1.89014
8.5583842761	-1.88986
0.87221438646000005	-1.88911
26.879726066500002	-1.88725
2.7805551587899999	-1.8869
9.2754390609800001	-1.88679
0.51516886090400005	-1.88656
6.1474355167599999	-1.88587
22.6443783906	-1.88579
1.4262314729700001	-1.88514
22.398729150099999	-1.88421
17.947460320600001	-1.88317
4.0284260984199998	-1.8827
1.4011265339000001	-1.88083
19.327010968900002	-1.8801
4.3722994488399998	-1.87961
2.76659244872	-1.87958
0.40500614148699998	-1.8791
8.1377039793900003	-1.87899
4.5144134888499998	-1.87894
2.2540285283100001	-1.87874
1.7980693540999999	-1.87863
38.091051565299999	-1.87856
5.7904299073800001	-1.87798
21.110985724799999	-1.87711
7.5189350470500003	-1.87707
13.395488263400001	-1.87698
32.934004895500003	-1.87499
1.1444586082799999	-1.87422
1.9141112630199999	-1.87333
17.161342499	-1.87327
12.525086663	-1.87253
5.8424948757499999	-1.87132
30.576913892699999	-1.87057
12.421745534899999	-1.87023
1.7978487005199999	-1.87009
0.38829434605500002	-1.86857
1.5839580554699999	-1.86815
17.578701951799999	-1.86807
7.7941941207100003	-1.86692
30.813029072900001	-1.86636
0	-1.86539
33.839640629500003	-1.86471
10.124306366800001	-1.86262
3.1941073930999999	-1.86178
17.391955285000002	-1.86123
6.3803451738700003	-1.85899
7.2749069341899997	-1.85801
5.8014367368700004	-1.85756
11.576286339699999	-1.85617
11.099978907400001	-1.85595
10.766857095200001	-1.85438
15.3454256395	-1.85421
7.0251010423300002	-1.85241
7.9376313489900001	-1.85196
3.0255149812700002	-1.85079
4.9432263116700002	-1.85052
22.100476007699999	-1.84811
6.5450821940599999	-1.84775
32.817683082400002	-1.8473
0.43208624944899998	-1.8466
2.8152310946800001	-1.84594
8.8934371307099996E-2	-1.84561
10.7110711071	-1.84436
9.8042664898500007	-1.84395
2.9623389357700001	-1.84333
0.4298467191	-1.84323
0.93061243956399997	-1.84221
6.87867580186	-1.8422
14.076803723799999	-1.83872
12.7772107265	-1.83683
13.126208866500001	-1.83656
3.1797625777299998E-2	-1.83606
13.816927533799999	-1.83548
7.1841693185800004	-1.83394
1.13379461533	-1.83349
20.5971746791	-1.83094
6.1348694916399999	-1.8308
11.7554240631	-1.82995
0.38955718595200001	-1.82875
7.5596855393300002	-1.82722
4.4853311364400001	-1.8251
4.1998326582900001	-1.82469
5.5030241844600001	-1.82368
16.019640567900002	-1.82315
4.7262564256099999	-1.8214
2.8117553613999999	-1.82063
1.8695730156899999	-1.82016
1.31659899102	-1.82014
6.69688321862	-1.81646
8.7257051544100008	-1.81481
8.2653269407300005	-1.81397
2.5661445889699999	-1.81321
8.1938424451399996	-1.8117
3.1034740474100002	-1.81164
9.3033411895199993	-1.80899
31.4178491849	-1.80871
3.6413229792399999	-1.8084
14.3672397761	-1.80696
3.5332511049400002	-1.80689
50.110295723599997	-1.80376
9.8868915370600003	-1.80071
3.4126478858299998	-1.79893
1.4163367663999999	-1.79886
12.670473917500001	-1.79824
4.2618285046100004	-1.79728
4.3803016926999998	-1.79535
6.02712247977	-1.7931
7.6477238348499998	-1.79286
7.7324317797599997	-1.79235
20.991768721100001	-1.7909
4.8882736489400003	-1.78993
11.4293747584	-1.78824
11.4293747584	-1.78824
11.4293747584	-1.78824
11.4293747584	-1.78824
13.8930799657	-1.78749
3.4938689753899999	-1.78709
3.2323643016900001	-1.78683
14.0260805926	-1.78677
3.82128445719	-1.78555
0.869916311848	-1.78512
11.684890001299999	-1.78506
6.1134701761399999	-1.78484
7.1044820057400004	-1.78376
1.7961499836699999	-1.78205
24.854151255600001	-1.78174
6.1135582554800001	-1.77983
19.015686744100002	-1.77937
4.3063527948400004	-1.77899
14.630666146899999	-1.77859
5.2866787106600004	-1.77783
10.223349371499999	-1.77704
15.7387640847	-1.77692
0.58179329226599996	-1.77498
8.3665338645399991	-1.77126
1.70493417005	-1.7705
9.5947185035799993	-1.77035
10.219218121999999	-1.76993
0.86256619998999995	-1.76909
20.2878106125	-1.76796
26.252693965500001	-1.76794
9.3217528134999998	-1.76729
5.7371531154199999	-1.7671
4.8856145792900003	-1.76614
4.3603370291400001	-1.76604
11.291852481099999	-1.76548
8.8090641885000007	-1.76503
22.1014492754	-1.76452
8.4808881393999993	-1.76385
11.767613944400001	-1.7609
6.1925832753099996	-1.76068
15.4167736781	-1.75889
25.401026274399999	-1.75723
6.0869093473699998	-1.75538
0.16421780466700001	-1.75268
2.2710886806100001	-1.75259
28.489488643600001	-1.75091
8.9817515772299998	-1.74702
6.2369269527200002	-1.74485
10.448701661699999	-1.74445
5.3048709324899999E-3	-1.74438
19.3388209013	-1.74099
3.37728882526	-1.74084
2.21845966832	-1.74068
7.5653213791800002	-1.74049
9.7211155378500003	-1.7399
4.2009208116999996	-1.73975
8.0772638356499993	-1.73965
9.6657988959600001	-1.73737
19.64158436	-1.73692
10.5919299581	-1.73667
26.171534158	-1.73618
9.7342859037299991	-1.73581
16.4680557139	-1.73445
9.2667823017500002	-1.73439
10.4133016627	-1.73427
0.98927453201000004	-1.73323
4.8128586780099996	-1.73149
0.24217813547299999	-1.73134
20.1836752482	-1.73103
1.7537580529700001	-1.73085
2.00648383422	-1.72861
12.891286986000001	-1.72694
7.4298813376500004	-1.7269
30.5907626208	-1.72543
0.27661868817099999	-1.72456
17.465710330899999	-1.72447
16.8771610935	-1.72385
4.3357102874200004	-1.72311
8.0384468247900003	-1.72227
6.9257448726000002	-1.7201
7.7472946627899999	-1.71881
3.9825192077299998	-1.71716
8.4692764513400007	-1.71645
17.374013812000001	-1.71633
0.56405470113199996	-1.71591
2.2369161508199999	-1.71531
1.8621931134900001	-1.71156
1.4791417502299999	-1.71128
13.7995057511	-1.71035
13.4488948258	-1.7095
7.0570153510000004	-1.70942
1.79328590952	-1.70666
5.50487410728	-1.70662
32.950377631000002	-1.70587
29.6996075775	-1.70557
0.15069344526100001	-1.70495
1.59568692177	-1.70434
10.498475468900001	-1.70305
1.79741807349	-1.70295
0.36189737624399998	-1.70125
14.981282849499999	-1.7008
3.4351341607900001	-1.70042
3.20153850688	-1.69926
0	-1.69925
8.1422018348599998	-1.69777
13.892438948600001	-1.69748
9.0163304022399995	-1.69673
7.3850219273600004	-1.69563
6.1136160417000003	-1.69534
2.36412447951	-1.6951
10.1379860874	-1.69492
15.383716400500001	-1.69389
3.6002529870300002	-1.6938
1.05192047867	-1.69232
2.5193676387199999E-2	-1.69206
4.3026565464899997	-1.68941
9.6566990854999997	-1.68818
0.204373594932	-1.68806
4.8002183200599999	-1.68716
6.5589604003900002	-1.68669
1.5552645118999999	-1.68668
3.0606139291200001	-1.68599
3.1666416105200001	-1.685
34.747366928799998	-1.68468
9.54185159793	-1.6823
4.9315384172199996	-1.68194
16.930843503399998	-1.68034
1.60118241163	-1.67966
0.35790826104099999	-1.67826
15.3126833873	-1.67783
4.2103881246399997	-1.67776
2.50963667678	-1.67719
8.4067171820599995	-1.67661
3.3687857933500001E-2	-1.67638
5.1038141406799999	-1.67604
26.213416915	-1.67588
3.7745959617599998	-1.67531
11.7003573002	-1.67326
11.7003573002	-1.67326
11.7003573002	-1.67326
11.7003573002	-1.67326
6.1367154341600001	-1.67213
0	-1.67102
12.131774502000001	-1.67097
2.45061352363	-1.67092
2.84927452207	-1.67083
4.8400759986899997	-1.67052
10.4099096404	-1.66974
0.84572475503400002	-1.66953
7.6698801153199998	-1.66827
22.998519530799999	-1.66792
4.9457812429999999	-1.66684
17.819659601400001	-1.66548
25.639934533600002	-1.66496
5.3438975050600002	-1.66442
3.3162568306	-1.66389
7.80505158307	-1.6634
0.41190539463199999	-1.6631
2.56700920838	-1.66256
2.7691764668099998	-1.6623
24.448974505100001	-1.66224
15.4483834788	-1.66103
3.71998461454	-1.66091
14.339431921599999	-1.65997
15.1787828558	-1.65959
5.5072677273600004	-1.65906
2.2337599613600001	-1.65877
4.7644971368700002	-1.65869
12.637292410500001	-1.65814
11.3539925421	-1.65699
27.948889703399999	-1.65689
18.949505201699999	-1.65655
14.2898217366	-1.65633
9.6091862693000003	-1.65578
6.6652962639400002	-1.6555
0.41716945354200002	-1.65471
4.7701868777999996	-1.65309
7.6464291175999998E-3	-1.65211
0.56345468151599998	-1.65148
0.22684863342	-1.64783
1.1733586543700001	-1.64642
18.704848016700002	-1.6461
7.4871809728000001	-1.64506
3.9054772334500001	-1.64459
7.5153973857	-1.64369
3.73891127032	-1.6429
15.7877163694	-1.6421
7.2699319130199997	-1.64181
12.029866352999999	-1.64116
2.5389808232300002	-1.64085
0.51425180757300004	-1.64079
5.26537902878	-1.64054
5.1940702809000001	-1.63963
11.5382983958	-1.63663
0.99739317692399998	-1.6363
0.83577905295900001	-1.63393
3.99025337559	-1.63315
23.713063243699999	-1.6325
4.0817692127500003	-1.63248
40.287959844100001	-1.63209
7.6843288097500002	-1.63207
17.107428101299998	-1.63014
0.53315994798400002	-1.62959
44.516230696500003	-1.62935
20.444162436500001	-1.62892
0.82489930806599998	-1.62869
1.2133357124199999	-1.62842
10.9654201909	-1.62751
11.0879443999	-1.62738
3.86488970588	-1.62707
1.9587254673200001	-1.62593
9.67548334548	-1.62514
3.51634226956	-1.62458
6.6078476347199997	-1.62367
7.1532859179799999	-1.62342
8.1082468405799997	-1.62297
1.78226875772	-1.62266
1.9920538571899999	-1.62194
18.989947679699998	-1.62027
0.41386336141899999	-1.6195
3.3678039092100001	-1.61826
3.0292718651300001	-1.61747
5.6803885792399997	-1.61688
11.558102954200001	-1.61684
13.5648351648	-1.61645
0.88799697375800002	-1.61644
6.3632833408499998	-1.61612
9.0754934545200001	-1.61583
1.8118819028399999	-1.61455
4.0667054142300003	-1.61434
35.228147862900002	-1.61417
2.5919768086300001	-1.61349
12.1236391472	-1.6115
15.852506967	-1.61125
6.8125644901999998	-1.61047
1.22897056454	-1.61023
0	-1.60982
1.04897370681	-1.60877
2.1260378385699998	-1.60867
3.2593034974399999	-1.60837
0.98831686138599995	-1.60801
11.020260304800001	-1.60775
6.3293374681200003	-1.60754
12.7904701867	-1.60754
12.7904701867	-1.60754
12.7904701867	-1.60754
12.7904701867	-1.60754
5.0496578855300003	-1.60708
14.857185724200001	-1.6062
23.799611434900001	-1.60616
5.5300515573100002	-1.6048
5.1833165152999996	-1.60257
14.8836959297	-1.60134
13.2609070529	-1.60117
13.081642875	-1.60028
12.440047397800001	-1.59967
0.16359627285	-1.59924
0.92973775981700002	-1.59908
12.884513974300001	-1.59841
4.0017252947399999	-1.59776
0.43060616097999999	-1.59394
13.833306865699999	-1.59393
0.32047331443400001	-1.59301
11.972967159	-1.59251
0.67397321483999995	-1.59191
12.301374754499999	-1.59186
6.0007510326700002	-1.59142
0.29772981019700001	-1.59093
3.0631045601100002	-1.58758
35.527886747399997	-1.58671
0.44875063742999999	-1.58653
0.74008469745100003	-1.58636
1.47893745466	-1.58582
7.7118778820199996	-1.58276
5.6508951301300003	-1.58142
2.9804778699500001E-3	-1.58121
2.9392793528499999	-1.58051
6.8208171338899996E-3	-1.57902
4.1164889489299998	-1.57814
7.6354973198299998	-1.57596
11.5728292895	-1.57592
1.2526598439600001	-1.5756
9.3314417938399998	-1.57531
7.20481744759	-1.57266
1.9420334165599999	-1.57247
3.9090636935199998	-1.57231
9.5375395748499994	-1.57189
6.7019091808000004	-1.56841
0.91494499597500001	-1.56696
6.85366529632	-1.565
10.766558201600001	-1.56451
7.1622696250200004	-1.56344
2.8922655805600002	-1.56166
32.583402771300001	-1.56156
10.256019506199999	-1.5605
6.08226423186	-1.55795
17.553308605600002	-1.55759
37.398118653399997	-1.55674
11.719469954599999	-1.55582
6.6013632921000003	-1.55567
3.9484611626800001	-1.55528
6.4787642297400003	-1.55417
16.281988854600002	-1.55311
2.4454218598100002	-1.55184
5.6043845871100002	-1.55104
3.0299231236000002	-1.55008
13.096467926000001	-1.54918
1.73063897042	-1.54868
7.6498234656099999	-1.54863
1.34905963057	-1.54863
13.943478967000001	-1.54823
0.25009686850500001	-1.54666
7.7095918668000003	-1.54654
0.52911997060399996	-1.54621
12.594940889	-1.54541
6.9921206616099996	-1.54446
33.174675472600001	-1.54434
37.125728832999997	-1.54386
4.1516104713099997	-1.54059
10.5324925905	-1.53972
11.733165399700001	-1.53959
1.01528325323	-1.53945
28.999007762800002	-1.53945
2.2291306262899999	-1.5393
19.373339518400002	-1.53735
4.5065021219399997	-1.53686
2.8051223974199999	-1.53586
2.00260580032	-1.53564
9.6025702046599992	-1.53523
6.5348267413399999	-1.53504
50.947760936400002	-1.53326
4.79629815914	-1.53303
1.6357094083999999	-1.53217
1.00353367844	-1.532
25.226137734800002	-1.53161
10.877168918500001	-1.53145
4.2222042706699998	-1.53125
12.816507727699999	-1.52947
2.4361557822400002	-1.52915
9.6864036271400007	-1.52853
29.2760503204	-1.5274
8.2719233603499998	-1.52706
8.2719233603499998	-1.52706
8.2719233603499998	-1.52706
8.2719233603499998	-1.52706
1.0863752500499999	-1.527
4.6613206701900003	-1.52628
4.8907729438700001	-1.52615
0.64828355621199996	-1.52318
18.651657781000001	-1.52277
1.2788146459600001	-1.52217
33.333333333299997	-1.52211
2.9737333756700002	-1.52174
16.966284512600001	-1.52168
5.5124063509500001	-1.52036
6.4663555037	-1.52009
2.9137394909599998	-1.51985
3.4848062447700001E-2	-1.51924
0.86732748761	-1.51804
15.929348359700001	-1.51734
18.405321587500001	-1.5164
6.8369234628299997	-1.51618
4.6348928727600001	-1.51564
9.3593570954699992	-1.51524
5.2249910784600004	-1.51409
15.5665504096	-1.51397
30.6586882774	-1.51244
13.1645235933	-1.51094
7.0517238168	-1.51025
23.521867384899998	-1.50922
1.58033362599	-1.50785
0.72814274969500004	-1.50778
11.5758288677	-1.50774
11.1676093622	-1.50694
1.97722437742	-1.50648
11.0949868074	-1.50645
0.83719579025199997	-1.50581
1.94402035623	-1.50575
1.3442877558899999	-1.50566
6.4334718886199997	-1.505
10.4116473666	-1.50487
0.86854247715599997	-1.50473
4.85014898909	-1.50294
6.76078523263	-1.50259
9.4158645867900006	-1.49928
4.3094102341699996	-1.49887
5.67026992038	-1.49852
27.7261790805	-1.49732
14.3453299884	-1.49707
26.698631350500001	-1.4964
16.0807778609	-1.49603
0.466562986003	-1.49505
18.2366697848	-1.4946
5.56150934264	-1.49259
5.56150934264	-1.49259
5.56150934264	-1.49259
5.56150934264	-1.49259
5.7100691582499996	-1.49249
5.2845358817100001	-1.49228
8.6656819300799999	-1.49145
3.1754175930700002	-1.49145
1.58520475561	-1.49106
18.2045481605	-1.49095
18.2045481605	-1.49095
18.2045481605	-1.49095
18.2045481605	-1.49095
11.6672280229	-1.49085
5.3826913456699996	-1.49085
14.1710649989	-1.48971
24.8203005881	-1.48936
3.9537909244699998	-1.48846
13.1972312747	-1.48845
9.4585091420499996	-1.48818
0.702771555321	-1.48796
2.5808591398799998	-1.48786
19.7080356747	-1.48783
4.6784104875099999	-1.48705
0.85325925190999996	-1.48468
8.7186989588900001	-1.48454
4.9612193970499998	-1.48361
1.6324246169600001	-1.48203
6.8234644109099998	-1.48152
7.4689874650899997	-1.48071
0.38720578227300001	-1.48031
0.64432532216299998	-1.48002
7.0582954609200002	-1.47963
4.0505161322500003	-1.47901
0.32807704519000003	-1.4779
19.563958631599998	-1.47706
5.3991259611700002	-1.47705
3.55764919836	-1.47654
3.4420660582	-1.47613
4.3076418632299998	-1.47463
0.44072022963800001	-1.47378
9.6687622408399996	-1.47336
2.1777290181	-1.47328
30.0413033502	-1.47194
25.801241180000002	-1.47136
25.801241180000002	-1.47136
25.801241180000002	-1.47136
25.801241180000002	-1.47136
14.9930049788	-1.47131
8.2091428161	-1.47002
2.53312548714	-1.46857
11.2957355089	-1.46787
2.18678519864	-1.46779
9.2269195033399996	-1.46557
5.3099354287300002	-1.46345
22.791339147599999	-1.46206
2.4894874763799999	-1.46135
4.3825128792200001	-1.45623
7.5138383967599998	-1.45544
10.577151402	-1.45387
15.433738632900001	-1.45267
4.5800990833800004	-1.45145
32.654650324400002	-1.45131
13.124903719900001	-1.45112
6.1708318316500002	-1.45048
17.602460364399999	-1.44995
2.6971726190499998	-1.44747
1.2436791034600001	-1.44741
3.87784982221	-1.44741
4.4826782584	-1.44596
13.4032271738	-1.44584
6.5229960953399999	-1.44528
5.4394328957900004	-1.44328
4.9950403158499999	-1.44322
4.50676560454	-1.44319
5.6101294890600002	-1.44153
5.83857421014	-1.44127
1.11002473112	-1.44111
3.5016354944199999	-1.4408
6.5352409066300003	-1.43973
15.2795119689	-1.43965
12.1364819949	-1.43944
4.1253186171399996	-1.43925
3.4728051330900001	-1.43854
22.118978281699999	-1.43777
0.34007517451199998	-1.43713
3.9391226499599998	-1.43712
7.5368558992799999	-1.43641
2.1334268767100002	-1.43611
2.7877019071100002	-1.43579
18.367541462799998	-1.43506
1.8023421879499999	-1.43438
13.7333668089	-1.43435
9.4837141468200006	-1.43265
1.0448526222700001	-1.43122
4.94895346772	-1.431
6.4889962628799998	-1.42985
1.5597324207700001	-1.42952
5.64161152448	-1.42946
11.868159317	-1.42918
27.212462711299999	-1.42886
6.1366577658399999	-1.42781
2.8344760039199999	-1.4251
10.148597254	-1.42484
9.9742715251600007	-1.42368
2.9464393531900002	-1.42192
5.3572666158400004	-1.42149
12.793502734	-1.42094
4.7518778088599998	-1.41861
2.85859988101	-1.41738
10.749864154999999	-1.41726
2.0522388059700001	-1.41387
2.54278437862	-1.41364
17.693605850400001	-1.41358
7.6300381579199996	-1.41132
13.9385890663	-1.41031
14.5622148681	-1.41029
8.50629099903	-1.40859
5.7610027660099998	-1.40825
6.6765055022600004	-1.40778
11.1425810288	-1.40557
0.67551888616699995	-1.40509
6.3485992924800003	-1.40464
6.9269705464299998	-1.40453
4.0376991455500004	-1.40424
0.234126240869	-1.40314
11.683977950899999	-1.403
7.2603559144599998	-1.40293
10.5360557225	-1.40173
5.5287891951699999	-1.40063
5.5287891951699999	-1.40063
5.5287891951699999	-1.40063
5.5287891951699999	-1.40063
2.7698241103300001	-1.39924
3.6422546226499999	-1.39801
9.3063026647200005	-1.39786
6.8884978804100001	-1.39731
18.849150766200001	-1.39655
0.114368010844	-1.39643
2.1293740463300002	-1.39634
3.11788170717	-1.39633
0.88086642599300002	-1.39606
10.6165195343	-1.39562
2.1518898903100001	-1.39491
5.2431768515400003	-1.39482
3.8503813742799999	-1.39409
18.336252015900001	-1.39403
13.80010736	-1.39335
21.184998890500001	-1.39307
7.4882250255300002	-1.39142
3.7199204347000001	-1.39142
0.15304449221999999	-1.39066
4.8928473303400004	-1.38969
6.9557942642999997	-1.38873
8.6810960030499995	-1.38857
10.950207303499999	-1.38816
1.01776715436	-1.38773
42.790160859799997	-1.38654
20.9664481509	-1.38644
33.320349018400002	-1.38616
4.4578888711999998E-2	-1.38527
3.7810668822000002	-1.385
3.98487920009	-1.3832
30.356272603699999	-1.38258
11.227555881300001	-1.38254
30.006209251800001	-1.38245
2.4735648064600002	-1.38213
1.7008624846	-1.38135
8.4356890490299996	-1.37978
6.2324657948100004	-1.37964
22.124774522599999	-1.37939
4.27274739872	-1.37887
4.3566850664999999	-1.37822
2.83138236453	-1.37817
7.2913521898000004	-1.37771
8.2199912251300002	-1.3772
1.1187388761799999	-1.37567
14.094147527900001	-1.37518
0.83069588069199995	-1.3744
5.81669501895	-1.37315
5.0494589519700002	-1.37283
5.0494589519700002	-1.37283
5.0494589519700002	-1.37283
5.0494589519700002	-1.37283
1.4485852484899999	-1.37147
1.0418102684299999	-1.37041
11.7550039137	-1.36896
2.7524473648900001	-1.36837
11.570440593700001	-1.36814
25.002879111199999	-1.36773
4.7096490370500002	-1.36492
6.2241225340300001E-2	-1.36464
17.631640261000001	-1.36463
14.3084986896	-1.36442
6.9248465620799999	-1.36435
6.8055288922999999	-1.36412
8.4129149613499994	-1.36329
19.026186865300001	-1.36284
1.34297520661	-1.36169
8.3080115070199998	-1.36079
7.3445311657000003	-1.36077
9.4814892721900002	-1.36039
0.180187216191	-1.3585
3.6265289814999999	-1.3567
4.15442673092	-1.35608
2.2520481745800001	-1.35591
2.08349301244	-1.35552
1.2392150228400001	-1.35526
13.6620298914	-1.35328
8.6658548612700006	-1.35254
13.716466756299999	-1.35237
1.58757921078	-1.35232
3.57439733998	-1.35197
15.094140126399999	-1.35076
0.23477601493200001	-1.34996
0.32556339813500002	-1.34903
5.7574753831800001	-1.34902
5.7574753831800001	-1.34902
5.7574753831800001	-1.34902
5.7574753831800001	-1.34902
6.07642934311	-1.34834
4.6790439689500003	-1.34692
18.159290496499999	-1.34668
0.39875211459499998	-1.34597
1.0144495119600001	-1.34555
5.0395074321299997	-1.34518
3.6432797971299999	-1.3445
1.94243014684	-1.34397
14.610076639000001	-1.34256
6.1512524084800004	-1.34138
8.3120413155699993	-1.33985
18.547998070399998	-1.33714
3.2364170864199999	-1.3371
2.5127404483500002	-1.33697
1.6712524202600001	-1.33487
14.590522478700001	-1.33479
0.50973407848700003	-1.33413
6.7126273740900002	-1.33251
1.26047586642	-1.331
4.3208178979899996	-1.331
5.8847801459899998	-1.32889
15.490591397799999	-1.32845
15.5928532756	-1.32735
13.6118950795	-1.32717
11.282142539400001	-1.32646
18.005081982899998	-1.32597
6.4685614978099997	-1.32571
1.03213362334	-1.32565
16.343458418499999	-1.3255
8.4485478333500001	-1.32342
10.346364768000001	-1.32307
35.481526347699997	-1.32265
1.4972154336700001	-1.32237
3.6782665679400002	-1.32176
1.7515079207299999	-1.32153
2.6213641175600002	-1.32002
11.226386853799999	-1.31967
5.5379299513099998	-1.31885
3.2901574497800001	-1.31852
2.3072553741299999	-1.31843
0.35989385817000002	-1.31761
4.9318359991399996	-1.3163
4.69404861693	-1.31617
8.24687662895	-1.31574
0.86593852814899996	-1.31482
25.471529719799999	-1.31475
16.305847647099998	-1.31451
10.623471110200001	-1.3145
6.8625520155000004	-1.31449
6.2504347826100002	-1.31415
1.1304193634199999	-1.31385
3.1145770163700002	-1.31361
10.377500509200001	-1.31342
18.7048583246	-1.31256
4.3574709273899996	-1.31086
0	-1.30976
3.5263740317200001	-1.30805
6.5042002827900003	-1.30799
19.374352697500001	-1.30749
17.986331055200001	-1.30706
7.6153121259200001	-1.30686
10.9957965739	-1.30683
11.6185083007	-1.30681
17.296726504799999	-1.30642
3.1171829901899999	-1.30636
1.3311752659	-1.3062
12.6827216321	-1.30557
2.8325309268300001	-1.30518
8.1461846857300007	-1.30438
6.2319221667100004	-1.304
6.1491978994299998	-1.30354
10.5909870245	-1.30312
3.98042883868	-1.3024
4.4334188102500001	-1.30161
7.64625776963	-1.30154
0.66412998971299997	-1.30119
3.69867708548	-1.301
2.0468589083399999	-1.30009
7.7749618365900002	-1.29909
0.57834208602000003	-1.29855
9.7018512975399993	-1.29775
4.3023337798799997	-1.29767
14.179090564499999	-1.29761
3.1741845940300002	-1.29701
7.6477232440999998	-1.29672
32.519322904699997	-1.29645
13.8250874563	-1.29376
9.4057260940600003	-1.29357
7.9662393933900004	-1.29246
9.6006750687300002	-1.29144
6.6260961596600003	-1.29133
13.6532988841	-1.29062
29.873869041500001	-1.29045
6.5522257783000004	-1.2899
28.3613922352	-1.28906
8.4895086258900001	-1.28725
9.7650466688099993	-1.28691
[truncated: 2,918 more rows]

## Sheet: Fig 1D
IMPREG	Antigen Processing and Presentation
-1.47705	0.877765
-0.590891	0.845427
-2.87533	0.931626
-1.69925	0.922553
-2.01434	0.915015
-1.27777	0.886415
0.944893	0.809023
-0.386333	0.897177
-1.81481	0.832192
0.188247	0.871936
0.0639707	0.86553
0.0222638	0.879755
1.15438	0.822282
0.259247	0.815858
0.488026	0.846843
0.484445	0.839111
-0.590307	0.896585
1.08942	0.844074
-2.49407	0.917325
-0.335644	0.852533
-1.48783	0.910239
-1.29246	0.896195
-0.667504	0.890955
-0.512874	0.867635
-0.132157	0.892939
-1.35076	0.894815
-1.31482	0.904845
0.028708	0.887563
0.47067	0.889242
-0.589263	0.877536
-1.10276	0.90004
-0.954568	0.901351
-1.5756	0.875482
-1.60134	0.820838
0.968653	0.834632
0.312597	0.829709
-0.514503	0.864038
-1.63248	0.858465
-0.780019	0.854364
-0.89686	0.832315
-0.959973	0.887346
-2.80602	0.916419
-2.43289	0.899457
-2.2277	0.919264
0.244529	0.802037
-2.19644	0.894794
-1.54386	0.83182
-1.73134	0.928736
-2.71533	0.927652
-2.03565	0.919312
-1.67783	0.891716
-2.07161	0.90477
-0.548431	0.841546
-1.9972	0.911982
-0.406002	0.874138
-2.0461	0.905153
-0.903607	0.851648
-1.0132	0.892048
-0.283776	0.920164
-0.695352	0.888608
-0.652043	0.88007
-0.312037	0.866813
-0.41625	0.877345
-1.64459	0.893664
-1.17871	0.898379
0.109707	0.855315
0.588667	0.87415
-1.04887	0.88936
-1.66792	0.858571
-2.47671	0.897128
-0.0515246	0.851621
0.293542	0.894356
0.14921	0.855327
-1.83394	0.925151
-1.75091	0.892217
0.0529983	0.887575
-2.65348	0.896319
-1.23049	0.92262
0.768844	0.824741
-2.72017	0.898294
-1.52706	0.945933
2.00711	0.870172
-2.80888	0.909786
-1.02853	0.920071
-2.3454	0.925864
-0.405683	0.91577
3.71448	0.782251
-0.25754	0.854666
-1.52628	0.854838
0.603093	0.853225
-2.14125	0.940192
-2.10595	0.90512
-1.59776	0.890912
-1.53735	0.867825
-0.793764	0.885249
-2.42537	0.913547
-0.928914	0.844146
-2.30117	0.8948
-1.04422	0.861745
-3.04695	0.943393
-3.84815	0.92329
-1.00309	0.899215
-2.59713	0.932248
-2.70924	0.897959
-3.17525	0.943629
-1.0852	0.878185
-2.43158	0.848516
-2.28059	0.911333
-3.38799	0.889103
-1.53959	0.872833
0.485908	0.892402
-1.11871	0.887699
-1.11252	0.83533
-1.74049	0.900674
-1.77692	0.916159
-0.749347	0.814976
-0.234102	0.760511
-4.93056	0.919183
-0.435029	0.847242
-1.52277	0.863763
-3.87619	0.95851
-1.07144	0.810624
-2.59155	0.933348
-2.14517	0.931276
-2.40913	0.9241
-2.95642	0.90451
0.240681	0.875485
0.531497	0.866291
-3.00084	0.931759
-1.35328	0.890106
-1.26651	0.903577
-0.470137	0.907853
-1.10651	0.893501
-0.484671	0.862241
0.114303	0.827238
-1.301	0.904093
-1.43965	0.906177
0.0413329	0.891036
-1.65211	0.937875
-0.99265	0.812717
0.110475	0.873476
-2.52925	0.912589
-1.20105	0.933028
-1.0043	0.93378
-1.48971	0.889994
-1.77783	0.901275
-1.25325	0.913957
-1.61349	0.920376
-3.41316	0.910082
-0.415508	0.91335
-1.88679	0.903241
-3.16469	0.939929
-3.04305	0.927948
-2.73919	0.927035
-0.954437	0.869357
-0.717982	0.884944
-1.98227	0.950141
-2.53522	0.908397
-0.838674	0.849492
-0.957451	0.857037
-1.71591	0.928591
-2.9682	0.936821
1.28394	0.812384
0.22137	0.857393
0.967775	0.827691
-2.41842	0.924973
-2.12726	0.891991
-0.773705	0.839232
-0.332703	0.84793
-1.61417	0.934695
-1.34668	0.912233
-1.17475	0.878493
-3.06059	0.8939
0.347528	0.797075
-0.498667	0.883715
-0.300482	0.915474
-1.77899	0.883821
-2.71592	0.916189
-0.474607	0.840005
-0.616575	0.871583
-1.40557	0.898373
-1.43944	0.863159
-1.30683	0.894295
-1.01569	0.892776
-2.70341	0.872153
-2.75782	0.93471
-0.596607	0.835278
-1.76385	0.89261
-1.55184	0.887282
-1.07937	0.925229
-1.21047	0.855049
-0.682866	0.859365
-1.03006	0.866309
-1.06154	0.902438
-1.9405	0.88007
-1.9429	0.895775
-1.12328	0.904534
-0.85515	0.846816
0.823169	0.842198
-2.62422	0.90547
-2.98697	0.930762
-1.47328	0.872362
-1.49106	0.901937
-3.92692	0.932889
-0.866915	0.918778
-0.51135	0.816408
-2.34102	0.874573
-2.00835	0.892359
-1.92204	0.902562
-0.464928	0.863011
-1.66442	0.90953
-0.0727125	0.834321
-2.99099	0.941095
-1.5164	0.900251
-0.393744	0.869791
-0.723905	0.887729
-0.279446	0.841053
-2.43604	0.927482
-0.46293	0.868478
-0.410371	0.87598
-2.22082	0.932333
-4.13437	0.897171
-1.98778	0.880662
-1.15112	0.896968
-1.61688	0.904283
-2.76717	0.945426
-0.677954	0.872458
-3.50329	0.943611
-2.05946	0.890761
-1.11471	0.900158
-0.0239513	0.856366
0.390171	0.863953
-0.818397	0.856318
-0.0522502	0.837323
-1.15551	0.933798
-0.485217	0.876599
0.606714	0.811415
0.265689	0.853899
-2.88249	0.922961
-1.60257	0.901568
-2.2914	0.952868
-0.41688	0.879321
-1.57266	0.884555
-0.90232	0.879937
-1.81646	0.869982
-0.676485	0.811418
-2.1707	0.884887
-1.31086	0.893268
-0.671315	0.848969
-1.45048	0.877865
-2.69088	0.937027
-0.639285	0.865128
-0.125503	0.727991
-0.515525	0.874551
-1.56344	0.89592
-0.0106008	0.813402
-1.96345	0.852132
-2.79828	0.918128
-1.3024	0.918929
-2.36405	0.957963
0.123738	0.848184
-1.22882	0.924677
-2.08371	0.917751
-2.97188	0.909502
-1.04376	0.782991
0.204161	0.914202
0.35058	0.831331
-0.846118	0.890103
-1.54446	0.903332
-0.884565	0.894902
-1.41031	0.901728
-0.843728	0.91097
-2.23213	0.9304
-1.39482	0.901021
-0.69263	0.847819
-0.691617	0.861978
-1.43506	0.871223
-2.04637	0.896681
-1.25397	0.906361
-1.60754	0.887944
-0.720442	0.919089
-1.02338	0.889016
-1.07479	0.862416
-0.487361	0.869677
-2.38415	0.921233
-1.31475	0.827939
0.0125061	0.877484
-3.2662	0.944212
-0.550967	0.842726
-2.24007	0.883688
-0.626771	0.861821
-3.73125	0.918171
-0.938364	0.831011
-2.00645	0.853437
-1.26759	0.928512
-0.828882	0.855581
-0.515622	0.829688
-3.14072	0.910007
-1.79286	0.93017
-0.383558	0.873543
-1.30806	0.834472
-2.39654	0.907068
-1.25832	0.872987
-1.68818	0.916917
-0.67799	0.855672
-2.84718	0.911988
-2.03253	0.919032
-1.59251	0.896059
-2.69665	0.908784
-1.93567	0.919753
-2.94467	0.906461
-1.17502	0.842751
-1.59393	0.92072
-1.30686	0.899391
-0.397067	0.816873
-2.15324	0.914537
-1.72447	0.893431
-3.04784	0.943197
1.00469	0.829292
-2.60503	0.926208
-0.187385	0.894923
0.021181	0.884525
-1.92654	0.941149
-1.39634	0.899976
-1.60837	0.847906
-0.942716	0.87312
-1.69926	0.861594
-2.83108	0.912761
-1.80689	0.887759
-2.51076	0.899617
-0.285604	0.820702
-1.02183	0.936676
-1.29144	0.915184
-0.405895	0.871712
-1.86857	0.904791
-1.65689	0.938072
-1.04383	0.850329
-2.18804	0.872274
-1.37887	0.893181
-2.13034	0.907672
-1.18898	0.907621
-2.81829	0.91278
-1.9082	0.895225
2.23761	0.754512
1.09029	0.828495
-0.484019	0.877058
-0.150423	0.886406
1.04213	0.728767
0.4328	0.917056
-0.618813	0.872558
-1.53303	0.883658
-2.79363	0.940231
1.35474	0.798322
-0.671114	0.788358
0.688014	0.833367
0.451631	0.818325
-2.41384	0.913278
-1.34138	0.864062
-2.18334	0.914592
-1.16184	0.908877
0.517491	0.853488
-3.37327	0.923178
0.131593	0.888067
1.25251	0.744506
0.437906	0.89078
-2.93633	0.882531
0.308029	0.793749
-0.471415	0.877478
0.581247	0.836423
1.07488	0.84851
1.05167	0.869399
-1.74068	0.890052
1.18544	0.837828
0.625372	0.825012
1.21286	0.800053
-3.26725	0.953303
0.591273	0.865083
-1.13836	0.897288
-1.6461	0.927386
-1.36169	0.909469
0.331155	0.869773
-1.7008	0.925202
0.890302	0.805235
-0.153337	0.870556
0.720222	0.837888
0.752839	0.865817
-0.134426	0.849685
0.689962	0.875077
-0.0665911	0.86579
-0.288446	0.919288
1.05477	0.851096
-1.30518	0.885132
-0.15101	0.859377
2.95673	0.731564
1.04118	0.823348
0.957999	0.73131
1.00121	0.837973
0.850628	0.863243
0.400924	0.918705
0.87681	0.828921
-1.8117	0.941587
-1.9464	0.849468
-2.37625	0.889991
-1.62842	0.870837
-2.27872	0.891634
-1.72227	0.861241
-1.53125	0.888529
-2.71543	0.899309
-0.0268483	0.847456
0.733025	0.857888
0.13694	0.851208
-1.48846	0.930001
-1.65814	0.8772
-0.83062	0.855907
-3.26278	0.911713
-1.67083	0.896856
-0.527493	0.81352
-2.49869	0.897092
-0.880643	0.891939
-1.29701	0.904259
-1.09669	0.814598
-1.57247	0.866128
-2.27093	0.86103
-0.973199	0.889774
-1.39731	0.917494
-1.13299	0.929494
-0.515899	0.83723
-2.20345	0.878239
-0.832612	0.889173
-1.32002	0.860226
-1.05853	0.880616
-1.23437	0.908059
-0.601626	0.88553
-1.87253	0.872217
-3.96321	0.931016
-2.93426	0.923197
1.45374	0.735276
-0.091777	0.879559
-1.55417	0.901233
-5.22522	0.919977
-1.07109	0.879946
-2.15635	0.829893
-1.47654	0.852533
-1.27801	0.883691
-1.1041	0.899587
0.070373	0.891776
-0.873546	0.888992
3.41927	0.785017
-1.39409	0.892124
-1.69748	0.917787
-1.37964	0.905286
-1.44153	0.846106
-1.11556	0.904755
3.77834	0.793788
-1.59186	0.887563
0.0834531	0.908838
4.86616	0.773205
-0.943848	0.908669
0.314329	0.870504
3.35828	0.729429
-0.571303	0.873174
-1.47136	0.907757
1.12594	0.86865
-0.610792	0.896739
-2.65222	0.866907
1.00869	0.827549
-1.47194	0.90747
-2.04214	0.923692
-0.807744	0.892809
-1.04935	0.907141
-0.68419	0.910557
1.71136	0.847296
-0.322947	0.901387
-0.980254	0.91589
-1.19089	0.899774
-1.86123	0.921856
-0.808378	0.890882
-0.299822	0.894673
-0.221204	0.875929
0.719932	0.867472
0.162668	0.871812
1.70873	0.728003
1.79511	0.850643
5.23706	0.703566
0.173723	0.840063
2.40115	0.787838
-1.24472	0.86205
1.33025	0.888554
0.971913	0.860809
-0.641715	0.895549
0.184013	0.848471
-0.950653	0.852959
-1.2899	0.905196
0.118761	0.831267
0.248144	0.854291
-0.567456	0.86791
-1.018	0.861489
-1.93556	0.911034
-0.631005	0.884346
0.292126	0.858598
-2.45497	0.902211
0.135525	0.850419
-0.0846535	0.804716
-1.09821	0.928346
-1.1003	0.890834
0.0931082	0.855291
0.342688	0.855735
-1.09766	0.868819
0.305621	0.856964
-0.487065	0.806404
0.955131	0.860697
1.0718	0.903087
0.0355003	0.91795
-0.846106	0.862926
0.420633	0.864092
0.630731	0.866152
1.91259	0.800388
-0.378881	0.874724
-2.74114	0.934653
-1.26381	0.847949
0.958433	0.794827
0.0952362	0.908506
-0.12241	0.830685
0.450602	0.891598
-1.22348	0.876457
0.835311	0.851319
-2.07057	0.901801
-1.40464	0.855228
-1.7909	0.910958
-1.84436	0.929452
-1.53145	0.900725
-1.76794	0.911695
-1.54666	0.896503
-2.02124	0.899641
-3.00022	0.909225
-2.3577	0.89184
-2.75155	0.88994
-1.4779	0.916286
-1.41358	0.885428
-1.70662	0.8902
-0.482928	0.881682
-2.23934	0.910783
-1.79235	0.890275
-3.61865	0.927639
-1.15081	0.912018
-2.29864	0.885252
-1.42094	0.919524
-2.03702	0.942179
-1.82995	0.932547
-2.2722	0.89242
-2.04168	0.907956
-2.32985	0.922635
-2.59812	0.908065
-2.12997	0.915329
-0.526374	0.856771
-1.36077	0.877542
-1.0507	0.897983
-1.33413	0.92239
-2.22064	0.913689
-2.2868	0.934387
-0.962644	0.919343
-1.76993	0.899016
-1.06287	0.90724
-2.17719	0.901272
-2.84568	0.868493
-3.03891	0.947175
-1.23265	0.897938
-1.73427	0.888789
-1.49852	0.931946
-0.845585	0.883504
-1.44319	0.887548
-4.06557	0.957613
-1.73692	0.908234
-1.96699	0.901278
-1.48936	0.923876
-1.87057	0.898234
-1.28049	0.916331
-0.846436	0.884552
-1.51804	0.903522
-1.38245	0.923538
-1.36412	0.893145
-1.32265	0.931442
-3.07723	0.908382
-4.45772	0.940204
-1.22998	0.893718
-2.76598	0.912097
-2.53053	0.907681
-1.23963	0.862724
-1.38527	0.902616
-1.47378	0.908243
-1.6429	0.886814
-1.50774	0.9065
-0.406854	0.901009
-0.912483	0.912677
-1.02766	0.881096
-2.08105	0.904764
-3.61565	0.937676
-1.19059	0.892453
-3.15223	0.904163
-2.77815	0.914356
0.975029	0.890722
0.563467	0.774468
-0.322236	0.86353
-1.67638	0.881634
0.87502	0.869079
0.667743	0.822351
1.10092	0.835215
0.217357	0.749985
-0.514205	0.893093
-2.2699	0.898285
-1.24131	0.896751
-0.0519094	0.813638
0.0619093	0.9203
-2.21205	0.875874
-0.88653	0.865448
-1.13464	0.885748
0.0587932	0.835209
-1.28163	0.8543
-0.269646	0.804178
-0.299134	0.860558
-0.742583	0.826628
-0.282336	0.884241
-1.21349	0.889167
-0.933533	0.872316
0.379302	0.857647
0.266443	0.804067
-0.685793	0.853615
-0.0261503	0.868762
-2.22415	0.935704
-1.96888	0.86096
-2.03598	0.903489
-1.49603	0.930775
-1.54541	0.906313
-2.54987	0.938987
-1.07736	0.881193
-0.71305	0.918503
-2.02684	0.933704
-0.935913	0.897403
-1.42886	0.933895
-0.718948	0.843373
-1.0024	0.882815
-0.93512	0.847348
-0.754106	0.871996
-1.38258	0.903154
-0.70818	0.890055
-1.50922	0.900227
-1.86692	0.889007
-2.09825	0.919086
-2.55179	0.93661
-2.97613	0.922088
-1.93004	0.925202
-2.49274	0.857677
-2.23295	0.897155
-3.26486	0.888668
-2.61123	0.908068
-2.42382	0.905126
-2.16364	0.903755
-1.40859	0.900399
-3.60602	0.902372
-1.52168	0.884023
-1.93976	0.904845
-1.20021	0.923003
-1.8308	0.921741
-2.16385	0.922589
-2.75411	0.910001
-1.37939	0.899816
-0.775384	0.881057
-0.968759	0.903794
-1.73667	0.893866
-1.8214	0.911088
-1.77126	0.884618
-0.4283	0.847786
-2.25516	0.896391
-2.36344	0.932692
-1.32646	0.90618
-1.65655	0.928618
-1.30706	0.935849
-1.32597	0.898904
-1.52211	0.893573
-0.46368	0.90535
-0.891736	0.891353
-0.821594	0.904715
-0.184673	0.810234
-0.407435	0.862156
-1.92569	0.911411
-0.864079	0.898231
0.099231	0.877073
-3.69162	0.901671
-1.66389	0.874618
-2.10011	0.918228
-3.27427	0.925232
-1.77937	0.844569
-2.83564	0.9287
0.114099	0.804909
-0.799639	0.902278
-0.995631	0.880544
-2.11554	0.952475
-0.866366	0.911127
1.17238	0.801747
-0.152396	0.823279
-0.506077	0.866113
-0.0967976	0.859683
-3.55106	0.897636
-0.00394152	0.853859
-2.31008	0.923601
-1.72861	0.909312
-0.337289	0.86778
-1.56156	0.896591
-0.747962	0.874896
-0.353854	0.770586
-1.57189	0.879287
-0.627679	0.892568
0.155659	0.832273
0.33	0.875606
-0.63073	0.880891
0.408703	0.917322
1.50898	0.810503
0.887756	0.841567
0.717426	0.835073
0.706211	0.858209
0.392097	0.845031
-0.441457	0.885678
-1.24225	0.880785
-1.49505	0.914676
0.359972	0.845701
-2.46579	0.936012
-0.0951826	0.841376
-1.35608	0.914226
2.21295	0.833385
0.577764	0.795631
-0.458245	0.891133
-0.87343	0.884962
-1.1462	0.830564
-3.41454	0.943463
-0.786112	0.919938
1.28295	0.895401
-0.0509869	0.910249
0.669338	0.816764
-0.429712	0.828866
0.131993	0.903338
0.122342	0.912934
1.95836	0.812617
-1.54868	0.890755
-2.64351	0.889124
-0.765815	0.852401
-1.87698	0.920759
-0.582642	0.840851
-1.14533	0.879994
-4.02479	0.942134
-2.51286	0.909469
-0.880583	0.847656
-0.403737	0.871054
-2.73796	0.908334
-0.223127	0.850123
0.354234	0.747572
-1.7931	0.880495
-1.88911	0.857913
-0.670578	0.890414
-3.53144	0.877723
-1.93807	0.906793
-1.32571	0.894489
-0.829593	0.880837
-2.62721	0.910493
-1.73737	0.807908
-2.97613	0.873685
-1.18153	0.806501
-1.26415	0.852153
-0.7784	0.893277
-0.634461	0.792961
-1.63014	0.77
-0.331078	0.863358
-2.00993	0.955689
0.0395995	0.832747
0.517235	0.774501
-0.86311	0.862721
-1.78677	0.916331
-0.720344	0.873972
-1.23827	0.852503
-1.91252	0.940285
1.57449	0.79834
0.0355574	0.838697
-1.47336	0.883769
-2.87026	0.923885
-1.89264	0.903954
-1.19422	0.920792
0.306961	0.818999
1.04782	0.80281
0.00446962	0.881909
0.0416293	0.895087
-1.31843	0.914743
-2.14021	0.923903
1.68083	0.841171
-0.287003	0.847891
0.917814	0.842431
-1.3445	0.903534
-1.09199	0.866786
1.31398	0.845892
1.36147	0.857659
-2.67223	0.947486
-1.09394	0.933333
0.606386	0.867263
1.51025	0.891242
0.678864	0.869683
-0.181919	0.895458
-0.366861	0.897279
0.588971	0.907717
-0.403402	0.899605
0.829086	0.855194
-1.76796	0.921276
-1.86262	0.879124
1.16794	0.811844
1.6201	0.824363
2.02985	0.831515
-0.539005	0.878475
-0.360763	0.886479
-0.0648613	0.863132
-0.090444	0.88586
0.607917	0.844672
-2.93952	0.901052
-1.331	0.908177
-3.68042	0.918298
-0.936566	0.856427
0.33398	0.875575
-2.53728	0.879118
-0.68164	0.875092
-2.81376	0.863385
-1.61826	0.854379
-2.00886	0.895585
-0.373822	0.819721
-1.37817	0.830857
-0.440312	0.814595
-1.14495	0.881495
-2.27849	0.876291
-0.674831	0.862313
-1.40778	0.924655
-3.27917	0.900807
-0.362119	0.918174
-0.233884	0.752522
-1.94965	0.882096
-1.22687	0.868097
-2.14967	0.887578
-1.04024	0.864367
0.667093	0.87971
-0.68017	0.87769
-2.02592	0.884289
-2.52674	0.895534
-2.21481	0.924326
-1.29909	0.86752
-0.723844	0.898204
-1.84395	0.875068
-1.15321	0.896328
-2.36081	0.910188
-2.22758	0.894519
-2.30529	0.910711
-2.60354	0.951503
-2.62975	0.935236
-1.83683	0.875651
-1.99828	0.895778
-1.25802	0.900212
-1.00516	0.912414
-1.92735	0.921203
-0.877602	0.883688
-1.91354	0.831014
-1.23012	0.906823
-1.46787	0.893582
-1.83094	0.93584
-0.814393	0.823693
-2.97592	0.864548
-1.22693	0.928615
-2.53914	0.904564
-1.52615	0.881547
-2.54189	0.89927
-2.03898	0.899777
-0.219701	0.823804
0.206833	0.858637
-2.0584	0.897171
-2.91281	0.943831
-1.21082	0.903879
0.539363	0.850667
-2.99598	0.953366
-0.658725	0.80242
-1.39335	0.922294
-0.0307493	0.876512
-1.36442	0.91403
-0.689915	0.879082
-3.1082	0.90766
-1.71633	0.896808
-0.77029	0.877931
-0.202044	0.900798
-0.964036	0.888336
-0.955074	0.86025
-2.34092	0.899668
-2.06593	0.88151
-1.03871	0.842878
-0.654493	0.865394
-1.51094	0.87656
-2.61939	0.948537
-1.88725	0.881513
-1.86178	0.864802
-3.80794	0.930581
-0.966748	0.848085
0.497676	0.802493
-0.819494	0.911943
-0.837647	0.835662
-0.1277	0.826752
-0.878318	0.884875
0.678335	0.882546
-2.88008	0.901357
-0.305068	0.849501
-0.789905	0.859477
-0.624869	0.897654
-0.38359	0.876491
-1.73439	0.849918
0.688216	0.818032
0.738116	0.745258
1.18937	0.817785
-0.377822	0.899433
0.603966	0.846934
-3.60884	0.935299
0.709581	0.856279
-0.296401	0.879103
-0.728738	0.892024
0.964163	0.83552
-0.211188	0.859861
-0.300499	0.909814
-0.086462	0.852204
0.231831	0.857728
0.989211	0.88331
1.01689	0.839818
0.740807	0.822176
0.00332906	0.897128
0.519454	0.811859
-0.898024	0.907875
-1.00101	0.850223
-0.772936	0.892471
-0.918192	0.84768
1.43439	0.797869
-1.99911	0.895316
-0.706426	0.882232
-2.20408	0.891042
-1.71531	0.901764
-2.18968	0.938806
-1.17714	0.876593
-1.04123	0.860432
-0.122669	0.85086
-2.25971	0.914987
-1.76729	0.909412
-1.36079	0.919077
-0.2881	0.847432
-0.869405	0.902964
-1.50645	0.85845
-1.49085	0.91895
-1.65309	0.935003
0.351541	0.821143
1.2928	0.789303
-1.73581	0.901049
0.0280042	0.878807
-0.582772	0.909249
0.254203	0.873724
-0.40436	0.878701
0.791319	0.8307
-3.16102	0.920883
0.534715	0.855907
-2.0065	0.951732
0.674684	0.900121
0.488449	0.878753
1.05154	0.829809
-0.2949	0.902562
-1.565	0.893709
-2.83987	0.889408
0.307365	0.899925
0.601073	0.905111
1.05314	0.873676
-0.886192	0.914444
-2.57206	0.916549
-0.220327	0.856958
0.166479	0.896678
1.73235	0.880967
0.306962	0.861842
0.0966377	0.883851
0.917786	0.8406
0.433421	0.862966
-1.89566	0.866433
1.67348	0.810911
1.12897	0.851334
0.583304	0.819509
0.516874	0.792994
1.31668	0.871776
-2.65852	0.9213
1.3676	0.793979
0.665504	0.807356
-0.718466	0.914401
-1.18048	0.875832
0.516651	0.869704
1.15206	0.817434
0.0204412	0.888916
1.5303	0.809727
-0.534406	0.899267
-0.201271	0.890922
0.290151	0.886899
-0.64178	0.880067
-1.43122	0.907231
0.479674	0.871368
-0.039125	0.889022
0.867235	0.896415
0.991467	0.805537
-0.804962	0.930702
0.233675	0.862549
0.0986873	0.846414
-1.25711	0.929095
-3.71621	0.948051
1.0241	0.783559
2.11412	0.772051
-0.264235	0.840591
0.68376	0.867263
1.28748	0.787434
-0.127947	0.865044
0.593854	0.858257
0.0214349	0.859459
-1.52009	0.895386
1.99868	0.817051
0.375817	0.899901
0.320143	0.90654
0.652471	0.881755
1.92437	0.877508
2.35153	0.840498
0.360771	0.838873
-0.203909	0.859722
0.889746	0.846321
1.36673	0.834853
-0.478067	0.865765
1.95172	0.861416
0.495474	0.858079
1.27007	0.845768
-1.76503	0.931687
-1.28551	0.868309
-1.65578	0.871229
-0.377218	0.850579
-1.97893	0.901647
-1.43713	0.856898
-3.48389	0.947845
-2.08791	0.900387
-0.761329	0.871658
-0.206701	0.870634
1.4676	0.783592
3.58164	0.746312
0.844849	0.800635
0.7132	0.82532
2.03707	0.745781
-0.961124	0.906047
-0.577312	0.879994
-1.86807	0.907195
-2.32858	0.911629
-1.61125	0.899928
-0.145333	0.910412
0.284572	0.880236
-1.52853	0.909448
-0.818675	0.892133
-1.94464	0.931578
0.657464	0.879728
-2.86426	0.918609
-0.147892	0.906334
0.09876	0.886008
-3.77359	0.923085
-0.725373	0.918116
0.305855	0.861024
-0.0664401	0.875491
-2.35453	0.911937
-1.10295	0.886509
-0.96024	0.890028
-0.474063	0.840389
-1.09539	0.868463
-0.504983	0.892477
-2.60114	0.946522
-1.20716	0.906407
-2.17404	0.903595
0.351618	0.899034
-2.46678	0.915954
-1.27096	0.941747
-1.27645	0.898783
-0.509294	0.877992
0.3793	0.907159
0.947299	0.894682
1.30588	0.894615
1.32211	0.890142
-2.05057	0.917848
1.24762	0.891523
-2.50135	0.892435
0.991313	0.85903
0.811374	0.857281
-3.26596	0.958918
1.8706	0.871102
1.80202	0.859097
-0.607689	0.857369
-0.792675	0.903338
-2.72305	0.924009
-0.98271	0.925918
0.0849338	0.904755
-1.85421	0.918228
-1.70557	0.918618
-0.802396	0.901553
0.870405	0.88483
-0.0555347	0.905899
-1.27959	0.926057
-0.0974496	0.867629
-1.17137	0.905501
-0.317598	0.898572
0.969293	0.901653
-0.262974	0.893709
-0.579734	0.895651
-0.0884785	0.881148
1.89659	0.823315
-1.14277	0.872534
-4.71314	0.960244
-1.52915	0.911387
-2.03327	0.931602
-1.32176	0.894057
-2.45754	0.916612
-0.741413	0.810917
-0.618699	0.886726
-1.26888	0.867128
-1.431	0.863962
-1.94486	0.92812
-1.02712	0.900925
-3.19375	0.929198
-0.214039	0.850821
-1.23189	0.877548
-0.582131	0.858263
-0.834569	0.858227
-3.24247	0.932572
-1.24942	0.913568
-1.06429	0.932671
0.087816	0.878363
-1.57814	0.940572
-1.78993	0.873588
-3.8416	0.916682
-3.57057	0.90342
-0.454748	0.836323
-2.5447	0.934964
-3.55016	0.909805
-3.16434	0.924661
-3.11253	0.922127
-0.978565	0.843192
-1.98807	0.845593
-2.85367	0.908279
-4.02651	0.932097
-1.90533	0.883014
-1.39606	0.894848
-2.27548	0.909442
-2.67201	0.90467
-3.78545	0.930693
-2.10046	0.880936
-2.02143	0.878587
-2.66144	0.904836
-3.91714	0.93526
-5.13848	0.94381
-3.51399	0.937585
-2.30681	0.902598
-0.50267	0.868176
-2.84893	0.916138
-0.802355	0.859924
-4.92461	0.935767
-0.215667	0.875663
0.276485	0.883896
-3.33079	0.949362
-0.594392	0.838259
-0.273695	0.91557
-2.03347	0.90161
1.13571	0.77419
-1.79886	0.910837
0.582857	0.836348
-0.50944	0.838244
0.223819	0.860172
-3.1238	0.956912
0.0513013	0.923456
-1.13381	0.883866
0.460111	0.868263
-2.11552	0.91757
0.386142	0.865116
0.499067	0.817951
-2.93934	0.896766
-1.01542	0.896775
-1.49228	0.895422
-1.60775	0.915501
-1.19435	0.913112
-1.42952	0.901465
-0.602091	0.896092
-0.0216653	0.832116
-1.02507	0.867877
-0.722096	0.897651
-2.64366	0.891483
-1.75889	0.91625
-0.853942	0.900852
-0.575966	0.907862
-0.905954	0.869571
-1.64506	0.881634
-0.816235	0.818969
-0.779902	0.753247
-1.50581	0.848236
-1.532	0.847541
-2.45252	0.90422
-0.656976	0.832306
-2.09974	0.90856
-2.03357	0.888644
-0.717514	0.865204
-1.43973	0.889985
-0.622464	0.840111
-1.47613	0.813242
-1.52318	0.864367
-1.18063	0.880018
-0.128742	0.84266
-1.48818	0.867164
-1.64085	0.912287
0.581604	0.819099
0.902233	0.868031
0.0425228	0.899004
0.790717	0.793852
0.0384081	0.865198
0.288365	0.896434
0.814561	0.840712
0.645619	0.853974
-0.257668	0.889544
-1.07225	0.919723
1.62768	0.774099
-0.00942697	0.911019
-1.44111	0.906482
0.785466	0.872416
1.59854	0.786355
-0.00412435	0.885911
0.886719	0.834261
0.522475	0.860873
-1.14039	0.912523
-2.64071	0.936595
-0.256668	0.905739
-1.72694	0.956828
-1.41132	0.927941
0.0521769	0.876388
-1.44584	0.926141
-1.22276	0.923773
0.0589067	0.884742
-3.46796	0.921695
-2.09395	0.893383
-1.6938	0.861984
-2.28793	0.90946
-2.17672	0.93442
-2.35561	0.922321
-0.63117	0.89833
-0.0710297	0.918497
-0.972214	0.894567
-0.890155	0.931835
-0.170872	0.895129
-0.617946	0.897415
-1.27442	0.916627
-1.11473	0.912671
-0.962413	0.895274
-0.268035	0.846475
0.432418	0.879311
-0.790476	0.895162
-2.20234	0.903145
-1.55795	0.894407
-0.161307	0.847526
-1.39562	0.892897
-0.552383	0.897911
-0.472007	0.886307
-1.2839	0.919551
-1.59908	0.850455
-1.70666	0.842542
-0.466652	0.873392
-0.548143	0.868882
-1.13299	0.900363
-0.104942	0.889318
-0.57676	0.846357
0.299643	0.847891
-2.44514	0.893151
0.0976926	0.817048
-2.00581	0.914676
-0.795475	0.894498
-1.44995	0.933357
-1.15095	0.896147
-3.9829	0.963747
-0.158521	0.871262
-2.45905	0.902477
-1.29761	0.895893
-0.46769	0.889867
-0.596347	0.847946
0.181136	0.845825
-1.32307	0.869758
-1.98367	0.91011
-1.79893	0.838456
-3.14119	0.893009
-1.42946	0.923329
-1.99501	0.883368
-1.48705	0.926567
-2.63128	0.927679
-0.83365	0.827921
-2.53282	0.873615
0.134829	0.828504
-0.815072	0.778889
-0.639815	0.806175
-0.53187	0.884213
-2.75503	0.884778
-1.34692	0.89759
-1.9096	0.911946
-2.56251	0.883401
-1.8084	0.92738
-1.99167	0.90004
-0.057031	0.849851
-0.209145	0.860782
-2.50607	0.913438
-0.870272	0.875285
-2.08073	0.864533
-2.9185	0.904903
-1.67826	0.912188
-1.31852	0.896911
-2.10869	0.904434
-1.78205	0.913858
-0.745938	0.857052
-2.38709	0.915042
-2.99665	0.934665
-3.61194	0.825816
-0.35877	0.838108
0.107479	0.864965
0.0300273	0.895531
-1.27412	0.870269
-1.94189	0.884313
-0.517704	0.793184
-0.648428	0.888403
-1.34834	0.892864
-2.00662	0.951295
-1.36284	0.894129
-1.42781	0.929856
0.121191	0.84424
-1.35552	0.886427
-1.92662	0.922916
-1.30749	0.884044
-2.35534	0.918044
-1.65906	0.916265
-1.3145	0.876185
-1.12669	0.900052
-1.29672	0.838616
-2.03215	0.93629
-0.63122	0.90486
-0.954104	0.892568
-0.8938	0.890459
0.556439	0.897696
-2.27118	0.942949
-2.7966	0.950911
0.236498	0.797183
-1.07676	0.916839
0.94918	0.899131
1.26635	0.799832
-0.93704	0.89197
0.169856	0.862766
-0.655196	0.904782
-1.06826	0.861667
1.14757	0.838507
-1.29062	0.872232
-0.981652	0.916742
0.00692541	0.877554
1.54432	0.879635
1.21816	0.873464
0.252675	0.820171
-0.930903	0.848565
-1.06855	0.83452
-8.67282e-05	0.877273
1.16661	0.874573
1.53381	0.823185
0.618456	0.838646
1.69853	0.854642
0.551836	0.836399
-0.0992649	0.856871
1.07511	0.836577
-3.046	0.919291
0.730414	0.850857
0.795903	0.841343
-0.0416049	0.86331
0.371442	0.89492
0.470922	0.812085
0.270719	0.876463
1.14684	0.855995
0.667907	0.858961
-0.975925	0.964578
1.32585	0.832397
-0.970257	0.851066
0.187051	0.916232
1.0907	0.86209
-0.427039	0.839259
0.123308	0.855222
0.225489	0.837057
-2.44262	0.938096
-0.662625	0.899375
0.0798134	0.852056
-1.685	0.875992
0.235445	0.791596
0.0162749	0.748795
0.466062	0.88743
-1.74445	0.898738
-2.40478	0.904024
-1.09621	0.894437
-0.930535	0.86688
-0.693786	0.886285
-0.956415	0.895328
-1.54863	0.906304
-0.243504	0.891514
-1.16522	0.918615
-0.276816	0.914957
-1.9242	0.841002
-1.44747	0.905806
-2.66284	0.929684
-1.1961	0.853775
-1.43579	0.845726
-0.969926	0.833877
-2.02688	0.923015
-1.91595	0.926758
-1.11326	0.868559
-2.40826	0.881933
-0.561818	0.904371
-1.74485	0.886566
-1.87863	0.926386
-1.38816	0.885388
-2.46669	0.919119
-2.52043	0.877548
-3.09549	0.910369
-1.0044	0.883546
-0.243346	0.855294
-1.10189	0.852225
-1.32717	0.888246
-1.39403	0.920623
-1.75723	0.894576
-1.11837	0.866061
-0.89402	0.823729
-1.84323	0.895676
-1.87009	0.909521
-0.617685	0.839694
-4.30991	0.945272
-3.92428	0.92815
-1.40424	0.903728
-0.796742	0.855771
-1.13297	0.884793
-0.816051	0.857855
-1.9017	0.905051
-2.15132	0.897908
-1.18838	0.8984
-0.0171987	0.896869
-2.07897	0.900889
-1.48152	0.898871
-0.581181	0.82098
-1.04462	0.87431
0.161447	0.869263
-3.17724	0.919844
0.424848	0.855795
-0.163282	0.823837
0.570426	0.801647
0.56437	0.82725
-1.22153	0.885367
-0.688138	0.882072
-1.60877	0.885603
-1.07457	0.881945
0.995565	0.865796
1.09512	0.820255
1.71911	0.699494
0.821322	0.801804
-0.965935	0.826459
-2.09812	0.883733
0.907705	0.836212
0.588394	0.872374
0.454378	0.823194
0.299354	0.8701
0.634851	0.879568
0.425563	0.83533
-1.40063	0.8836
-0.185484	0.801442
-0.0198269	0.891897
-0.529872	0.846242
0.635023	0.867653
0.393502	0.751087
1.2442	0.781623
0.49526	0.845061
0.51626	0.922535
0.275465	0.841422
-1.89198	0.935568
-4.20621	0.937395
1.28422	0.794797
-0.364138	0.848824
-0.0582675	0.893341
-3.29673	0.923402
0.086678	0.90232
-1.34555	0.904918
0.909943	0.836502
-1.37822	0.917241
-1.77704	0.881456
0.545327	0.863642
-1.08037	0.85697
-1.32565	0.936598
-2.96767	0.923804
-1.91403	0.895552
-1.40293	0.823967
0.270928	0.856499
0.775665	0.822101
-0.602741	0.892072
0.546355	0.891106
-1.06863	0.880619
-1.66256	0.892975
-3.37822	0.907204
-0.92225	0.897953
-1.59191	0.848284
-2.40513	0.928089
-3.04195	0.884987
-0.995257	0.910496
-2.0491	0.873869
-1.7705	0.868003
-1.35232	0.862917
-2.59811	0.908436
-3.16743	0.893368
-0.800877	0.760112
-1.50694	0.896675
-2.28879	0.903543
-1.29767	0.89277
-1.60708	0.860317
-4.63073	0.960881
-1.95209	0.874672
-3.02546	0.963264
-1.2532	0.871567
0.618921	0.859477
0.432052	0.872383
0.575948	0.847849
-0.000397542	0.839072
0.948085	0.840772
-2.52083	0.89711
-3.12941	0.917993
-1.00985	0.936664
0.0093289	0.886871
-0.88087	0.906962
0.519361	0.847357
-0.551394	0.858604
0.633957	0.87839
1.35014	0.8048
0.0741345	0.876898
1.29193	0.856264
1.20058	0.791523
-0.121448	0.890006
0.898748	0.810358
-3.13483	0.922734
0.753913	0.876898
-1.15835	0.860676
-0.280241	0.876291
-0.0642326	0.83172
-1.47131	0.891828
-0.277755	0.863681
0.200408	0.864669
-2.55098	0.918089
-1.98151	0.915579
-3.53024	0.941853
-2.14896	0.896515
-0.0403062	0.838586
-3.22718	0.92657
-1.14594	0.863521
-0.12976	0.86389
-1.88317	0.874781
-1.59093	0.873657
0.373436	0.843862
-3.03446	0.892398
-2.93163	0.932801
-3.86944	0.929572
-4.52277	0.953847
-1.57231	0.892849
-1.45112	0.895476
-1.22479	0.906594
-3.33459	0.921541
0.092512	0.808047
-1.51025	0.903492
-2.55213	0.949733
-0.632119	0.891109
-0.898059	0.893909
0.906966	0.88148
-1.77035	0.914078
-1.99177	0.891302
-1.4408	0.890224
-1.67531	0.904009
-1.76604	0.955248
-0.719807	0.89624
-1.30009	0.876367
-1.15664	0.865418
-0.438127	0.896083
-0.285057	0.898309
-0.138549	0.862947
-0.734385	0.857725
-2.68983	0.944979
-2.64786	0.875521
-3.90816	0.920074
-1.65471	0.908618
-1.6195	0.925139
-2.44453	0.966934
-1.92172	0.862597
-0.253318	0.827534
-0.411589	0.893416
-1.11221	0.849507
-3.04812	0.888804
-0.0138112	0.836692
-2.97705	0.954354
-2.07378	0.932517
0.0889331	0.871583
-2.74972	0.942327
-3.62249	0.921421
-0.892868	0.910563
-0.521742	0.853781
-0.191667	0.862821
-1.74099	0.905111
-0.205531	0.887077
-2.06312	0.932282
-0.777973	0.860646
-2.33736	0.947299
-0.551369	0.91158
0.29264	0.861486
1.39045	0.877883
1.10097	0.834445
1.48532	0.87527
0.21039	0.868236
0.509317	0.85816
0.488996	0.882459
1.5509	0.84102
1.25137	0.858429
0.936027	0.857698
0.296208	0.873069
0.99877	0.865149
0.688871	0.874995
0.399722	0.89869
1.29541	0.862654
0.978803	0.844167
1.19269	0.822539
1.4521	0.837734
1.12161	0.859362
1.07979	0.83314
1.38614	0.822155
0.188745	0.856128
0.90453	0.891378
1.33616	0.86939
2.30149	0.760456
1.44526	0.857876
1.744	0.856073
1.39292	0.8297
0.475758	0.871619
1.29726	0.825281
1.96103	0.828915
1.19519	0.792164
1.00639	0.8287
0.531698	0.848166
0.110773	0.880033
1.07965	0.832904
0.169942	0.863431
1.68149	0.854572
-0.329435	0.900991
0.908467	0.852697
1.51475	0.818331
0.76185	0.855101
1.36667	0.863648
1.24671	0.839443
1.23704	0.754141
1.38133	0.87158
1.13214	0.87588
1.14443	0.865711
1.23409	0.862947
0.40101	0.882114
0.24976	0.847873
0.0686989	0.849891
0.487238	0.868698
-3.45725	0.909774
-2.24997	0.906277
-1.00011	0.904646
-0.376846	0.833853
-1.73149	0.930639
-1.12822	0.778173
-1.0675	0.806241
-0.127565	0.824904
0.0554748	0.812551
-2.19391	0.908557
1.26645	0.862682
-0.574302	0.897596
0.0207677	0.854004
0.512869	0.834653
0.23336	0.899378
-3.14553	0.895005
1.09046	0.853219
-2.53357	0.917875
0.875802	0.883812
0.334654	0.901626
0.626482	0.860347
-1.79728	0.907881
-1.71128	0.892048
0.213691	0.824034
1.69588	0.825034
0.860396	0.875186
1.69093	0.836206
-0.921754	0.852645
-0.566982	0.917186
0.363089	0.740217
-2.42524	0.930536
-2.05522	0.862023
0.0423394	0.828157
0.290586	0.853754
0.689106	0.755494
0.306227	0.835402
-1.20779	0.884537
-1.34597	0.856843
-1.48031	0.928621
-0.472105	0.879623
-0.659449	0.817972
-2.38637	0.935483
-1.87958	0.88856
-1.67092	0.90239
-1.3163	0.938425
-2.54305	0.849317
0.0485553	0.822699
-0.191427	0.820116
-2.01885	0.948902
0.238543	0.831273
-0.730926	0.889378
-0.548557	0.890052
-0.314468	0.903356
-0.344127	0.918177
-2.69451	0.943276
-0.661641	0.901182
-1.403	0.907962
-0.974488	0.921865
-1.67604	0.899239
-1.1479	0.893794
-1.27822	0.926027
0.0515271	0.874422
-2.11238	0.926012
-0.9166	0.892287
-0.788357	0.915477
-0.575133	0.922396
-0.993139	0.932599
-1.22919	0.908735
-1.38254	0.886932
0.00587214	0.867973
-0.438792	0.892414
-1.93461	0.891085
-0.604326	0.904558
0.0504468	0.856563
-2.21727	0.893679
-1.49732	0.911457
-0.521168	0.879571
-0.493447	0.901218
-0.820269	0.894576
-2.14354	0.88579
-1.2815	0.893619
-1.36464	0.929841
-0.748772	0.879922
-1.78506	0.915936
-1.11562	0.90949
0.863291	0.868118
0.978497	0.816574
1.05342	0.787204
0.496476	0.830056
-0.39322	0.827075
0.507976	0.870341
-0.114583	0.824735
-0.858733	0.909167
-0.483341	0.879604
-1.14142	0.911378
-0.990196	0.837601
-2.99882	0.912487
-2.68852	0.902048
-2.65779	0.88634
-1.527	0.865623
-2.41461	0.905869
-3.58797	0.939533
-0.185793	0.863603
-1.35591	0.929947
0.543218	0.854424
-0.53876	0.825021
-3.94815	0.935036
-1.98815	0.895271
-2.98536	0.938362
-0.826883	0.836468
-0.474988	0.850232
-0.333019	0.867028
-4.25526	0.944586
-2.64148	0.924226
-1.58051	0.915972
-0.512704	0.869166
-0.0288161	0.819742
0.480143	0.795842
-2.29192	0.83539
-1.05134	0.87424
-2.48701	0.900218
-1.87961	0.87366
-1.86815	0.811182
-1.3255	0.878179
1.96067	0.735007
-0.779859	0.86891
-1.87798	0.912191
-0.631184	0.826166
-1.30438	0.830929
-0.812729	0.790092
-1.25184	0.869586
-1.69777	0.898786
-1.58671	0.9359
-1.99479	0.922451
1.38785	0.884926
0.0801316	0.914389
-2.1728	0.904401
-2.46182	0.928443
-1.88656	0.900442
-1.90479	0.897524
0.337175	0.80702
-1.84333	0.958528
0.151278	0.850175
-2.13398	0.938724
-3.47625	0.934115
-3.15999	0.853953
-2.97789	0.899276
-1.66103	0.853497
-2.12935	0.913453
-1.8801	0.912731
-1.82063	0.824221
0.344519	0.793202
-0.109186	0.883972
-2.92133	0.931016
-0.909891	0.849389
-2.26965	0.943632
-1.58636	0.871099
-2.79987	0.908149
-2.14843	0.872513
-0.944353	0.806163
-1.27803	0.915658
-2.41929	0.934574
-2.18674	0.901121
-3.13337	0.93561
-2.7719	0.933484
-1.3832	0.853639
-2.46781	0.896325
-1.12459	0.884549
-1.37283	0.896766
-0.436047	0.900384
-1.99466	0.889188
-2.33365	0.930059
-1.38873	0.925365
-1.88421	0.912082
-3.80001	0.939591
-1.8827	0.931753
-3.42188	0.955263
-1.09129	0.883292
0.201838	0.876252
0.179092	0.861887
0.261222	0.871181
0.447026	0.830549
0.155766	0.894289
0.692491	0.858933
0.724422	0.849329
0.133691	0.874841
1.03182	0.838688
0.379546	0.861528
1.46153	0.837444
0.742099	0.863962
0.228301	0.86733
0.687233	0.868608
0.888056	0.879707
0.515606	0.880927
-0.00194593	0.907989
0.885909	0.856677
1.12501	0.884996
0.841259	0.859486
1.27012	0.827716
0.0502057	0.858417
1.09207	0.814529
0.421915	0.873383
0.636091	0.846574
-0.198958	0.931904
1.15607	0.845916
-1.01736	0.893966
0.285876	0.797316
-0.374746	0.852512
-1.30636	0.91368
-0.25381	0.880296
-1.61455	0.88801
-2.71301	0.93847
-2.37131	0.955879
-1.43438	0.897479
-2.14153	0.875965
-0.810924	0.878934
-2.66486	0.884171
-2.79395	0.929796
0.678453	0.779557
-0.109951	0.810926
-0.317266	0.892849
-0.477233	0.877977
-0.723012	0.872298
-2.48219	0.915522
-2.19683	0.912278
-2.29509	0.873286
-1.95582	0.904625
-1.12937	0.905217
-0.496739	0.883464
-1.51734	0.933448
-3.44808	0.921798
-0.0625284	0.834726
-3.88003	0.914661
-0.35001	0.865678
-2.83582	0.948911
-2.77491	0.955752
-0.609962	0.870172
-0.178587	0.910976
-0.353902	0.850458
-4.05457	0.926809
-2.5282	0.910964
-1.12243	0.830222
-1.29775	0.896361
0.0252756	0.825601
-3.0597	0.918497
-1.52036	0.881516
-0.305822	0.863283
-3.1913	0.931306
-0.885302	0.864802
-1.45544	0.878164
-3.01072	0.90682
-0.810124	0.883087
1.32308	0.844735
-0.0043965	0.877243
0.285848	0.84935
-0.0311815	0.845955
-1.95237	0.938996
-0.18685	0.864252
1.27714	0.860075
0.551417	0.893471
0.874801	0.832442
1.55869	0.813665
0.151321	0.866013
0.696391	0.846559
-0.0569435	0.88151
1.5639	0.815677
-0.1197	0.93236
0.971819	0.866777
0.450961	0.863585
0.867748	0.846559
4.84513	0.758052
1.20415	0.841905
0.905249	0.836387
-0.607311	0.904268
0.640692	0.871468
1.05818	0.833714
0.531105	0.879348
0.292653	0.903235
0.459119	0.871217
0.759337	0.864983
-0.40114	0.896053
0.0403037	0.871259
0.322712	0.871595
-0.0268533	0.850383
3.50159	0.802547
0.153921	0.868272
0.0367203	0.850564
0.274812	0.86296
-0.475484	0.863769
2.77424	0.791058
-1.36329	0.929113
1.14944	0.769466
0.166468	0.831811
-0.010396	0.872344
0.01674	0.886723
0.700115	0.818857
1.04795	0.790209
-0.434883	0.885204
-0.105246	0.842053
0.303648	0.891755
-0.809637	0.891607
-0.183489	0.879943
-1.85438	0.893924
-2.72701	0.920626
1.74096	0.79554
0.539692	0.863869
0.651633	0.822433
-2.46382	0.942067
-1.63207	0.882839
-3.08041	0.926084
-1.55104	0.875566
-1.53972	0.942877
-1.32342	0.913202
-2.866	0.935196
-0.969204	0.897095
-0.561188	0.867067
-2.30735	0.926338
-3.42393	0.92944
-1.41726	0.940947
-0.196979	0.874757
-0.206357	0.907714
-1.09575	0.889722
0.787383	0.908334
0.142587	0.897826
0.157702	0.897385
-2.25147	0.946199
-0.87533	0.905205
-1.37147	0.89531
-1.02563	0.939654
-1.53586	0.919527
0.40676	0.882746
-0.868039	0.892112
-0.341496	0.847003
[truncated: 7,861 more rows]

## Sheet: Fig 2A
	IMPREG
spleen	-3.68426
liver	-2.43207
small intestine	-1.87491
esophagus	-1.30527
pancreas	-0.87549
testis	-0.80835
kidney	-0.79807
salivary gland	-0.61532
adrenal gland	-0.4342
lung	-0.43316
skin	-0.3519
stomach	-0.32208
prostate	0.093953
thyroid gland	0.095546
pituitary gland	0.25553
vagina	0.308555
skeletal muscle	0.313849
colon	0.39654
adipose tissue	0.516361
fallopian tube	0.522015
breast	0.602115
spinal cord	0.689916
urinary bladder	0.703494
cervix	0.723086
heartmuscle	1.11359
ovary	1.11545
endometrium	1.13659
substantia nigra	1.25648
hypothalamus	1.48783
putamen	1.62997
cerebellum	1.77655
nucleus accumbens	1.81317
amygdala	1.81363
caudate	1.84362
hippocampus	1.91314
cerebral cortex	2.42658
retina	3.86919

## Sheet: Fig 2B
SampleID	Single cell types	IMPREG
Inhibitory.neurons	Neuronal cells	9.33795
Excitatory.neurons	Neuronal cells	9.15599
Oligodendrocyte.precursor.cells	Glial cells	8.96814
Astrocytes	Glial cells	8.35773
Microglial.cells	Glial cells	8.27692
Oligodendrocytes	Glial cells	6.62041
Horizontal.cells	Neuronal cells	3.74543
Bipolar.cells	Neuronal cells	2.80072
Early.spermatids	Germ cells	2.65198
Late.spermatids	Germ cells	2.52334
Fibroblasts	Mesenchymal cells	2.29029
Smooth.muscle.cells	Muscle cells	2.16129
Cardiomyocytes	Muscle cells	1.99736
Peritubular.cells	Mesenchymal cells	1.98822
Leydig.cells	Endocrine cells	1.91563
Skeletal.myocytes	Muscle cells	1.78311
Rod.photoreceptor.cells	Neuronal cells	1.76607
Endometrial.stromal.cells	Mesenchymal cells	1.7533
Ovarian.stromal.cells	Mesenchymal cells	1.60138
Salivary.duct.cells	Specialized epithelial cells	1.56396
Muller.glia.cells	Glial cells	1.55053
Oocytes	Germ cells	1.53185
Lymphatic.endothelial.cells	Endothelial cells	1.43901
Mucus.glandular.cells	Glandular epithelial cells	1.26183
Granulosa.cells	Specialized epithelial cells	1.2284
Sertoli.cells	Specialized epithelial cells	1.18141
Cone.photoreceptor.cells	Neuronal cells	1.1759
Adipocytes	Adipocytes	1.06582
Schwann.cells	Glial cells	0.952701
Endothelial.cells	Endothelial cells	0.929583
Melanocytes	Pigment cells	0.843486
Mesothelial.cells	Specialized epithelial cells	0.836304
Serous.glandular.cells	Glandular epithelial cells	0.787919
Glandular.and.luminal.cells	Glandular epithelial cells	0.779147
Ciliated.cells	Glandular epithelial cells	0.603452
Prostatic.glandular.cells	Glandular epithelial cells	0.539692
Collecting.duct.cells	Specialized epithelial cells	0.511009
Basal.squamous.epithelial.cells	Squamous epithelial cells	0.426718
Alveolar.cells.type.1	Specialized epithelial cells	0.32985
Basal.prostatic.cells	Glandular epithelial cells	0.194306
Basal.keratinocytes	Squamous epithelial cells	0.115622
Spermatogonia	Germ cells	0.0224184
Breast.myoepithelial.cells	Glandular epithelial cells	-0.00423972
Secretory.cells	Glandular epithelial cells	-0.074228
Spermatocytes	Germ cells	-0.0928819
Breast.glandular.cells	Glandular epithelial cells	-0.110757
Alveolar.cells.type.2	Specialized epithelial cells	-0.133653
Syncytiotrophoblasts	Trophoblast cells	-0.134697
Cholangiocytes	Specialized epithelial cells	-0.139896
Club.cells	Glandular epithelial cells	-0.15814
Suprabasal.keratinocytes	Squamous epithelial cells	-0.213234
Langerhans.cells	Blood & immune cells	-0.319562
Squamous.epithelial.cells	Squamous epithelial cells	-0.329878
Ionocytes	Glandular epithelial cells	-0.531497
Cytotrophoblasts	Trophoblast cells	-0.552646
Exocrine.glandular.cells	Glandular epithelial cells	-0.559808
granulocytes	Blood & immune cells	-0.605063
Basal.respiratory.cells	Glandular epithelial cells	-0.679292
Enteroendocrine.cells	Endocrine cells	-0.752449
Ductal.cells	Specialized epithelial cells	-0.765534
Pancreatic.endocrine.cells	Endocrine cells	-0.852891
Hepatocytes	Specialized epithelial cells	-0.881769
Distal.tubular.cells	Specialized epithelial cells	-0.979069
Proximal.tubular.cells	Specialized epithelial cells	-1.03307
Distal.enterocytes	Glandular epithelial cells	-1.08629
Extravillous.trophoblasts	Trophoblast cells	-1.08724
Macrophages	Blood & immune cells	-1.18466
Paneth.cells	Glandular epithelial cells	-1.2322
Intestinal.goblet.cells	Glandular epithelial cells	-1.24578
Undifferentiated.cells	Undifferentiated cells	-1.2871
Kupffer.cells	Blood & immune cells	-1.29194
B.cells	Blood & immune cells	-1.45495
dendritic.cells	Blood & immune cells	-1.63091
Plasma.cells	Blood & immune cells	-1.63754
Proximal.enterocytes	Glandular epithelial cells	-1.80152
Hofbauer.cells	Blood & immune cells	-1.87117
monocytes	Blood & immune cells	-1.94197
Erythroid.cells	Blood & immune cells	-2.09114
T.cells	Blood & immune cells	-2.56704
NK.cells	Blood & immune cells	-2.77275

## Sheet: Fig 3C
Tcell_UniqueCellCountRatio	IMPREG SampleScore
0.001433	0.088825
0.621762	0.161362
0.192646	0.052758
0.054366	0.24547
0.05726	0.802658
0.384894	0.131919
0.526396	0.048967
0.055366	0.099659
0.063315	0.167598
0.074603	0.179365
0.039657	0.155413
0.10675	0.185243
0.09901	0.093069
0.063758	0.369128
0.072961	0.334764
0.012085	0.418933
0.107296	0.098712
0.055024	0.078947
0.319838	0.002024
0.06812	0.039782
0.032328	0.336925
0.030303	0.536364
0.087108	0.172474
0.178798	0.009282
0.041019	0.008701
0.044362	0.278189
0.006734	0.043771
0.011677	0.019639
0.002679	0.11875
0.01266	0.179181
0.003454	0.181002
0.017544	0.109649
0.005089	0.108142
0.075125	0.434057
0.157333	0.236
0.032121	0.218788
0.074219	0.14388
0.129588	0.04794
0.069136	0.079012
0.030448	0.103881
0.023026	0.217928
0.059659	0.491477
0.212209	0.031977
0.088274	0.108037
0.033395	0.478664
0.379555	0.034413
0.001155	0.145497
0.013011	0.068773
0.042243	0.229425
0.215116	0.188953
0.002833	0.558074
0.131429	0.171429
0.031655	0.034769
0.303411	0.115799
0.280431	0.132512
0.075881	0.233062
0.075472	0.239892
0.601093	0.040073
0.180693	0.081683
0.029228	0.148225
0.015306	0.045918
0.006135	0
0.063927	0.214612
0.085689	0.073322
0.241071	0.14868
0.296844	0.005424
0.005671	0.470699
0.09375	0.484375
0.098	0.03
0.053683	0.374532
0.12766	0.058511
0.006173	0.098765
0.093298	0.379625
0.116029	0.489234
0.163238	0.349038
0.138958	0.288668
0.205996	0.210832
0.235294	0.031674
0.02729	0.124756
0.025797	0.280488
0.205724	0.055076
0.041506	0.38417
0.064972	0.169492
0.090235	0.051174
0.487759	0.020245
0.008897	0.060498
0.01171	0.264637
0.067873	0.279035
0.074427	0.105916
0.24	0.035429
0.262651	0.026506
0.175739	0.029549
0.051527	0.052004
0.641243	0.011299
0.394872	0.010256
0.434783	0.012681
0.206583	0.107832
0.05614	0.055263
0.019656	0.187961
0.138996	0.266409
0.077143	0.188571
0.119015	0.057456
0.065282	0.115727
0.004082	0.359184
0.214502	0.119335
0.031049	0.275161
0.014781	0.256351
0.109131	0.112472
0.062443	0.216713
0.020741	0.208889
0.020388	0.434951
0.076733	0.173267
0.062937	0.181818
0.17768	0.195301
0.184061	0.206831
0.050314	0.100629
0.028571	0.234286
0.002967	0.109792
0.00789	0
0.009972	0.209402
0.002985	0.059701
0.002762	0.104972
0.014651	0.196047
0.008251	0.119362
0.016256	0.100336
0.010638	0.367021
0.067164	0.126866
0.009795	0.160285
0.000942	0.107345
0.014706	0.411765
0.011041	0.124606
0.034483	0.396844
0.014622	0.225048
0.004002	0.063532
0.039282	0.109615
0.058645	0.041456
0.010965	0.063596
0.050491	0.047686
0.114187	0.043599
0.024772	0.250326
0.019779	0.038394
0.014225	0.173542
0.058637	0.041204
0.004827	0.213251
0.420242	0.012101
0.731672	0.043988
0.361409	0.041348
0.254438	0.004734
0.065334	0.073986
0.260486	0.098455
0.009302	0.318605
0.034043	0.484255
0.322054	0.143807
0.372349	0.286684
0.214514	0.147279
0.298593	0.173913
0.143427	0.213962
0.329705	0.156765
0.610505	0.034688
0.014137	0.234375
0.022989	0.113793
0.001332	0.194407
0.003717	0.091698
0.207358	0.274247
0.070573	0.07723
0.001072	0.133976
0.004956	0.303221
0.016774	0.238282
0.066667	0.153086
0.003652	0.070953
0.081395	0.219477
0.013645	0.064277
0.006753	0.099043
0.033007	0.079071
0.024059	0.202619

## Sheet: Fig 3D
		Malignant	Fibroblast	Endothelial
HLA-C		-0.32079	-0.32576	-0.32003
B2M		-0.28406	-0.31154	-0.35422
HLA-B		-0.28842	-0.32564	-0.31009
HLA-A		-0.28637	-0.27788	-0.25588
HLA-DRB1		-0.21155	-0.16473	-0.2637
HLA-DRA		-0.21345	-0.15127	-0.27445
HLA-DPB1		-0.14312	-0.10602	-0.19053
CXCL10		-0.0869	-0.14622	-0.13551
CD3D		-0.07325	-0.12346	-0.16531
CCL5		-0.06592	-0.14527	-0.14436
CD3E		-0.07195	-0.12897	-0.1476
CXCL11		-0.09351	-0.1142	-0.13952
STAT1		-0.15592	-0.11603	-0.06369
CD3G		-0.06234	-0.10741	-0.13518
NKG7		-0.07423	-0.09797	-0.13107
GZMA		-0.0677	-0.0959	-0.09725
CD27		-0.03175	-0.10959	-0.1195
GNLY		-0.04572	-0.08011	-0.12019
PRF1		-0.04159	-0.10203	-0.10072
CXCR3		-0.04114	-0.08008	-0.11514
CD8A		-0.04004	-0.08114	-0.11404
CXCL9		-0.05682	-0.10073	-0.07471
EOMES		-0.03664	-0.05618	-0.12436
CCL4		-0.05505	-0.02939	-0.13185
CXCR6		-0.03213	-0.09081	-0.08981
CCR7		-0.02369	-0.1025	-0.08569
LTB		-0.04723	-0.05585	-0.10592
TNF		-0.02346	-0.05858	-0.12481
KLRB1		-0.03291	-0.07339	-0.0987
GZMB		-0.04729	-0.03653	-0.11406
CD79B		0.001333	-0.07286	-0.12249
CCL3		-0.03466	-0.05769	-0.09804
PDCD1		-0.03381	-0.08476	-0.0665
ICOS		-0.01733	-0.07991	-0.08592
CD8B		-0.03761	-0.03471	-0.1076
CTLA4		-0.02443	-0.05846	-0.09019
TIGIT		-0.02343	-0.04138	-0.09878
CD38		-0.01841	-0.03349	-0.11153
IFNG		-0.03422	-0.04934	-0.074
CD40LG		-0.00972	-0.06044	-0.08428
FCGR3A		-0.02199	-0.08397	-0.04493
XCL1		-0.04967	-0.0508	-0.04947
CD83		-0.02561	-0.03089	-0.08888
BATF		-0.0409	-0.03502	-0.0694
CD68		-0.06537	-0.08405	0.005371
TRDC		-0.01588	-0.05352	-0.06809
GZMK		-0.03863	-0.01044	-0.08743
IL1B		-0.02004	-0.06145	-0.05166
SELL		-0.02108	-0.05769	-0.04903
CD14		-0.0532	-0.04848	-0.025
TNFSF13B		-0.05405	-0.04368	-0.02865
CHI3L1		-0.04429	-0.06478	-0.01542
KIR2DL1		-0.02927	-0.00869	-0.08211
CD28		-0.01881	-0.04576	-0.05128
FOXP3		-0.02088	-0.03354	-0.06002
LAG3		-0.01091	-0.04636	-0.05465
TNFRSF18		-0.00711	-0.0714	-0.03277
IL2RA		-0.01436	-0.07938	-0.00637
IL7R		-0.01782	-0.03394	-0.04511
MZB1		0.007554	-0.03871	-0.06466
CD274		-0.03288	-0.05083	-0.01024
LTA		-0.00732	-0.0348	-0.05064
CSF1R		-0.00688	-0.04835	-0.0359
HAVCR2		-0.01312	-0.04803	-0.01881
CD79A		-0.00158	-0.02808	-0.05017
KLRD1		-0.01305	-0.03828	-0.01865
IGHG1		-0.00851	-0.02052	-0.04078
KIR3DL1		-0.02942	0.04414	-0.07346
CD19		-0.00772	-0.00682	-0.03296
CD163		0.003076	-0.02226	-0.02676
CD86		-0.01869	-0.02841	0.003652
CD80		-0.00188	-0.00878	-0.0262
IL6		-0.00578	-0.05395	0.023114
CXCR5		-0.0007	-0.03353	0.002312
ITGAX		0.000745	-0.03395	0.002318
IGHM		0.01262	-0.02249	-0.01373
CD4		-0.00263	-0.03995	0.025062
VIM		-0.04278	-0.07861	0.11297
TOX		0.059228	-0.01494	-0.04748
TCF7		0.026012	-0.01749	0.003953
CLEC9A		0.017947	-0.00712	0.004146
NOS2		-0.01201	0.016227	0.012143
ARG1		-0.00877	0.014388	0.015549
IGHA1		-0.00553	0.028823	0.003006
MRC1		-0.01418	0.009099	0.061502
IL16		0.005353	0.082059	-0.00639
NCAM1		0.085629	0.048188	-0.02439
LEF1		0.020668	0.054097	0.040474
NFKB1		0.054163	0.035584	0.040104
ACTA2		0.023864	0.036501	0.096203
PDGFRB		0.054208	0.027707	0.147247
ENTPD1		0.00421	0.09372	0.139031
FN1		0.037907	0.251924	0.169413

## Sheet: Fig 4B
IMPREG	Neuronal Signature Score	Fibroblast Signature Score	Endothelial Signature Score
-0.740201	0.411979	-2.0417	-0.0971798
0.0261982	-0.0372901	-2.03033	0.420214
-2.14517	0.3652	-1.98277	-0.718034
-2.76722	0.627609	-1.9137	-0.793547
2.21727	2.3724	-1.91257	0.503835
0.222393	-1.05358	-1.89464	-0.231058
-4.06749	0.0602624	-1.89331	-1.79644
-2.21763	0.642292	-1.89225	-0.861274
3.48296	3.96886	-1.88995	0.821668
-1.60188	-1.17441	-1.88802	-0.824039
-1.34903	0.608319	-1.88745	-0.296957
0.317002	2.02877	-1.86455	-0.840073
0.317002	2.02877	-1.86455	-0.840073
0.317002	2.02877	-1.86455	-0.840073
0.571324	2.02877	-1.86455	-0.840073
0.571324	2.02877	-1.86455	-0.840073
0.571324	2.02877	-1.86455	-0.840073
2.71278	2.02877	-1.86455	-0.840073
2.71278	2.02877	-1.86455	-0.840073
2.71278	2.02877	-1.86455	-0.840073
-3.763	-0.075032	-1.86434	-1.11389
1.55227	2.14575	-1.86315	0.806853
-2.88023	0.898	-1.84813	-0.188729
3.43343	3.64662	-1.84421	1.02654
2.07368	3.69977	-1.84317	0.308255
-2.7621	0.899676	-1.84031	-0.290535
-3.68278	0.10109	-1.83862	-1.39897
-1.95872	-0.521967	-1.83603	-0.00843204
2.26055	4.17991	-1.83592	0.624548
3.08906	3.82645	-1.83293	0.881541
-0.413442	1.54202	-1.81761	-1.68829
-0.413442	1.54202	-1.81761	-1.68829
0.135841	1.54202	-1.81761	-1.68829
0.135841	1.54202	-1.81761	-1.68829
-2.31982	0.0566247	-1.81127	-0.407337
-0.184332	-0.456821	-1.80489	-0.6526
0.472322	1.3586	-1.80202	0.0911512
1.08639	2.76697	-1.80181	-0.53214
-3.94723	-0.411098	-1.79471	-1.78927
-3.72894	0.408342	-1.78985	-0.627634
0.277417	-0.776065	-1.78929	-0.0991541
-1.60801	0.807943	-1.7875	-0.646217
-3.65862	-0.483431	-1.78725	-0.703648
-1.51409	0.780915	-1.78693	-0.865578
-0.363467	0.11035	-1.78631	-0.246699
1.58651	1.33603	-1.78388	0.205946
1.98184	3.19263	-1.78252	-0.241677
1.71845	3.86721	-1.78225	-0.0608409
-1.81248	0.255257	-1.78096	-0.585267
-0.682312	0.579241	-1.76715	-0.147366
-2.40513	-0.695973	-1.76594	-0.3894
-3.2392	0.132616	-1.75925	-0.0587972
2.13532	3.30235	-1.75183	-0.208638
1.21729	1.60207	-1.74908	-0.0322518
-0.903015	0.229067	-1.74403	-0.612315
3.21782	2.91684	-1.74339	0.698015
1.46453	4.69452	-1.72897	0.107581
-3.65151	-0.689096	-1.7266	-0.864932
0.317002	1.75485	-1.72589	0.260436
0.317002	1.75485	-1.72589	0.260436
0.317002	1.75485	-1.72589	0.260436
0.571324	1.75485	-1.72589	0.260436
0.571324	1.75485	-1.72589	0.260436
0.571324	1.75485	-1.72589	0.260436
2.71278	1.75485	-1.72589	0.260436
2.71278	1.75485	-1.72589	0.260436
2.71278	1.75485	-1.72589	0.260436
-1.63982	0.0372901	-1.72337	-1.31008
-2.74427	0.112466	-1.72105	-0.430799
-3.55562	0.354242	-1.71991	-0.449883
1.55229	1.89242	-1.7171	-0.594989
1.55229	1.89242	-1.7171	-0.594989
2.34926	1.89242	-1.7171	-0.594989
2.34926	1.89242	-1.7171	-0.594989
0.987816	2.03175	-1.71679	0.483244
1.73261	1.67306	-1.71356	0.0734669
-1.50936	-0.16692	-1.70818	-0.391914
1.86735	2.50026	-1.70767	0.524461
-3.42836	0.397826	-1.70613	-1.25154
-3.90398	-0.497539	-1.7059	-1.10284
1.51476	2.3625	-1.70186	0.326013
-4.26862	-0.377985	-1.69967	-1.9649
-2.52043	-0.498024	-1.69929	-1.22782
1.75906	1.76786	-1.69772	0.251539
1.74669	1.58777	-1.69116	0.196474
2.9131	4.27239	-1.69053	0.317905
2.17094	2.25423	-1.68672	0.325941
2.89408	4.30449	-1.68119	0.453324
-1.09821	0.891695	-1.67997	-1.66971
-3.13337	-0.625779	-1.67838	-1.61808
0.358576	-0.594342	-1.67766	-0.521521
2.31361	3.48053	-1.67734	0.345061
0.10861	1.8521	-1.67642	-0.781922
-1.3258	0.260283	-1.67636	-0.650485
-3.60342	-0.141257	-1.67495	-1.19927
-1.63441	-0.50605	-1.6745	-0.840862
-0.787582	-0.581004	-1.67447	-0.876843
-3.84333	-0.239384	-1.67419	-1.38538
2.45763	3.788	-1.67027	0.409812
2.40163	2.11116	-1.6661	0.716095
1.21788	1.63345	-1.66573	-0.939117
0.839708	0.772758	-1.66373	0.711001
-1.91743	-1.61131	-1.6636	-0.783286
-1.91743	-1.61131	-1.6636	-0.783286
-1.67326	-1.61131	-1.6636	-0.783286
-1.67326	-1.61131	-1.6636	-0.783286
1.02172	1.73861	-1.66167	-0.178468
-1.90216	-1.0288	-1.66152	-1.05926
-0.825289	-0.847405	-1.6592	-1.73661
-2.84115	0.17252	-1.65695	-0.329206
-1.53982	-0.528139	-1.65634	-0.654358
2.03479	2.8511	-1.65412	0.421649
1.68644	0.890769	-1.65347	-0.0398921
2.48901	3.78522	-1.65197	0.441058
-2.06941	-0.172342	-1.65124	-0.948625
-1.48633	-0.46231	-1.6487	-0.114866
-3.80314	0.0898254	-1.64772	-1.3579
1.24697	1.73699	-1.64659	0.647075
-1.84594	-0.42999	-1.64599	-0.626773
1.59546	2.32385	-1.64535	0.0697351
0.995692	3.38831	-1.64431	0.308219
-0.233884	-0.672407	-1.6441	0.0375573
-1.16966	0.236055	-1.64355	-0.757673
-0.651074	-0.912638	-1.64276	0.213765
-5.20805	-1.06416	-1.64075	-2.07823
0.361925	-1.25029	-1.64038	-0.406836
2.28083	3.71692	-1.63948	0.436358
1.67388	1.78215	-1.63901	0.0211632
-2.45997	-0.810522	-1.63869	-1.04207
2.92758	3.89898	-1.63601	0.479547
-2.28879	-0.144521	-1.63453	-1.0448
1.59605	1.97196	-1.63322	0.390943
2.22957	2.51801	-1.62958	0.377706
-3.24004	-0.430079	-1.62918	-0.691272
2.00502	2.79788	-1.62867	-0.930759
0.315366	-0.797471	-1.62813	0.461324
1.49195	3.40908	-1.62803	-0.366444
-4.9595	-0.855143	-1.62699	-1.94065
2.35826	2.97967	-1.62622	0.0282311
1.67895	1.72901	-1.62456	0.238267
0.99767	1.23821	-1.62401	-0.33247
-0.966675	0.619255	-1.62382	-0.137611
2.00828	1.02507	-1.62296	0.94055
2.67569	3.11631	-1.62243	0.751931
2.21748	2.67209	-1.62205	0.74508
-2.31191	-0.720886	-1.6206	-1.30043
-4.63073	-0.207087	-1.62028	-1.31363
-1.81018	-0.0993928	-1.61857	-0.608478
3.24517	5.69222	-1.61854	0.920858
-4.21467	-0.329617	-1.61783	-1.8114
2.81701	3.71298	-1.6166	-0.195974
-1.87744	0.0875112	-1.61489	-1.12311
0.263701	1.82875	-1.61447	-0.335377
1.33627	1.11253	-1.61365	0.153463
1.33627	1.11253	-1.61365	0.153463
1.33627	1.11253	-1.61365	0.153463
1.65647	1.11253	-1.61365	0.153463
1.65647	1.11253	-1.61365	0.153463
1.65647	1.11253	-1.61365	0.153463
1.94372	1.11253	-1.61365	0.153463
1.94372	1.11253	-1.61365	0.153463
1.94372	1.11253	-1.61365	0.153463
0.784206	1.51067	-1.6127	-1.25756
-0.748241	-0.520997	-1.61259	-0.175204
-2.49089	0.0320214	-1.61184	-0.369923
2.96227	4.10665	-1.6115	-0.142416
-2.9238	-0.484047	-1.61105	-1.75135
-0.543291	0.846435	-1.61045	-0.746444
3.85939	5.49394	-1.60937	1.54049
-1.71877	-0.207153	-1.60847	-1.02478
3.26468	4.46619	-1.60839	1.08473
-2.5282	-0.0338727	-1.60797	-1.21301
0.887733	2.66598	-1.60793	0.384736
-1.15687	0.489846	-1.60792	0.0234953
-1.15687	0.489846	-1.60792	0.0234953
-0.904603	0.489846	-1.60792	0.0234953
-0.904603	0.489846	-1.60792	0.0234953
2.47055	2.84881	-1.60591	0.176889
2.1299	3.14717	-1.60585	0.0923362
-3.15223	-1.32633	-1.60462	-1.3292
2.46452	2.35825	-1.6035	0.560979
0.767303	2.41488	-1.60302	-0.475317
0.737394	2.38331	-1.60202	-0.403355
-0.54805	0.241478	-1.59969	-0.714087
-3.65482	-0.856774	-1.59882	-2.42394
-2.26525	-0.397188	-1.59815	-1.90363
2.67817	4.15281	-1.59798	1.05703
2.11115	3.04715	-1.59569	0.919637
-2.2652	-0.0435733	-1.59504	-1.07515
-2.6573	-1.18755	-1.5948	-1.31428
-0.804648	1.31376	-1.59407	0.33975
-0.804648	1.31376	-1.59407	0.33975
1.2964	1.31376	-1.59407	0.33975
1.2964	1.31376	-1.59407	0.33975
-0.99265	-0.34291	-1.59378	-1.4238
1.12378	2.05615	-1.59246	-0.050258
1.12378	2.05615	-1.59246	-0.050258
2.38489	2.05615	-1.59246	-0.050258
2.38489	2.05615	-1.59246	-0.050258
1.55229	5.12329	-1.59132	0.280381
1.55229	5.12329	-1.59132	0.280381
2.34926	5.12329	-1.59132	0.280381
2.34926	5.12329	-1.59132	0.280381
0.317002	1.58104	-1.58848	0.555347
0.317002	1.58104	-1.58848	0.555347
0.317002	1.58104	-1.58848	0.555347
0.571324	1.58104	-1.58848	0.555347
0.571324	1.58104	-1.58848	0.555347
0.571324	1.58104	-1.58848	0.555347
2.71278	1.58104	-1.58848	0.555347
2.71278	1.58104	-1.58848	0.555347
2.71278	1.58104	-1.58848	0.555347
-1.4527	1.17756	-1.58735	0.146863
-1.10387	-0.258056	-1.58721	-0.230772
-1.01291	-0.337575	-1.58691	-0.581537
-1.01291	-0.337575	-1.58691	-0.581537
-0.438755	-0.337575	-1.58691	-0.581537
-0.438755	-0.337575	-1.58691	-0.581537
-3.14059	-0.853468	-1.5851	-0.237945
-3.91474	-0.922383	-1.58418	-2.21752
2.67237	3.66408	-1.58331	0.698661
2.77617	5.10631	-1.58331	0.779303
3.06981	3.97969	-1.58291	0.220582
-1.46206	-1.21839	-1.57987	-0.0347628
-3.55969	-0.476067	-1.57731	-1.54272
-0.430833	0.0111446	-1.57695	-0.0710659
2.36291	1.64826	-1.57664	1.2972
0.55104	0.986117	-1.57549	-0.977323
2.70418	4.62221	-1.57509	0.0922289
1.82229	2.12368	-1.57503	-0.557143
-4.91727	0.192911	-1.5745	-1.62243
-3.28258	-0.691256	-1.5737	-1.3249
3.79751	3.39625	-1.57288	1.0015
3.05637	1.8084	-1.57216	0.659165
-0.900055	-0.526904	-1.57167	0.455763
3.10526	3.08218	-1.57056	0.652133
-1.52235	-0.042757	-1.57036	0.387571
-0.257418	0.325605	-1.56984	-0.837347
2.77422	1.54855	-1.5698	0.707987
-4.14386	0.0534498	-1.56874	-1.45386
2.22792	2.97295	-1.56871	1.0594
2.69153	2.96613	-1.56692	0.593875
2.3117	2.95716	-1.56433	0.0864534
-1.96888	-0.121769	-1.56347	-1.18377
-1.91252	0.0830127	-1.5631	-0.229193
3.10477	5.3379	-1.56232	0.578055
2.55194	4.09212	-1.56225	0.221372
-3.82084	-0.172386	-1.56079	-1.43018
3.468	5.92095	-1.56016	1.28371
1.29935	-0.474413	-1.55926	1.25975
3.07577	2.86605	-1.55839	0.411534
2.33202	2.91181	-1.55683	0.403569
2.55494	4.44569	-1.55666	0.543581
2.00557	4.14673	-1.55622	0.453217
-2.90769	-1.21191	-1.55521	0.0153162
-3.59189	0.669783	-1.55508	-0.980156
0.400532	1.99687	-1.55381	-0.670537
1.51305	2.49678	-1.55259	1.06169
3.42568	3.38167	-1.55192	0.904428
2.33412	1.44654	-1.55179	0.704651
-3.0138	-0.56597	-1.55161	-1.30595
1.71503	1.59632	-1.55161	1.21706
2.05723	4.01	-1.55141	0.138683
1.99335	3.13787	-1.54995	0.577626
0.997501	3.5947	-1.5499	-0.274537
-3.06327	-0.769937	-1.5497	-1.61253
2.26291	2.88384	-1.54876	0.359015
2.12614	1.48993	-1.54869	1.10872
1.13394	3.92005	-1.54849	-0.0865992
-3.29526	-0.713103	-1.54694	-1.48127
1.20553	1.48126	-1.54572	-0.588245
0.332336	2.21845	-1.54387	0.320666
-0.0866796	1.79171	-1.54357	0.180476
-0.738262	-0.29377	-1.54217	0.447658
3.19314	5.81429	-1.54215	0.733207
-1.95209	-0.182417	-1.54212	-1.14144
-0.404463	-1.17961	-1.54179	-0.809078
-0.779902	-0.104134	-1.5398	-0.681838
2.84184	2.9578	-1.53846	0.497592
0.662886	-0.121638	-1.53806	1.20691
1.44878	1.67147	-1.53758	0.312704
-1.41762	-1.10435	-1.53689	-0.622397
-1.41762	-1.10435	-1.53689	-0.622397
-1.41762	-1.10435	-1.53689	-0.622397
-1.2567	-1.10435	-1.53689	-0.622397
-1.2567	-1.10435	-1.53689	-0.622397
-1.2567	-1.10435	-1.53689	-0.622397
-0.176321	-1.10435	-1.53689	-0.622397
-0.176321	-1.10435	-1.53689	-0.622397
-0.176321	-1.10435	-1.53689	-0.622397
1.33627	1.45739	-1.53625	-0.00419712
1.33627	1.45739	-1.53625	-0.00419712
1.33627	1.45739	-1.53625	-0.00419712
1.65647	1.45739	-1.53625	-0.00419712
1.65647	1.45739	-1.53625	-0.00419712
1.65647	1.45739	-1.53625	-0.00419712
1.94372	1.45739	-1.53625	-0.00419712
1.94372	1.45739	-1.53625	-0.00419712
1.94372	1.45739	-1.53625	-0.00419712
0.263989	-0.872184	-1.5356	-0.91824
0.0825046	1.18744	-1.53386	0.318873
-4.04212	0.200826	-1.5324	-1.72409
0.485508	0.327854	-1.53051	0.373185
-3.38101	0.66522	-1.53046	-0.578919
1.77142	3.78815	-1.53009	-0.339324
-1.21396	-0.582724	-1.52982	0.136962
-1.21396	-0.582724	-1.52982	0.136962
-0.904696	-0.582724	-1.52982	0.136962
-0.904696	-0.582724	-1.52982	0.136962
1.45607	2.70932	-1.5298	0.64919
1.78052	1.37738	-1.5293	-0.0514789
-2.14035	0.163722	-1.52925	-0.949736
1.74353	1.77849	-1.52874	-0.146541
0.553057	2.28816	-1.52834	0.500427
-3.48318	-0.213899	-1.52773	-0.833868
2.09424	1.73737	-1.52625	0.458742
-4.41273	-0.337795	-1.52456	-1.75831
1.81895	2.31783	-1.52409	-0.0699882
-4.24137	-0.720554	-1.52405	-1.2058
1.38733	1.98862	-1.52299	-0.242933
1.84714	2.41186	-1.52289	0.695072
-2.71411	0.163789	-1.52227	-2.19991
1.56932	1.66261	-1.52202	-0.168174
2.9814	2.8431	-1.52092	0.574469
-3.15255	0.0129959	-1.51952	-1.14158
0.611436	3.23941	-1.51853	0.151884
1.92943	2.8707	-1.51768	0.82938
1.19536	2.13796	-1.51726	0.210357
0.81472	3.23108	-1.51722	0.258858
1.11307	2.02967	-1.51687	0.791751
1.83579	2.95262	-1.5161	0.854206
-3.55016	0.133321	-1.51566	-0.832433
1.33627	1.39019	-1.51459	0.635274
1.33627	1.39019	-1.51459	0.635274
1.33627	1.39019	-1.51459	0.635274
1.65647	1.39019	-1.51459	0.635274
1.65647	1.39019	-1.51459	0.635274
1.65647	1.39019	-1.51459	0.635274
1.94372	1.39019	-1.51459	0.635274
1.94372	1.39019	-1.51459	0.635274
1.94372	1.39019	-1.51459	0.635274
-0.880169	0.0812929	-1.51404	0.793616
-1.49858	-0.469917	-1.51253	-1.14973
-1.49481	-0.994187	-1.51131	-1.84617
-2.05795	-0.496658	-1.5111	-0.474743
-0.598817	0.962859	-1.51088	-0.850835
2.32894	1.83768	-1.51052	0.609086
2.46315	2.67925	-1.51036	0.222626
3.10625	5.52099	-1.50921	1.05136
2.49938	2.38854	-1.50858	1.0538
2.11661	2.97092	-1.50768	0.40278
-2.00114	-0.354705	-1.50766	-0.212477
2.11618	2.54592	-1.50758	-0.288599
-0.679704	0.937639	-1.50746	-2.01322
-3.36293	-1.21171	-1.50728	-1.21222
-0.557513	0.637132	-1.50666	-0.827804
2.24219	2.88441	-1.50576	-0.0486437
0.203694	2.03503	-1.50521	-1.23363
1.98138	2.06343	-1.50466	0.647003
-3.69012	-0.760766	-1.50289	-1.32658
0.425545	-0.427567	-1.50132	0.745618
0.941573	1.27728	-1.50072	0.22234
1.12378	2.53402	-1.49995	0.415371
1.12378	2.53402	-1.49995	0.415371
2.38489	2.53402	-1.49995	0.415371
2.38489	2.53402	-1.49995	0.415371
1.85032	2.69678	-1.49927	-0.17316
2.40893	1.09553	-1.49902	0.69414
-2.15132	-0.149679	-1.49766	-0.962148
-0.479613	2.13441	-1.49744	-0.191922
3.47082	4.50554	-1.497	1.10492
-2.01596	-0.0551252	-1.4969	0.362926
1.39137	1.86213	-1.49613	-0.117306
-2.14966	0.133058	-1.49604	-1.33569
2.27162	1.63479	-1.4951	0.337671
-0.355574	-0.351817	-1.49432	0.437469
-1.16322	-0.58797	-1.49309	-1.58164
-3.73768	-0.496416	-1.49282	-1.70522
-1.52318	-0.386341	-1.49242	-1.20989
-1.68001	-0.79357	-1.49172	-0.0304205
-0.937762	0.268241	-1.48588	0.818225
3.18481	5.91103	-1.48573	0.582827
1.02609	3.56631	-1.48571	-0.00344584
2.49001	2.53232	-1.48564	0.325366
-0.406807	-0.681709	-1.48469	-1.20605
3.17048	5.295	-1.48432	0.971509
-3.80001	-0.767776	-1.48398	-1.63433
0.114312	-1.04857	-1.48325	-1.35844
-2.14153	-0.518285	-1.48295	-1.20103
2.60578	1.49416	-1.48198	0.637174
-1.53686	-0.459048	-1.48072	-1.04624
-2.83927	-0.781776	-1.48066	-1.25157
-3.70353	0.0424717	-1.48006	-1.37713
0.277316	2.29517	-1.47724	0.247917
2.09215	4.75027	-1.47641	0.643596
-2.29822	-0.212333	-1.47491	-0.681874
-2.23053	0.145667	-1.47326	-1.36626
3.05499	4.85572	-1.47286	0.604243
0.977439	1.16308	-1.47185	-0.394818
3.75835	5.54983	-1.47173	1.23632
-3.5359	0.397804	-1.47147	-0.930938
2.26078	4.08174	-1.47135	0.0567151
0.682646	2.54583	-1.47069	0.63007
0.682646	2.54583	-1.47069	0.63007
0.682646	2.54583	-1.47069	0.63007
2.31073	2.54583	-1.47069	0.63007
2.31073	2.54583	-1.47069	0.63007
2.31073	2.54583	-1.47069	0.63007
2.84606	2.54583	-1.47069	0.63007
2.84606	2.54583	-1.47069	0.63007
2.84606	2.54583	-1.47069	0.63007
1.66414	3.60021	-1.46924	-0.0624552
-2.89354	-0.979878	-1.4687	-0.677066
1.81471	2.24846	-1.4685	-0.400415
-2.05947	-0.0830572	-1.46833	-0.648942
0.754732	1.75823	-1.46754	0.0534148
-3.07051	-1.48303	-1.46715	-1.02475
-1.10484	-0.317778	-1.46667	0.28257
-1.51025	-0.12166	-1.46631	-0.522096
-3.70399	-0.364361	-1.46588	-1.6517
-1.58233	-0.945465	-1.46547	-0.136857
2.38545	2.9317	-1.46496	0.726389
-2.80543	0.753866	-1.46494	-0.682448
-1.527	0.748221	-1.46436	-0.636278
-1.65869	-1.07756	-1.46396	0.329024
-1.43032	-0.70014	-1.46329	-0.291324
-0.679383	-0.499017	-1.46314	0.34549
0.682646	2.60264	-1.46234	0.495188
0.682646	2.60264	-1.46234	0.495188
0.682646	2.60264	-1.46234	0.495188
2.31073	2.60264	-1.46234	0.495188
2.31073	2.60264	-1.46234	0.495188
2.31073	2.60264	-1.46234	0.495188
2.84606	2.60264	-1.46234	0.495188
2.84606	2.60264	-1.46234	0.495188
2.84606	2.60264	-1.46234	0.495188
-2.65348	0.213501	-1.46211	-1.3556
2.73654	4.37814	-1.46172	0.685171
0.70275	2.31574	-1.46152	1.00796
2.45525	2.0765	-1.4614	0.569194
-0.657756	-0.426397	-1.46098	-1.33681
-0.0181186	0.588324	-1.4607	1.32809
0.208644	0.243507	-1.4603	-1.11999
-1.24408	0.206161	-1.45891	-0.222018
3.04935	4.26529	-1.45857	0.882795
2.92655	6.09511	-1.45851	1.15722
-0.88617	-1.15364	-1.45843	-0.20322
1.91627	2.828	-1.45832	0.154002
1.50545	1.2648	-1.458	-0.41498
-0.717514	0.845046	-1.45653	0.253979
0.118875	-0.8107	-1.45609	0.14263
-1.01589	-0.431908	-1.45607	0.517143
1.21848	1.9664	-1.45577	1.67096
1.29839	1.31894	-1.45535	-0.20401
1.29839	1.31894	-1.45535	-0.20401
1.73154	1.31894	-1.45535	-0.20401
1.73154	1.31894	-1.45535	-0.20401
1.44596	2.12002	-1.45488	0.0981833
0.537357	-0.919231	-1.45457	-0.193463
-3.18645	0.763213	-1.45434	-0.489737
1.80376	2.70754	-1.45325	-0.122471
2.00269	4.00718	-1.4529	0.233173
4.06005	6.84056	-1.45282	1.59416
0.871454	1.50095	-1.45273	-0.145394
1.37455	2.2966	-1.45264	0.594092
2.00957	1.9916	-1.45238	0.33975
-2.35002	-0.409643	-1.45229	0.2458
-2.35002	-0.409643	-1.45229	0.2458
-1.83611	-0.409643	-1.45229	0.2458
-1.83611	-0.409643	-1.45229	0.2458
-1.32838	-0.220027	-1.45219	-0.757888
-4.9147	-0.564889	-1.45198	-1.01022
-2.24997	0.559511	-1.45166	-1.77123
0.620902	2.98302	-1.44936	0.504731
2.58358	3.35945	-1.44929	0.0140618
1.44843	1.71116	-1.44855	0.428968
1.49702	2.77764	-1.44812	0.18912
0.119019	1.05111	-1.44707	-1.03626
-3.95492	0.24904	-1.44689	-1.43858
-0.775923	-0.601088	-1.44648	-0.995115
-0.16229	-0.95737	-1.44644	-0.925594
-2.29225	-0.494651	-1.44625	-0.401562
1.01024	1.51464	-1.44619	-0.421759
0.482088	3.01799	-1.44465	0.216097
0.57481	3.22469	-1.44393	0.681478
0.545996	1.65726	-1.44285	-0.432986
1.36299	2.64063	-1.44268	-0.212189
0.62584	1.41713	-1.44209	0.0970362
0.0260587	1.57948	-1.44171	-1.29405
-1.59835	0.199217	-1.44133	-1.06966
2.06437	1.39776	-1.4411	0.42685
2.89663	5.51857	-1.44102	0.98037
1.75322	1.6166	-1.43991	0.334335
-0.249312	-0.987837	-1.43965	-1.12121
4.1971	5.90924	-1.43955	1.79131
-2.74145	-0.616565	-1.43895	0.0766599
-2.53714	-0.552631	-1.43888	-0.870243
1.53275	2.59804	-1.43855	0.0705959
2.88987	2.30351	-1.43845	0.972873
-2.18372	-0.945267	-1.43816	-0.280455
1.92309	2.52341	-1.43771	0.732308
1.92309	2.52341	-1.43771	0.732308
2.84005	2.52341	-1.43771	0.732308
2.84005	2.52341	-1.43771	0.732308
1.51478	3.07246	-1.43766	0.425489
2.9203	6.14202	-1.43747	1.05172
3.51388	6.42116	-1.43735	1.09688
-0.634199	-1.1676	-1.43637	-0.68112
2.44611	3.51794	-1.43547	0.420467
2.38395	2.96005	-1.434	0.885916
2.4474	2.89464	-1.43364	-0.0407172
-1.01477	0.343969	-1.43314	-0.651561
0.0761869	-1.18872	-1.43307	-1.1493
-3.07981	0.0245922	-1.43248	0.273997
2.3297	3.05824	-1.43231	-0.0768772
0.148659	2.27068	-1.43199	-1.74371
-1.66827	0.174371	-1.43128	-0.49903
-1.43868	0.153118	-1.43094	-0.922151
0.714733	-0.357108	-1.43019	0.0283742
3.5807	4.69986	-1.43019	1.4884
-0.396901	2.06508	-1.42958	-1.84541
-0.396901	2.06508	-1.42958	-1.84541
2.58276	2.06508	-1.42958	-1.84541
2.58276	2.06508	-1.42958	-1.84541
-3.71679	-0.241611	-1.42881	-0.709604
3.45404	5.51969	-1.42814	1.56865
-1.50581	0.869826	-1.42788	-0.903353
1.92309	5.33074	-1.42786	0.813632
1.92309	5.33074	-1.42786	0.813632
2.84005	5.33074	-1.42786	0.813632
2.84005	5.33074	-1.42786	0.813632
3.01128	4.04084	-1.42721	0.590646
1.46366	3.55363	-1.42718	1.02413
1.24697	1.52875	-1.42712	0.294839
-0.987754	-0.809002	-1.42703	0.641228
3.30939	5.95421	-1.42575	1.41809
2.58959	4.07623	-1.42505	0.996118
-1.59908	-0.294829	-1.42499	-0.572101
1.97631	4.23434	-1.42496	0.225819
1.43456	1.57732	-1.42422	0.612565
1.69961	2.95002	-1.42366	-0.0906888
2.26366	2.63675	-1.42298	0.763949
2.50073	2.37288	-1.42249	1.16171
-0.0403061	0.864931	-1.42241	-1.03594
1.01785	1.328	-1.42225	0.67667
-1.59519	-0.445534	-1.42135	-1.12383
1.54902	2.63069	-1.42133	-0.0717099
2.38389	3.27711	-1.42114	1.08049
-4.06031	-0.22706	-1.41889	-1.30854
-2.62097	-0.0280746	-1.41864	-0.207956
0.924292	1.22467	-1.41752	0.444859
-1.8422	-0.419673	-1.41743	-0.0989753
3.34312	3.72546	-1.41692	1.62461
-0.671335	-1.04231	-1.41629	-1.82012
-0.671335	-1.04231	-1.41629	-1.82012
-0.562594	-1.04231	-1.41629	-1.82012
-0.562594	-1.04231	-1.41629	-1.82012
2.39385	3.03556	-1.41581	0.636995
-3.74158	-0.0286928	-1.4155	-1.37648
2.3056	3.5858	-1.41451	0.61583
-3.62007	-0.350495	-1.41431	-1.2167
3.74182	4.6467	-1.41422	1.10804
0.66182	2.79909	-1.41386	-0.996946
0.961015	-0.335305	-1.41376	1.40801
0.515219	-1.34526	-1.41356	0.0216305
2.22816	3.30165	-1.41267	0.0181514
2.22816	3.30165	-1.41267	0.0181514
2.52919	3.30165	-1.41267	0.0181514
2.52919	3.30165	-1.41267	0.0181514
1.90897	1.55216	-1.41226	0.683307
0.462576	-1.13656	-1.41198	0.438437
2.87397	1.90527	-1.41191	0.67631
-0.96979	0.162841	-1.41161	-1.44772
-3.79782	-1.46815	-1.40964	-1.06417
1.04574	2.68917	-1.40957	0.696544
2.43695	4.25244	-1.4095	0.938614
2.39769	5.51273	-1.40942	0.361166
3.15379	4.47076	-1.40894	1.11285
-0.908196	-0.0910824	-1.40885	0.0304201
-0.0584225	1.45269	-1.40867	0.013344
-2.12291	-0.588279	-1.40866	-0.239559
2.07855	3.91536	-1.40728	0.485504
0.929252	1.37807	-1.40718	-0.0515862
1.71757	2.5263	-1.40667	-0.361133
2.31408	3.04301	-1.4062	0.589067
3.01245	4.68259	-1.40608	0.941592
2.65638	3.8251	-1.40593	0.625552
-3.62061	-0.216411	-1.40508	-1.93262
2.26144	2.5966	-1.40474	0.495548
2.41308	2.85308	-1.40373	-0.0564651
-3.10546	-0.688213	-1.40361	-0.567151
1.4401	2.85758	-1.40353	0.0635303
-3.62249	-1.38199	-1.40329	-1.87407
2.05681	2.46565	-1.40255	0.372145
-4.77952	-1.07113	-1.40224	-1.01456
3.7769	5.74039	-1.40117	1.44984
-1.43685	-0.555255	-1.40104	-0.853024
1.40481	2.73593	-1.4009	-0.177607
-1.94293	-0.342579	-1.40075	-1.08071
0.84336	2.75064	-1.40061	-0.14604
3.0626	5.16698	-1.39999	0.44468
2.57696	1.64877	-1.39921	0.614358
-0.699912	0.128074	-1.39801	-0.10762
2.68764	3.62482	-1.39749	0.292578
1.07015	1.77811	-1.39741	-0.196799
-1.93303	-0.398113	-1.39716	-0.0509758
1.16806	1.70754	-1.39686	0.398726
2.61484	2.14297	-1.39684	1.43829
2.14429	1.93117	-1.39629	0.876554
2.4467	3.49124	-1.39621	0.348039
-1.74619	-0.198291	-1.39536	0.716417
-0.121734	1.46749	-1.39484	-1.03705
1.42845	4.1438	-1.39434	-0.200388
-0.604005	1.51442	-1.39386	-0.475604
1.84181	2.0233	-1.39386	0.563922
-0.691617	0.222321	-1.39385	-1.03791
2.17476	2.40705	-1.3927	1.06546
2.25942	2.38225	-1.39233	-0.135922
-2.291	-0.83861	-1.3917	-0.912321
-2.4236	0.112709	-1.39136	0.0442652
-1.7227	-0.25982	-1.39088	-0.613965
1.89292	1.82209	-1.39067	0.461503
-0.533191	-0.870972	-1.39063	0.636814
-1.68102	-1.02862	-1.3905	-1.74583
3.11604	2.58298	-1.39033	0.759609
0.00137609	-0.7107	-1.38941	-0.471371
2.04805	2.84246	-1.38938	0.733386
-3.49946	-0.431777	-1.38883	-1.22886
0.721561	4.22148	-1.38852	-0.189984
1.33706	2.57844	-1.38828	0.32246
1.12021	3.21474	-1.38783	0.00799784
-3.1913	-0.418505	-1.38776	-1.42412
-0.552487	0.24042	-1.38753	1.86962
3.10908	2.90304	-1.38719	0.692418
-2.35002	-0.274326	-1.38709	-0.00269231
-2.35002	-0.274326	-1.38709	-0.00269231
-1.83611	-0.274326	-1.38709	-0.00269231
-1.83611	-0.274326	-1.38709	-0.00269231
-1.21396	-0.603271	-1.38682	-0.342588
-1.21396	-0.603271	-1.38682	-0.342588
-0.904696	-0.603271	-1.38682	-0.342588
-0.904696	-0.603271	-1.38682	-0.342588
-2.03357	0.182903	-1.38646	-1.03551
3.09269	4.8456	-1.38637	0.874544
1.93299	2.11157	-1.38517	1.04566
-1.96699	-0.784928	-1.38406	-0.631723
-0.144845	-1.07038	-1.38373	-1.13821
1.12698	1.84101	-1.38351	0.472158
2.15862	2.01369	-1.38351	0.799677
-1.78246	-1.34535	-1.38295	-1.25624
-3.65005	-0.972449	-1.38263	-1.9417
0.682646	6.42979	-1.38197	0.881216
0.682646	6.42979	-1.38197	0.881216
0.682646	6.42979	-1.38197	0.881216
2.31073	6.42979	-1.38197	0.881216
2.31073	6.42979	-1.38197	0.881216
2.31073	6.42979	-1.38197	0.881216
2.84606	6.42979	-1.38197	0.881216
2.84606	6.42979	-1.38197	0.881216
2.84606	6.42979	-1.38197	0.881216
-3.44023	-0.477455	-1.3812	-0.460573
0.623097	1.77919	-1.38104	-0.889327
1.24046	2.51208	-1.37989	1.12763
1.14235	1.93082	-1.37965	0.88258
-0.400365	2.2774	-1.37899	-0.514885
-0.077521	0.106515	-1.37753	-1.23392
2.19018	2.6627	-1.37646	0.263951
-0.396901	3.87596	-1.37639	1.17613
-0.396901	3.87596	-1.37639	1.17613
2.58276	3.87596	-1.37639	1.17613
2.58276	3.87596	-1.37639	1.17613
-1.45544	0.200803	-1.37605	-0.297674
2.49196	5.689	-1.37535	0.254303
-0.353902	0.431557	-1.37485	0.0680492
1.81659	3.2059	-1.37434	0.554882
1.76783	2.93454	-1.37401	-0.109916
1.10463	1.79848	-1.37385	0.932981
1.68094	2.85987	-1.37357	-0.410316
1.68094	2.85987	-1.37357	-0.410316
2.94182	2.85987	-1.37357	-0.410316
2.94182	2.85987	-1.37357	-0.410316
2.57781	3.00418	-1.37318	0.360379
-2.26369	-0.133278	-1.37253	-0.425167
1.70808	2.67178	-1.3725	0.00606149
-3.45707	-0.808958	-1.37141	-1.35704
-0.0679892	2.56351	-1.37035	-0.0261521
2.9582	5.30669	-1.36993	1.16673
-1.31761	0.269696	-1.36959	-0.498527
-0.9897	2.19896	-1.3678	-1.92498
-0.60758	-0.182087	-1.36766	-0.0763026
2.83695	5.17296	-1.36765	0.940731
2.10418	2.9962	-1.3668	0.910669
2.02223	1.49319	-1.36619	0.614861
-1.48657	-0.0466594	-1.36505	0.219612
-2.09147	0.121836	-1.36492	-1.57145
0.93729	2.46616	-1.36457	0.364827
0.703	2.90432	-1.36434	0.0850179
2.3625	3.43628	-1.36263	1.19672
1.17263	2.51051	-1.36243	0.0782027
0.586883	-0.614801	-1.36173	-0.482815
1.60997	2.89061	-1.3607	0.0660055
-1.39403	0.0747467	-1.36043	-0.0610577
0.244529	1.61202	-1.36011	-0.671649
1.82264	1.87136	-1.35982	0.0589734
-0.0118133	2.40436	-1.35971	-0.33936
2.2772	2.2567	-1.35953	1.15127
1.61141	1.83214	-1.35916	0.155867
-1.54247	-0.951506	-1.35896	-1.48148
-1.61645	-0.30799	-1.35805	-0.824218
0.661485	2.05783	-1.35776	0.278051
-4.77639	-0.645554	-1.35759	-0.933845
-2.99353	-1.05089	-1.35756	-1.29846
1.08065	2.89482	-1.35733	-0.245945
-1.88878	-1.0411	-1.35726	-0.411823
2.72537	2.78159	-1.35677	0.70049
1.70499	1.70906	-1.35577	0.0164654
-1.11326	0.134248	-1.35566	-0.900985
-1.74579	-0.97009	-1.35539	0.250931
2.55765	2.30331	-1.35535	0.923548
0.428443	2.19656	-1.35508	-0.0172194
-2.58807	-0.991034	-1.35498	-1.44801
-1.93831	-0.709002	-1.35475	-0.174236
-0.829021	0.0034285	-1.35461	-0.161645
2.28981	1.47582	-1.3546	0.441523
-2.14843	-0.0532517	-1.35415	-1.09491
-2.47845	0.146108	-1.35345	-0.368452
-3.03207	-0.515241	-1.35327	-0.43295
2.11896	2.70207	-1.35256	0.0908292
-2.37629	0.288413	-1.35239	-1.52984
-3.80764	-0.912903	-1.35205	-1.36249
2.35169	3.27843	-1.35204	0.802153
1.03034	1.97374	-1.35156	-0.309261
0.517756	2.28252	-1.35151	0.430439
-2.09697	-0.494144	-1.35059	-1.25627
-3.66449	-0.301729	-1.35055	-1.21362
2.4766	1.79304	-1.35053	0.194609
1.63192	4.87858	-1.35024	-0.289245
-2.38962	1.1265	-1.35002	0.410241
1.51295	1.7409	-1.34987	-0.0513715
1.88426	2.76475	-1.34872	-0.590649
-0.413442	2.02324	-1.34753	-0.691415
-0.413442	2.02324	-1.34753	-0.691415
0.135841	2.02324	-1.34753	-0.691415
0.135841	2.02324	-1.34753	-0.691415
3.59678	6.17141	-1.34742	1.76714
-2.10552	-1.22849	-1.34735	-1.4691
3.10229	3.30672	-1.34706	0.869882
-1.74702	-0.646326	-1.347	-0.398979
2.28427	2.47103	-1.34694	1.01606
1.34025	2.66847	-1.34651	0.0115866
-1.38857	-0.389118	-1.34651	-0.402172
2.65625	5.56802	-1.34622	1.06876
-0.763461	1.95269	-1.34621	-1.0062
0.695092	1.95269	-1.34621	-1.0062
0.958875	1.95269	-1.34621	-1.0062
-2.64168	-0.742357	-1.34588	-0.690303
3.35299	4.86815	-1.34564	1.478
2.73471	5.35957	-1.34462	0.917987
-3.65351	-0.441279	-1.3443	-1.14438
-1.84323	-1.08905	-1.34385	-0.974991
-0.561818	0.363832	-1.3438	-0.153323
-2.48915	0.773419	-1.34359	-0.389043
-1.72794	-1.04729	-1.34357	-1.04684
3.75829	5.85774	-1.34355	1.67218
4.07445	6.88518	-1.34338	1.55405
-0.517704	-1.04392	-1.34268	-1.33702
1.10184	3.87634	-1.34154	0.0127694
3.38891	5.3219	-1.34129	1.43972
-1.21259	-0.796503	-1.34006	0.199381
-1.10999	-0.492073	-1.33934	-0.672152
-0.127989	3.05599	-1.33924	-0.40124
4.05833	6.07551	-1.33892	1.85301
-1.41387	-0.525273	-1.33886	-0.741925
2.88243	6.07401	-1.33853	0.284542
-1.46228	-0.588213	-1.33849	-0.554739
-2.97705	-0.629616	-1.33799	-0.33161
3.80785	6.20139	-1.33633	1.91429
1.47707	2.99109	-1.33505	-0.124121
-1.63683	-0.579527	-1.33463	-0.113538
1.33977	1.55404	-1.33367	0.585123
0.948924	2.74953	-1.33332	0.3103
-4.97263	-0.357526	-1.33302	-1.47596
0.355267	1.95441	-1.333	-0.976174
2.35804	1.8888	-1.3328	0.785186
-0.729224	-0.31824	-1.33264	0.352272
-0.95103	-0.689558	-1.33259	-1.43205
1.95522	3.05548	-1.33174	-0.208638
-1.30636	0.229794	-1.33154	0.00620459
-0.710149	-1.51123	-1.33147	-0.89442
-0.537118	0.628624	-1.33141	1.07457
3.33944	4.83588	-1.33091	0.779876
2.99164	4.5896	-1.33066	0.800359
3.16826	6.55117	-1.33008	1.1992
1.60142	0.732965	-1.32995	0.0522655
0.249156	-1.52842	-1.32964	-0.638395
-0.246741	-0.736868	-1.32909	0.09205
-2.25516	-0.263767	-1.3288	-1.33386
3.25952	5.40371	-1.32869	1.27564
3.19645	5.8435	-1.32814	1.16225
2.94025	4.42411	-1.32777	0.698301
-1.52036	0.231601	-1.32715	-0.471443
0.794448	3.41227	-1.32694	0.0411818
-0.621204	0.248025	-1.32692	-1.22657
3.1508	3.32656	-1.32663	0.825865
-1.82315	-0.046615	-1.32657	-0.727684
-0.979986	-0.895994	-1.32653	-0.263057
-1.43994	-0.601573	-1.32642	-0.211471
-0.0196774	1.6463	-1.32604	-0.961179
-2.63639	0.500296	-1.32587	-0.545019
-0.229722	-0.758826	-1.32546	0.248275
2.19063	2.3597	-1.32538	1.08745
-4.13201	-0.25151	-1.32457	-1.26997
-0.934212	-0.00949141	-1.3242	0.0951692
1.91615	2.644	-1.32418	-0.016647
-1.73975	0.0431549	-1.3233	-0.27963
-3.64023	-0.536494	-1.32322	-0.928463
1.38892	1.61032	-1.3225	0.996261
-3.09549	-0.327478	-1.32203	-1.81772
-1.20291	-0.617094	-1.32141	-0.482672
-0.430153	-1.07031	-1.32125	-0.937074
-2.21037	-0.477985	-1.32059	-1.72355
3.44928	6.43935	-1.32039	1.47172
-3.56135	-0.56372	-1.31965	-1.46078
-0.23188	0.258916	-1.31819	-0.401705
-3.32131	-0.0779422	-1.31801	-1.34907
-3.03446	-0.48332	-1.31779	-1.51563
-0.0481593	-0.465838	-1.31755	0.209496
-2.64268	-0.280741	-1.31671	-0.822782
-3.5508	-0.292823	-1.31525	-1.04297
3.66125	3.73738	-1.31511	0.44163
-1.74099	-0.495423	-1.31485	-0.14403
-3.60653	-0.383585	-1.31478	-0.909667
-1.29909	-0.330609	-1.31454	-0.420217
-1.89014	-1.31835	-1.31423	-0.763449
2.18488	2.65641	-1.31408	0.964298
0.116306	-0.720136	-1.31398	1.01983
2.92287	5.01489	-1.31392	1.23403
-0.604654	0.502479	-1.31314	-0.629248
2.96841	3.80456	-1.31308	0.239416
-4.36644	-0.0295963	-1.31301	-1.00807
-0.809932	-0.108277	-1.31299	0.338639
-0.292874	1.33109	-1.31291	-1.07988
-0.199463	2.81186	-1.31268	0.573319
3.09566	4.67038	-1.31256	1.27037
0.438148	0.678999	-1.31173	-0.651382
2.13054	1.50814	-1.31162	0.210178
0.0495454	0.654747	-1.31051	0.787733
1.29531	3.45407	-1.30987	0.64295
-0.18103	0.981553	-1.3095	0.623363
-2.02473	-0.656512	-1.30945	-0.834118
2.31891	1.51058	-1.30916	0.75168
1.44599	4.2796	-1.30761	0.369527
-1.02766	-0.185967	-1.30743	-0.873255
-2.66021	1.22941	-1.30742	-0.0996192
-1.20105	-0.0145398	-1.30701	0.174736
3.37588	6.63697	-1.30683	1.44622
1.05417	3.76564	-1.30629	-0.52109
1.17015	3.37025	-1.30626	0.638788
-2.66182	0.370379	-1.30597	-0.266861
-1.88317	-0.388346	-1.30558	-2.12766
2.74533	2.04943	-1.3051	0.347572
1.91224	4.08544	-1.30508	0.449056
-1.98577	-0.829196	-1.30494	-0.22783
2.03767	3.11777	-1.30454	1.48855
2.39231	2.35152	-1.30425	0.694536
-2.62621	-0.357395	-1.30406	-0.681695
0.120366	1.89325	-1.30131	0.0682661
-3.06626	0.341522	-1.301	-1.45052
-4.82628	-1.17267	-1.30096	-2.496
-3.52654	-0.444277	-1.30096	-1.46573
-1.7897	-0.681467	-1.3009	-1.54293
-2.78178	-0.634994	-1.30083	-0.987906
2.00221	2.84237	-1.30054	0.476104
-0.923074	0.636075	-1.30053	-0.165949
2.93816	2.65269	-1.30026	1.2082
-0.621114	-1.6972	-1.29996	-0.52909
2.13701	1.02152	-1.29972	0.94995
-3.71292	0.424479	-1.29951	-1.48568
-2.30761	-0.919186	-1.29918	-1.72997
3.09233	6.74665	-1.29915	0.78479
0.570645	-1.33854	-1.29905	-0.0598011
-1.60616	0.635237	-1.29875	-0.44364
1.13912	1.74901	-1.29785	0.453827
-0.9652	-0.303228	-1.29746	0.13463
-2.46669	-0.653953	-1.29739	-1.61869
-2.44206	0.326751	-1.29716	-0.729549
-5.45317	-0.268902	-1.29554	-2.05412
1.47422	2.03792	-1.29464	0.976531
2.79477	2.64793	-1.29371	0.413256
-2.7719	-0.834905	-1.2933	-1.66224
-1.09129	-0.180963	-1.29253	-0.240494
1.35965	2.94217	-1.29237	-0.364973
-0.89686	0.0986003	-1.29236	-0.592909
2.33867	3.22325	-1.29222	0.327448
3.4582	4.85332	-1.29208	1.40195
-2.91581	-0.997602	-1.29201	-1.09021
-1.73639	-0.562508	-1.29189	-0.522957
-0.715454	0.363965	-1.29147	0.194681
-0.763461	3.14525	-1.29121	0.41182
0.695092	3.14525	-1.29121	0.41182
0.958875	3.14525	-1.29121	0.41182
3.73235	6.32061	-1.29029	1.93151
0.355119	2.9533	-1.28861	-1.63236
-2.11963	-1.03272	-1.28852	-0.184029
2.49324	5.01802	-1.28851	0.916768
-1.41762	-0.522495	-1.28825	0.231127
-1.41762	-0.522495	-1.28825	0.231127
-1.41762	-0.522495	-1.28825	0.231127
-1.2567	-0.522495	-1.28825	0.231127
-1.2567	-0.522495	-1.28825	0.231127
-1.2567	-0.522495	-1.28825	0.231127
-0.176321	-0.522495	-1.28825	0.231127
-0.176321	-0.522495	-1.28825	0.231127
-0.176321	-0.522495	-1.28825	0.231127
-4.44164	-0.534774	-1.28765	-1.45099
1.25595	0.646591	-1.28727	-0.597967
-0.253318	-0.602499	-1.28698	-0.635381
2.72584	5.35752	-1.28659	1.63211
2.72584	5.35752	-1.28659	1.63211
1.1957	-0.168241	-1.28646	-0.141519
-1.2121	-0.855717	-1.2861	0.321169
-0.285057	-0.745158	-1.28595	-0.078742
-3.87619	-0.0995704	-1.28579	-1.00688
-1.30438	0.48914	-1.2854	-0.90755
2.90983	5.53041	-1.28507	1.34674
2.60156	2.46567	-1.28465	1.27424
0.85845	1.02342	-1.28455	-0.703254
-2.40826	-0.101266	-1.28437	-1.40841
0.910409	1.40294	-1.28422	-0.478904
-1.45729	0.129442	-1.28421	-0.788811
-1.88061	-0.669959	-1.2838	-1.57199
-1.43464	0.0748782	-1.28305	-0.0799606
2.20706	1.73113	-1.28285	0.754084
-1.10417	-0.704726	-1.28272	0.235899
-1.65862	-0.227678	-1.28259	-0.518615
-2.08558	-1.08228	-1.28193	-0.110634
1.98074	2.82974	-1.28084	0.572637
1.72699	3.33666	-1.28079	-0.102848
0.812256	3.03368	-1.28072	0.0886402
1.01945	0.270578	-1.28071	0.969609
-1.64309	-0.220247	-1.28037	-0.192173
1.25821	2.08556	-1.27976	1.75074
1.73771	1.37791	-1.27969	0.326659
-2.34936	-0.582679	-1.27941	-0.710465
2.28359	3.0069	-1.2793	1.21982
1.37527	2.07408	-1.27928	0.37731
1.66236	2.45059	-1.27905	0.143994
2.6401	2.38437	-1.2787	1.36794
-1.01291	0.230388	-1.27843	-0.57899
-1.01291	0.230388	-1.27843	-0.57899
-0.438755	0.230388	-1.27843	-0.57899
-0.438755	0.230388	-1.27843	-0.57899
-3.53081	-0.17351	-1.27834	-0.405544
-0.538366	1.4997	-1.27824	-0.70867
-1.04226	-0.551332	-1.27821	-0.763484
-0.483972	-0.53559	-1.27746	-0.840323
0.127203	1.8446	-1.27713	-0.184532
-3.31839	-0.812838	-1.27445	-0.770085
-3.20041	-0.264494	-1.2742	-1.09585
-4.27352	-0.809839	-1.27398	-1.05807
-3.93991	-0.453624	-1.27384	-0.673587
2.74323	3.19272	-1.27225	0.585338
-0.518646	-0.249943	-1.27173	0.0868827
2.71482	6.27736	-1.27167	1.09649
-1.76172	-0.710457	-1.27121	-1.29587
1.1405	2.99938	-1.27094	-0.0364845
-1.04119	-0.927652	-1.27085	-0.238019
1.46428	1.69442	-1.27075	0.237442
0.0905067	-0.910876	-1.27042	-0.62993
-2.47196	-0.0803451	-1.26924	-1.73424
-3.36536	0.111209	-1.26921	-1.22761
-3.18239	-0.853622	-1.26917	-1.36604
-3.17375	-0.65369	-1.26917	0.0769819
3.49829	6.25578	-1.26888	1.31428
-0.935167	-0.332417	-1.26806	0.439622
-1.50483	-0.465198	-1.26764	0.220115
-0.48826	-0.750028	-1.26752	0.0839782
-4.95195	-1.63651	-1.26606	-2.21462
2.91664	4.58839	-1.2659	0.421971
-2.58256	0.925866	-1.26583	-0.770516
-2.53648	0.405233	-1.26568	-0.960462
0.913222	-1.40706	-1.26475	0.610483
1.4507	1.86385	-1.26457	-0.235866
-1.28725	0.176378	-1.26422	-1.26004
3.50648	4.49668	-1.26403	1.15217
0.0560249	2.54301	-1.26399	0.0603016
-3.34289	-0.903358	-1.26389	-1.04512
2.76608	1.77778	-1.26343	0.624977
2.47374	3.28604	-1.26194	0.274534
-0.725327	-1.34293	-1.26119	-0.556856
2.41921	1.51965	-1.26033	0.638142
-0.0290839	-0.735898	-1.26029	0.695575
1.46915	3.32105	-1.26022	0.112963
-3.7655	-0.146241	-1.2598	-1.243
-0.978976	-0.417911	-1.25973	-1.60065
3.01593	3.05401	-1.25943	0.428465
-3.62725	-0.225781	-1.25943	-1.03332
-0.81472	0.910191	-1.25928	-0.974166
-1.88421	-0.451463	-1.25897	-0.026834
-0.60573	-0.978356	-1.25891	-1.03225
-2.68126	-0.51414	-1.25802	-0.667848
-0.610482	-1.12373	-1.25788	-0.524354
1.72599	1.7082	-1.25779	0.0160339
1.38226	2.28333	-1.25666	-0.151851
2.45229	3.60531	-1.25621	0.0432613
-2.01006	-1.29551	-1.25564	0.0574306
-0.415484	-0.849963	-1.25486	-1.20286
-2.61724	0.0474313	-1.25396	-0.504445
1.67967	4.47261	-1.25375	0.0205908
-2.17221	-0.302523	-1.25346	-1.70411
2.09956	2.59435	-1.25284	0.295485
-4.687	-0.374502	-1.25279	-1.38904
-1.84395	-0.0812503	-1.25271	-0.798102
0.390171	0.364052	-1.25267	0.746191
3.63549	5.06182	-1.25256	1.4822
-2.36344	-0.685082	-1.25255	-0.671541
-0.349576	-1.15417	-1.25188	-0.00559683
-3.26347	-0.741498	-1.25168	-1.33673
0.300725	2.34539	-1.25012	0.687503
-4.63732	-0.750449	-1.24912	-1.8961
-1.07479	-0.272629	-1.24895	-0.192387
1.35092	1.37946	-1.24835	-0.053451
-4.74516	-0.305191	-1.24804	-0.9464
-1.51293	-0.178405	-1.24764	-0.468824
-0.446666	0.426552	-1.24745	-0.624908
-3.33552	0.199702	-1.24739	-0.760902
0.79875	2.86642	-1.24685	0.70978
2.0669	1.39601	-1.2458	0.832826
-4.01978	0.0185737	-1.2454	-1.26581
-3.72548	-0.723685	-1.24503	-1.97692
-1.39817	-1.26976	-1.24449	-1.21082
-0.777502	-0.987043	-1.24432	-0.429974
0.347406	2.36693	-1.24425	-0.731845
0.728267	0.191345	-1.24389	0.162074
-1.6511	-0.415926	-1.24277	-1.39614
-1.00279	-0.63753	-1.24257	-1.03307
-1.33688	-0.2124	-1.24226	0.0415038
-2.47802	0.484201	-1.24223	-1.24931
-2.81936	-1.08543	-1.24215	-0.457595
0.547526	2.93809	-1.24202	-0.29301
-3.59554	0.0287816	-1.24078	-0.65296
-1.62297	-0.972206	-1.24055	0.112138
-2.04358	-0.26004	-1.23944	0.170396
1.21734	2.57317	-1.23798	-0.739271
-2.22176	-0.632945	-1.23769	-0.334874
-1.30774	-0.21284	-1.23757	-0.108805
-1.27487	-0.246395	-1.2374	-0.309583
0.796674	-0.124129	-1.23711	0.812664
0.00321875	2.22489	-1.23629	0.39001
2.7869	2.98551	-1.23547	0.587453
-2.49869	-0.0862987	-1.23542	-1.3386
-2.50999	0.00369321	-1.23516	-0.287452
-1.68672	-0.623729	-1.2343	-0.71692
-1.44886	-0.866232	-1.23392	-0.498527
1.93497	4.14699	-1.23383	0.531277
2.3665	5.59432	-1.23368	0.910525
-2.33514	-0.652896	-1.2336	0.0700235
1.52166	2.13759	-1.23336	0.106792
-1.45131	-0.866144	-1.23313	-2.23506
-1.15664	-0.55347	-1.23302	-0.456484
-0.963589	0.102701	-1.23212	-0.265819
-3.18198	-0.128671	-1.23199	-0.815464
-0.873546	-0.0743932	-1.23175	-0.161249
-0.873546	-0.0743932	-1.23175	-0.161249
3.41927	-0.0743932	-1.23175	-0.161249
3.41927	-0.0743932	-1.23175	-0.161249
-0.641586	-0.176091	-1.23172	-0.276151
-1.11571	-0.455256	-1.23146	-0.268976
-4.80281	-0.557813	-1.23138	-1.32773
0.335558	0.0852398	-1.23118	-0.324401
-0.31554	-0.818966	-1.22986	-0.397186
-1.09588	-0.538676	-1.2294	-0.407337
0.91961	2.04495	-1.22914	0.312559
2.75354	5.57342	-1.22854	1.1051
-0.0254653	1.40622	-1.22824	-0.58272
0.121191	-0.442205	-1.22801	0.455728
-0.427606	2.65408	-1.22516	-0.468538
-3.74872	-0.673112	-1.22485	-1.76473
-1.15362	-1.20157	-1.22437	-0.012269
1.41251	4.50673	-1.22435	0.388825
-0.547503	1.00585	-1.22413	-0.207777
1.49003	0.509202	-1.22337	1.21451
0.995597	3.33718	-1.22315	0.652743
-1.6195	-1.00935	-1.22276	-0.55761
-2.06485	-0.704924	-1.22229	-0.682663
-1.48002	-0.256667	-1.22209	-1.04932
2.01402	2.31217	-1.22145	1.34878
1.10576	1.59954	-1.22125	0.652204
-2.60096	-0.0378862	-1.22087	-0.802623
1.60047	2.90222	-1.21969	0.551078
1.29839	1.65218	-1.21964	0.0500787
1.29839	1.65218	-1.21964	0.0500787
1.73154	1.65218	-1.21964	0.0500787
1.73154	1.65218	-1.21964	0.0500787
-3.39924	0.177413	-1.21908	-0.720149
3.44304	6.41508	-1.21889	1.09391
-0.514412	2.81446	-1.21804	-0.194145
-2.88205	-0.598222	-1.21723	0.0442652
-4.65687	-0.27836	-1.21661	-0.564928
-1.49852	0.148886	-1.21628	-0.474635
-1.75343	-0.367316	-1.21624	-0.52109
1.23777	1.63073	-1.21558	1.07141
-1.02119	-0.637375	-1.2154	-0.515064
-0.800877	-0.010967	-1.21533	-0.866117
-2.76911	0.302125	-1.2152	-0.57203
0.394334	2.4364	-1.21435	0.338854
-4.14077	-0.989799	-1.21414	-1.24938
-2.27798	1.20825	-1.21403	-0.445362
-2.27644	-0.893657	-1.21344	-0.63366
1.91458	1.61001	-1.21334	0.293546
2.11849	5.16482	-1.21328	0.668384
-0.215825	2.13197	-1.21311	-0.750712
-1.52277	-0.408188	-1.213	-0.371824
-0.331004	-0.0208657	-1.21163	-0.153177
3.21175	5.82143	-1.2113	1.45077
-4.31653	-0.663345	-1.21073	-0.932409
-2.04038	0.622539	-1.21038	-0.286698
-2.21727	0.0652886	-1.21004	0.10604
-2.49397	-0.568197	-1.20976	-0.967708
0.184945	2.38761	-1.20975	-0.866475
-3.46145	-0.475604	-1.20958	-1.22488
-0.699333	-0.265309	-1.20944	-0.227937
1.54243	1.49875	-1.20931	-0.388792
-0.333398	0.687	-1.20874	1.57234
0.013651	2.52969	-1.2082	-0.188908
0.487345	0.790484	-1.20819	1.54666
-3.55106	-0.620708	-1.20755	-1.63161
-1.26742	-0.37944	-1.20676	-1.1997
-3.54199	-0.749038	-1.20671	-2.2215
3.18998	4.50964	-1.2061	0.259862
-1.87009	-0.606886	-1.20599	-1.30631
-2.81437	-0.261386	-1.20596	-1.97703
1.75215	1.93435	-1.20578	-0.304347
-3.54806	-0.215839	-1.20554	-1.62512
2.80424	4.25927	-1.2037	0.923152
-1.9437	-0.688809	-1.20353	-0.717745
0.559051	2.3569	-1.20351	0.882113
1.7248	1.66839	-1.20341	0.349615
-1.60708	0.163393	-1.20299	-0.891945
-0.616533	1.14621	-1.2029	-0.299325
0.807658	2.27822	-1.20235	0.343089
-1.25822	-0.420247	-1.20231	-0.329995
-1.40355	-1.0495	-1.20171	-0.314572
2.65821	2.65701	-1.20161	0.176889
0.0285757	-0.181646	-1.2016	0.48048
-3.1777	-0.972449	-1.20125	-1.35772
-1.9012	0.797648	-1.20125	-0.0528786
0.472906	1.73733	-1.20088	-0.591653
3.51535	6.01458	-1.20087	1.95439
-1.12459	-0.143573	-1.20081	-0.0107619
-0.253631	-0.122872	-1.20046	-1.03081
0.0439442	1.6644	-1.19937	-1.009
0.389942	2.55996	-1.19881	-0.27694
-3.75108	-0.526353	-1.1985	-0.770874
0.298161	1.77804	-1.19835	0.609336
0.298161	1.77804	-1.19835	0.609336
1.70897	1.77804	-1.19835	0.609336
1.70897	1.77804	-1.19835	0.609336
-1.80696	-0.168397	-1.19834	-0.959064
2.01797	2.55132	-1.19803	0.848681
2.30157	2.08962	-1.19759	0.0279807
-2.41456	-0.308871	-1.19741	-0.534937
-1.37283	-0.0830794	-1.19574	-1.59599
-1.37283	-0.0830794	-1.19574	-1.59599
-0.436047	-0.0830794	-1.19574	-1.59599
-0.436047	-0.0830794	-1.19574	-1.59599
-4.33504	-0.77428	-1.19567	-0.978434
-0.197068	-1.50353	-1.1944	0.210393
-3.52306	-0.108873	-1.19295	-1.11766
-3.52306	-0.108873	-1.19295	-1.11766
-1.78824	-0.108873	-1.19295	-1.11766
-1.78824	-0.108873	-1.19295	-1.11766
-0.592953	0.43709	-1.19273	0.771088
0.230496	1.4504	-1.19202	0.416413
-1.19759	-0.184181	-1.19192	-0.3795
-2.85367	-0.614162	-1.19191	-0.649157
0.733209	-0.599391	-1.19172	0.877845
-2.05869	-1.11487	-1.19144	-1.36633
-1.50487	-0.237157	-1.19121	-0.0916569
1.63072	2.33596	-1.19102	0.469468
0.32366	1.26451	-1.19066	-0.608943
-1.32337	0.179551	-1.19018	0.854096
-0.0278901	-0.617998	-1.18997	0.268436
-1.32767	-1.02573	-1.18989	-0.752544
2.11245	2.62987	-1.18975	0.0601227
-2.88118	-1.45344	-1.18962	-0.769296
-1.34996	0.185856	-1.18958	-1.44787
-0.0224849	-0.206292	-1.18879	0.029917
0.044484	2.55959	-1.18833	-0.838172
-1.02882	-0.241413	-1.18829	-0.0136687
-0.68419	0.312224	-1.18828	0.104641
-0.68419	0.312224	-1.18828	0.104641
1.71136	0.312224	-1.18828	0.104641
1.71136	0.312224	-1.18828	0.104641
0.369962	-0.22221	-1.18788	-0.760327
2.21767	4.71322	-1.18741	0.788162
-1.33831	-0.935126	-1.18734	-0.457884
1.34581	2.41356	-1.18716	0.062381
-2.09129	-0.898045	-1.18677	-0.603742
2.22816	4.3926	-1.18673	0.537591
2.22816	4.3926	-1.18673	0.537591
2.52919	4.3926	-1.18673	0.537591
2.52919	4.3926	-1.18673	0.537591
-0.483346	0.248488	-1.18656	0.545627
-3.96801	-0.413281	-1.18653	-1.4332
1.68094	2.80231	-1.18645	0.680006
1.68094	2.80231	-1.18645	0.680006
2.94182	2.80231	-1.18645	0.680006
2.94182	2.80231	-1.18645	0.680006
-1.33764	-0.402786	-1.18524	-0.774892
-3.88908	-0.347142	-1.18439	-1.81097
-3.67107	-0.347142	-1.18439	-1.81097
-1.42149	-0.423665	-1.18359	-0.797384
0.84022	2.71254	-1.18313	0.778586
-3.32332	-0.232175	-1.18274	-0.835661
-1.1248	-0.265663	-1.18198	-0.331216
-1.77344	-0.0714609	-1.1815	-0.516428
-0.861242	1.31742	-1.18104	-1.36855
0.0252756	-0.0661699	-1.18068	-0.358479
0.0616703	1.0523	-1.18031	-0.566757
0.412261	0.203449	-1.18014	-0.38951
-0.695789	-0.477257	-1.1801	0.319555
-1.38773	-0.96848	-1.18001	-1.72047
-1.27084	-0.300318	-1.17931	-0.43471
-0.0171939	-0.700183	-1.17863	-0.34065
-2.83157	-0.551993	-1.17726	-1.65424
0.682327	2.13252	-1.1759	0.393237
-0.601282	-0.378294	-1.17554	-0.0735769
-3.1429	-0.472362	-1.1754	-0.660708
1.29448	2.23291	-1.17502	1.27352
2.30752	5.14551	-1.17413	0.191776
1.84879	3.146	-1.17365	0.469253
-3.60986	-0.0728066	-1.17354	-1.51434
-2.22879	-0.0150249	-1.17347	-0.0784916
-2.7909	-0.539426	-1.17272	-1.23486
2.38507	2.59905	-1.17246	0.10073
1.59283	1.80953	-1.17199	0.314462
-0.642755	0.164737	-1.17124	-0.841687
-1.93028	-1.06617	-1.17104	-0.192137
0.574817	1.2631	-1.17086	-0.154505
-2.50485	-1.28451	-1.17075	-0.126489
-1.08249	-0.208034	-1.17064	0.207846
1.00818	0.0404428	-1.17052	0.430689
-0.647931	0.0828368	-1.17012	0.173301
1.48193	2.23931	-1.16996	1.13918
3.18496	6.41733	-1.16966	1.2332
1.01269	2.2752	-1.16935	0.866079
0.417336	0.545113	-1.16904	1.77854
-0.210645	1.88587	-1.16861	-0.126847
-0.210645	1.88587	-1.16861	-0.126847
-0.210645	1.88587	-1.16861	-0.126847
0.251225	1.88587	-1.16861	-0.126847
0.251225	1.88587	-1.16861	-0.126847
0.251225	1.88587	-1.16861	-0.126847
0.911919	1.88587	-1.16861	-0.126847
0.911919	1.88587	-1.16861	-0.126847
0.911919	1.88587	-1.16861	-0.126847
-0.962098	0.127832	-1.16853	-0.0724634
-1.69232	-0.00358224	-1.16768	-0.125161
-2.0682	-0.576838	-1.16645	-0.328705
0.655154	2.61759	-1.1664	0.0258274
-0.929584	-0.0707999	-1.16594	-1.02109
-4.92101	-1.02926	-1.16557	-1.98302
-2.4403	-0.865394	-1.16554	-1.51398
-0.827314	-0.730475	-1.16455	-0.333009
0.250415	2.55902	-1.16441	-0.731628
-3.11224	-0.580123	-1.16431	-1.6677
1.09424	1.92469	-1.1642	0.042832
-3.19379	0.711074	-1.1641	-1.14815
-2.37201	-0.688059	-1.16351	-0.655004
1.31577	1.36085	-1.1635	-0.719505
-1.96304	-0.886404	-1.16335	0.29656
1.27123	2.72775	-1.16313	0.489916
-0.953315	-1.5077	-1.16249	-1.23891
-4.33838	-0.0677804	-1.16165	-2.22875
-3.07723	-0.626375	-1.16161	-0.963297
-0.0833913	-0.79465	-1.16161	0.18313
1.18991	0.182792	-1.16154	0.0892506
-1.32516	-0.699104	-1.16034	-0.396397
-1.11871	-0.677037	-1.16001	-0.203006
-2.11982	-0.183124	-1.15827	-0.902671
-0.0312288	-1.32547	-1.15807	-0.744687
0.357019	0.817909	-1.15779	1.13972
-2.30906	-0.368749	-1.15766	-0.459245
-1.85243	-0.317955	-1.15726	-0.48999
-0.129897	0.235283	-1.15712	0.312523
1.33262	0.226664	-1.15675	1.14826
0.387805	2.81371	-1.15609	-0.136103
-3.55453	0.554153	-1.15536	-0.500752
2.51338	2.69332	-1.15491	-0.221157
-1.69018	-0.0376864	-1.15436	-0.982812
0.777883	2.94475	-1.15407	-0.0469935
-1.3967	-0.507085	-1.15391	0.0830458
-1.54928	-0.478073	-1.15383	-0.912429
0.680613	0.180897	-1.15366	-0.378963
-1.9002	-0.38645	-1.15312	0.323716
-1.48786	0.494055	-1.1521	-0.0329315
0.163619	-0.0465279	-1.15199	0.831211
2.89537	2.48265	-1.15164	0.396501
-0.919869	1.4015	-1.15159	-0.484787
1.25637	-1.07708	-1.15158	0.637281
0.86743	3.05555	-1.1512	0.124047
-1.84333	-0.401353	-1.15084	-0.575223
-3.23551	-0.204573	-1.1506	-2.0025
1.13577	2.78009	-1.15034	0.803803
-0.416089	0.753953	-1.1502	1.162
1.89083	3.50934	-1.14877	0.141015
0.685795	-0.902828	-1.14809	0.327484
-3.16117	-0.107307	-1.1477	-1.17186
-0.662042	-0.42437	-1.14768	-0.0441605
2.63678	3.49545	-1.14756	0.880463
-0.125503	-0.597936	-1.14753	0.952211
-2.21724	0.038062	-1.14667	-0.858296
-1.50673	-1.05812	-1.14615	-0.595563
-4.39089	-0.352698	-1.14613	-2.26749
-3.36354	0.901969	-1.14579	-0.515889
-1.83506	-1.11259	-1.14564	-0.456987
-0.747973	-0.404771	-1.1452	-1.33993
0.840982	2.72559	-1.14498	1.0039
-0.550902	-1.1303	-1.14418	-0.403966
-1.75095	-0.333937	-1.14373	-1.15654
-1.91464	-0.908693	-1.14369	-0.573968
-1.88083	0.0510691	-1.14334	-1.60305
-1.65035	-0.625405	-1.14329	-0.291684
-0.848272	0.0786048	-1.14292	0.86615
0.572148	3.2412	-1.14226	0.773239
-0.812729	-0.113944	-1.14179	-1.1301
-3.01515	0.103758	-1.14174	-0.570129
0.614517	-1.33559	-1.14163	-0.0163585
2.26502	4.10204	-1.14154	0.560979
-3.94985	-0.579947	-1.14081	-0.508966
-2.31862	-0.764844	-1.14048	-1.57098
-1.8827	0.0901567	-1.13872	-0.712223
-3.72613	-0.817533	-1.13792	-1.60273
-1.22998	-0.614382	-1.13737	-1.05373
2.80918	2.85006	-1.13721	0.718391
2.5965	4.25766	-1.13714	0.359409
-3.38799	0.386737	-1.13678	-1.1992
-2.56234	-0.792578	-1.13652	-0.14109
0.262398	1.46967	-1.13632	-0.257532
-2.51912	0.0439695	-1.1357	-0.217175
-4.29934	-0.683077	-1.13504	-1.99127
-1.33714	-0.896986	-1.13497	-0.891945
-2.63675	0.00708842	-1.13494	-1.15389
-1.49228	-0.113392	-1.13479	-0.345636
-2.10401	-0.617557	-1.13417	-0.740812
-3.21817	0.207307	-1.13415	-0.824182
0.828981	-0.0153989	-1.1341	-0.479982
-1.90295	-1.14928	-1.13369	-0.896967
0.134482	-0.609906	-1.13359	-0.776757
-3.49661	-0.570842	-1.1334	-1.05746
-2.16815	-0.129022	-1.1323	-0.209139
-1.99402	-0.701507	-1.13171	-2.06295
2.96287	4.98876	-1.13106	1.74489
-2.45334	-0.416698	-1.13048	-1.0896
2.9924	4.01417	-1.12963	0.653065
-1.36077	-0.590484	-1.12917	-0.0623479
2.06605	2.21239	-1.129	0.491566
2.65747	5.21257	-1.12868	1.44116
-0.527414	-0.661295	-1.12863	-0.33057
-0.944493	-0.598245	-1.12861	-0.852055
-0.445837	0.411472	-1.12847	-0.763663
-3.29077	-0.784993	-1.12838	-2.23054
-0.333556	2.20359	-1.12784	-0.171293
-1.69206	-0.688676	-1.1265	-0.595384
2.60097	3.42446	-1.12565	0.482168
-1.66974	-0.75865	-1.12555	-0.242466
-0.242476	0.463435	-1.12496	0.155006
-0.932592	0.183873	-1.12447	-0.267936
-0.977847	-0.80338	-1.12336	-0.935244
-2.09829	-0.519938	-1.12272	-1.24788
-0.977883	-0.0102839	-1.12225	-1.03178
-0.383601	-0.439382	-1.1217	1.68043
-0.778753	-0.373069	-1.12131	-1.6752
-1.65959	0.368969	-1.12056	-0.915908
0.00400823	2.19226	-1.11991	-0.464699
-3.46796	-1.41305	-1.11987	-1.85829
-1.86636	-0.788279	-1.11923	-0.0768057
0.89515	1.30655	-1.11908	0.547993
-0.569212	-0.262179	-1.11891	0.648832
0.289673	1.40245	-1.11884	0.0800317
-2.59021	-1.21559	-1.11874	-0.266393
0.494502	1.24804	-1.1183	-0.810585
-0.980254	-0.170446	-1.11818	-0.244727
-0.509706	1.59304	-1.11793	-1.75408
0.254258	0.39873	-1.11758	1.07134
1.38201	-0.137114	-1.11706	1.24952
-1.87681	-0.956378	-1.11683	-0.798497
-1.6279	0.958318	-1.11641	-0.00172191
-1.34256	-0.354749	-1.11641	-0.758319
-0.614634	-0.000253637	-1.1163	-1.11346
-1.62925	-0.840483	-1.11629	-0.586595
-2.17618	-0.545732	-1.11569	-0.760148
0.104848	-0.216874	-1.11466	-1.36676
-1.99719	0.739206	-1.11417	0.277942
-0.857299	0.382592	-1.11359	-1.04986
-1.70465	-0.921171	-1.11354	-0.0211301
-1.46097	0.178338	-1.11351	-0.677784
-2.13502	-0.838632	-1.11295	-1.15884
-1.385	-0.329044	-1.11284	-1.27102
3.20797	5.76261	-1.11269	1.29182
-2.37481	-0.988146	-1.11208	-0.801402
-0.672302	0.443967	-1.11185	0.265925
2.28929	4.61352	-1.11154	0.729511
1.28252	1.37348	-1.1111	0.623758
-1.2335	-1.28078	-1.111	-0.508859
-0.588398	0.353205	-1.11077	0.806674
-0.799639	0.494674	-1.11045	-1.37099
-0.435029	0.49183	-1.11045	0.217461
-2.89121	0.18524	-1.11014	-0.576408
-4.60441	-0.370181	-1.10991	-3.2192
-3.09428	-0.370181	-1.10991	-3.2192
-2.43659	-0.789336	-1.10961	-1.38204
-1.44803	-0.992952	-1.10915	0.251396
-0.480542	-0.285834	-1.10914	0.54742
-1.91276	-0.0906418	-1.10911	-1.17459
-0.282138	2.67989	-1.10867	0.0288415
-2.16776	-0.32038	-1.10865	0.0137733
-1.42156	-0.350936	-1.10858	0.503081
-1.32597	-0.446635	-1.10806	-0.188693
-1.48454	-1.54718	-1.10794	0.164692
0.176046	1.85587	-1.10704	0.225065
-1.7157	-0.378338	-1.10701	-0.554956
-3.98319	-0.0163911	-1.10694	-2.14735
-1.72855	-0.347142	-1.10682	0.350979
-1.05543	-0.994649	-1.10656	-0.4313
-0.798772	-1.029	-1.10584	-1.27399
1.97147	3.14656	-1.1058	0.0619159
-0.938365	-0.316874	-1.10572	-1.14471
1.68618	3.14832	-1.10565	0.250106
-3.40204	-1.0663	-1.10529	-2.21533
-1.51804	0.0198751	-1.10512	-0.394782
-1.34103	-0.457086	-1.10442	-0.0994046
-0.834995	-1.28111	-1.10352	-0.881076
-2.21878	-0.23493	-1.10313	-0.271451
1.73063	2.70262	-1.10308	-0.120856
0.0905785	2.80487	-1.10229	-1.39757
-2.74658	-0.00781601	-1.1021	-1.43011
-1.19435	-0.605144	-1.10186	0.354423
1.41702	3.06056	-1.10181	0.0758348
-2.73649	-0.44593	-1.10149	-1.40005
-1.58624	-0.707194	-1.1012	-1.5679
2.09208	4.64031	-1.10082	0.387211
2.05008	1.67414	-1.10066	0.98306
2.16196	5.16764	-1.10062	1.05699
-2.03343	-0.968061	-1.1006	-1.28414
-2.11131	0.615176	-1.10059	-0.414369
2.0285	3.24045	-1.10025	0.481736
-5.13848	-0.791254	-1.09984	-2.2878
-0.539339	-0.427434	-1.09927	-1.17423
-0.598521	-0.893172	-1.09885	-1.03156
0.245112	0.077259	-1.09878	-0.312275
-1.39655	-0.453492	-1.09851	-0.591724
-0.352474	-0.521613	-1.09823	-0.339252
-1.14163	-0.0928244	-1.09793	0.427139
-3.0606	-0.598509	-1.09761	-0.355718
-0.548431	0.269917	-1.0975	-0.66444
1.44969	2.57103	-1.09741	0.478293
2.02732	2.68091	-1.0972	0.0817176
-0.985543	0.0302145	-1.09694	-0.553735
-2.54303	-0.338701	-1.09661	-0.224529
-0.107247	0.823111	-1.0966	0.840573
-0.709907	-0.328802	-1.09637	-0.631292
-1.00415	0.496966	-1.0951	0.118379
-1.78677	0.382835	-1.09472	-0.684814
-0.783835	1.67059	-1.09455	-1.5891
-0.783835	1.67059	-1.09455	-1.5891
-1.50785	0.0511579	-1.09421	-1.25516
-4.49761	-0.626706	-1.09408	-1.7374
2.07209	0.637397	-1.09398	2.10308
-2.78253	-0.14807	-1.09364	-0.615115
1.27049	3.0457	-1.09331	1.05093
-1.8308	-0.52223	-1.09275	-0.895784
-1.97087	-0.0303238	-1.09262	-1.66673
-0.308178	0.366279	-1.09223	0.019048
0.305203	-0.819384	-1.0922	0.773671
1.59179	2.39248	-1.09216	0.670177
-0.543756	0.937882	-1.09215	0.202107
-1.36502	-0.269961	-1.09192	-0.429471
-2.75846	-1.06945	-1.09124	-1.34036
-2.48698	-1.02534	-1.09054	-1.33422
-1.45623	1.10303	-1.09054	-1.04634
-1.89973	-1.17123	-1.09046	-1.39847
0.0960008	1.0517	-1.09042	-0.520553
-2.47246	-1.03246	-1.09025	-1.45658
1.19155	1.24743	-1.09023	-0.43966
-1.89368	0.135239	-1.08912	-0.819339
1.56483	2.3782	-1.08787	1.49203
-1.92735	-0.662882	-1.08746	-0.219004
0.643273	4.24633	-1.08664	0.217354
0.779155	2.50882	-1.08662	0.752148
-1.12022	-0.738456	-1.08653	-0.716276
0.864903	1.71204	-1.08629	-0.0972893
-0.322514	0.710831	-1.08621	-1.00756
-0.179325	-0.543725	-1.08608	-1.46993
-0.808333	-0.299789	-1.08554	-0.328202
-1.64742	-0.818305	-1.08551	-1.24676
-0.688218	0.402566	-1.08504	0.437683
-1.25802	0.064848	-1.08485	0.230087
-0.640838	-0.0351519	-1.08405	-0.28372
2.3292	3.64148	-1.08394	1.14843
-4.13437	-0.820156	-1.08333	-1.18449
-2.75282	-1.03389	-1.08294	-0.881434
-1.97844	-0.506975	-1.08233	-1.01165
-0.29818	0.278316	-1.08198	-0.961179
1.77908	2.48137	-1.08169	1.25778
-1.68895	-0.548135	-1.08112	-0.562057
-0.910227	-0.7564	-1.08071	-1.08688
-0.421798	-0.829879	-1.08057	-0.14898
-3.59514	-1.18486	-1.08017	-0.817903
-2.99808	-1.31965	-1.07994	-1.18571
-1.56919	-0.350958	-1.0799	-0.288131
0.367953	-0.193263	-1.07924	0.96473
-2.0461	-1.1487	-1.07915	-1.06919
-0.0799826	2.27194	-1.07873	-0.543655
-3.41786	-0.558583	-1.07868	-1.10858
-1.83683	-0.623553	-1.07856	-0.50667
-3.62612	0.0355925	-1.07847	-0.451319
1.11615	0.411098	-1.07842	0.965159
-3.13619	-0.38235	-1.07839	-1.41756
0.23549	1.96451	-1.07828	0.503727
1.16407	1.9881	-1.07785	-0.112713
-3.56758	-0.819649	-1.07743	-1.56898
-3.16102	-0.363171	-1.07739	-1.75063
-2.52566	-1.05347	-1.07707	-0.959315
-2.19213	0.0575726	-1.07641	-1.68553
-0.237351	-0.662728	-1.07623	0.044661
0.491014	1.59414	-1.07614	-0.235506
-3.39739	-0.772627	-1.07594	-0.790137
-1.447	-0.0308976	-1.07542	-0.297207
-1.8214	-0.41855	-1.07452	-1.06643
-0.0353428	2.23012	-1.07439	0.00832205
-1.35232	0.376289	-1.07431	-0.519046
-1.58547	-0.404639	-1.07413	-0.775574
-1.34965	-0.067251	-1.07333	-0.936141
-1.13964	-0.90554	-1.07326	-0.489451
-3.55534	0.0595349	-1.07304	-1.1145
-2.84718	-0.310062	-1.07269	-1.33551
-0.515525	-0.0672288	-1.07256	1.06184
-3.43161	0.146946	-1.07205	-1.99902
-2.38704	-0.0615843	-1.07195	-0.283145
-0.866574	-1.3396	-1.07188	-1.94489
-0.359605	-0.918679	-1.07135	-0.675345
-0.287737	-0.537882	-1.07104	-0.917846
-1.99466	-0.719144	-1.07083	-0.850978
-4.86447	-1.38772	-1.07058	-2.39488
-1.26977	-0.153868	-1.07028	-0.787304
-1.27442	-0.369035	-1.07018	-0.456842
-3.80936	-0.572231	-1.06971	-1.59871
0.954043	2.21393	-1.06891	0.17879
0.0791808	0.400912	-1.06846	0.351697
1.3321	1.73062	-1.06819	0.588531
-2.77828	-0.641476	-1.06805	-1.0905
-0.241935	-1.16116	-1.06787	-1.04089
1.90633	2.07352	-1.06776	1.25325
-2.36745	-0.174923	-1.06742	-0.470977
0.72192	0.220269	-1.06728	0.503546
1.06151	2.30915	-1.06684	1.07938
-3.1563	0.903247	-1.06664	-1.19586
-1.73323	-0.585965	-1.0661	-0.265747
-1.19577	0.100209	-1.06602	-0.829705
1.03093	2.21989	-1.06556	1.41099
-1.69894	-0.613632	-1.06543	-1.1903
-1.44541	-0.271218	-1.06496	0.61547
-2.30529	-0.223246	-1.06486	-2.0369
-1.47592	0.328361	-1.06474	-1.0891
0.630637	3.0916	-1.06443	0.462221
-1.70434	-0.991541	-1.06388	-0.837311
-1.83872	-0.561936	-1.0633	-0.624476
1.30936	0.0839606	-1.0632	1.12411
1.78795	2.28399	-1.06249	0.429936
0.19602	0.957655	-1.06229	-0.0546003
-4.54922	-0.998926	-1.0618	-1.90177
-3.90305	-0.154264	-1.06179	-1.22714
0.611193	2.68077	-1.06145	0.275574
-2.14638	-0.678447	-1.06131	-0.0973609
-1.41762	-0.0698521	-1.06072	0.608297
-1.41762	-0.0698521	-1.06072	0.608297
-1.41762	-0.0698521	-1.06072	0.608297
-1.2567	-0.0698521	-1.06072	0.608297
-1.2567	-0.0698521	-1.06072	0.608297
-1.2567	-0.0698521	-1.06072	0.608297
-0.176321	-0.0698521	-1.06072	0.608297
-0.176321	-0.0698521	-1.06072	0.608297
-0.176321	-0.0698521	-1.06072	0.608297
-2.05457	-0.306689	-1.06062	-1.06155
-2.95225	-0.824014	-1.0606	-0.526293
-3.9713	-0.882679	-1.06045	-2.19345
-1.77983	-0.313833	-1.06041	0.225497
-3.18131	-0.440109	-1.06005	-0.574686
-2.32748	-0.441829	-1.05925	0.491637
-0.478444	-0.770818	-1.05903	1.07877
1.52743	1.52073	-1.05891	0.400915
-2.18604	-1.08894	-1.05888	-0.533862
0.800494	2.7332	-1.05868	1.15765
0.309431	1.08735	-1.0583	-0.027516
-1.99253	-0.454153	-1.05816	-0.251935
-0.14001	3.24761	-1.05789	-1.28009
0.500613	2.42425	-1.05764	0.103205
-1.06835	0.839778	-1.05712	0.0148869
-4.10026	-0.240134	-1.05672	-1.60793
-4.10026	-0.240134	-1.05672	-1.60793
-3.44798	-0.240134	-1.05672	-1.60793
-3.44798	-0.240134	-1.05672	-1.60793
-1.91712	0.235107	-1.05655	0.11856
-0.357458	2.41647	-1.0561	0.407373
0.613578	0.577786	-1.05542	2.00192
1.2542	2.34568	-1.05519	1.40776
-1.3832	0.00267875	-1.05396	-0.815643
0.284776	0.895288	-1.05376	1.10334
-0.514503	-0.073997	-1.05356	-0.0308878
-2.66693	-0.915373	-1.0535	-2.036
-2.02348	-0.4303	-1.05328	-2.09308
-2.94467	-0.0149583	-1.05278	-1.57683
0.755382	4.4227	-1.05258	-0.616226
0.404471	0.0120702	-1.05195	-0.242502
-0.128577	-0.0299925	-1.05171	-0.273604
-2.02124	-0.863896	-1.0515	-1.25821
-0.126142	-0.131138	-1.05126	1.27722
-2.10993	0.569805	-1.05125	-0.645928
-0.894147	-1.24899	-1.05107	-1.2821
-0.520003	1.39952	-1.05076	-1.01635
-1.01569	0.224172	-1.05073	-0.441847
0.409059	2.18682	-1.05063	-0.793437
3.00317	4.66002	-1.04892	1.55932
-0.866138	-0.0249014	-1.04853	-0.333224
-2.4099	-0.246615	-1.04814	-0.804523
0.181882	-0.0232038	-1.04745	-0.223776
-2.62248	-0.303295	-1.04722	-0.605393
1.06284	-1.47974	-1.04718	1.09341
1.36774	1.65666	-1.04692	0.325688
-0.411589	-0.0669197	-1.04671	-0.307933
-0.740491	0.067736	-1.04669	0.172764
-0.457416	-0.387024	-1.04668	-1.20497
-2.60143	-0.386935	-1.04665	-0.544659
-1.79878	-0.402016	-1.04645	-0.520804
-1.03179	0.260812	-1.04523	0.505089
-1.35347	-0.526155	-1.04492	-1.93599
0.337812	-0.209623	-1.04293	1.93871
-4.20032	-0.32933	-1.04258	-0.660994
0.945533	2.26091	-1.04246	0.273027
-1.13362	0.364294	-1.0424	0.318012
-0.530846	-0.675559	-1.04217	-0.0748313
1.02066	1.89749	-1.04168	-0.432378
-3.45355	-0.433343	-1.04153	-1.51448
-1.98807	0.205367	-1.04119	-1.91343
1.33059	1.44008	-1.04109	0.947904
0.559612	0.578888	-1.04107	1.00426
0.688338	2.71393	-1.04078	-0.451927
-1.37041	-0.554307	-1.03996	-1.53292
-4.10026	-0.988079	-1.03989	-1.98137
-4.10026	-0.988079	-1.03989	-1.98137
-3.44798	-0.988079	-1.03989	-1.98137
-3.44798	-0.988079	-1.03989	-1.98137
-2.09395	-0.583407	-1.03945	-1.76294
0.0932626	-0.396658	-1.03923	0.603489
-1.61612	-1.27185	-1.03914	-0.0920147
-0.633574	-0.466742	-1.03908	-1.05072
-3.46091	-0.991584	-1.03842	-0.299146
0.0679806	1.22891	-1.03768	-1.0264
-3.6802	0.0676472	-1.03681	-2.23607
-2.50752	-0.31877	-1.03559	-0.402315
1.47118	-0.0516207	-1.03544	0.787444
-2.59811	-0.488853	-1.03511	-0.877847
-0.178108	-0.760766	-1.03412	0.512515
0.259247	0.0954476	-1.03409	-0.361601
-0.484671	-0.202392	-1.03386	-0.216135
-1.13269	-0.279838	-1.03347	-0.728078
-1.43944	-0.795223	-1.03324	-1.66985
-2.80835	-0.274965	-1.03221	-0.774532
-1.34854	-0.544541	-1.0321	-0.455802
-3.20477	-0.340265	-1.03161	-1.60714
-2.12521	-0.340265	-1.03161	-1.60714
-2.19678	-0.18793	-1.03141	0.173265
-3.0597	0.500868	-1.03087	-0.728581
-2.71128	0.390662	-1.02983	-1.37408
-3.49635	-0.116171	-1.02946	-1.01983
-1.12919	-0.681776	-1.02924	-0.433811
-2.79395	-0.0430661	-1.02911	-0.6992
-1.64506	-0.101642	-1.0291	-0.799966
-1.05835	0.262334	-1.02846	-0.331898
-4.8	0.207747	-1.02841	-1.93757
-0.664432	0.112753	-1.02721	0.785222
-2.40841	-0.900314	-1.02713	-0.606935
1.53124	2.16321	-1.02701	1.26244
-1.11198	-0.52417	-1.02686	0.106613
1.76885	3.61338	-1.02673	0.34994
0.329701	1.20461	-1.02624	0.00301163
-2.87026	-0.946104	-1.02592	-1.43036
-0.380454	2.37308	-1.02583	0.135672
-0.380454	2.37308	-1.02583	0.135672
-3.20396	-0.364735	-1.02556	-1.76714
-0.276715	2.33657	-1.02446	0.0874931
-1.20488	-1.64209	-1.02413	-0.530848
-0.816051	-0.192758	-1.02407	-1.49106
-2.94717	-0.73268	-1.02386	-1.57873
-1.41358	-0.623994	-1.02356	0.132407
2.35698	4.73021	-1.02346	0.66232
-1.8801	0.390022	-1.02331	-0.836343
-3.15343	0.0834534	-1.02319	-0.74605
1.29984	3.62341	-1.02311	0.0628841
-1.82868	-0.261871	-1.02197	-0.503763
-3.10614	0.863829	-1.02057	-1.18962
-1.72963	-0.767225	-1.0205	-1.11116
0.40022	0.107198	-1.02004	0.597785
-0.708283	-0.539448	-1.01979	-0.402172
0.731741	1.94427	-1.0195	-0.441955
-0.479047	0.979989	-1.01943	-1.26223
-1.75723	-0.34785	-1.01865	-1.00695
-0.0454576	-0.371327	-1.01815	0.259826
-3.91526	0.0271489	-1.01739	-1.44966
-1.53972	-0.178053	-1.01728	-0.62218
-2.03565	-0.146593	-1.0172	0.0634587
0.0115133	0.0511579	-1.01699	-0.0221698
-0.106444	-0.727543	-1.01664	-0.763162
1.19545	2.39634	-1.01663	0.0291635
-3.88415	-0.232969	-1.01646	-1.43797
1.39246	2.74682	-1.01638	-0.0450572
-1.15265	-0.507349	-1.0163	-0.277622
-0.346217	-1.02203	-1.0159	-0.543441
0.800846	-0.650338	-1.01567	-0.761009
-1.18958	-0.219742	-1.01533	0.102273
-2.76348	0.188437	-1.01531	-1.4144
-2.98901	-0.0176037	-1.01498	-1.29979
-0.282567	-0.0173612	-1.01492	0.899404
-0.173948	1.42309	-1.01439	1.21907
0.516393	-0.95016	-1.01402	-0.159456
-0.234102	-0.179353	-1.01389	-0.313458
0.230829	0.427367	-1.01382	1.0707
-1.87863	-0.0563156	-1.01327	-0.675955
-1.69291	0.50843	-1.01315	-0.488697
-1.67102	-1.30446	-1.01304	-0.983063
-2.43205	-0.648575	-1.01303	-0.778264
-1.39235	-1.08418	-1.01265	-1.10586
-2.28579	-0.22803	-1.01252	-1.14585
1.06646	2.10196	-1.01211	0.577194
-2.29577	-0.333101	-1.01205	-1.10438
-1.181	-0.368021	-1.01163	-0.843552
-1.1966	-0.121704	-1.01135	0.109806
-1.56344	-1.03748	-1.01075	-0.0504034
-1.32307	-0.423311	-1.01062	-0.531637
-0.247198	1.74844	-1.01021	-0.0887144
-1.53869	-0.267668	-1.01008	-0.361672
0.343467	0.118154	-1.00921	1.08451
-4.64469	0.396812	-1.00877	-0.949843
-1.38834	-1.11907	-1.00841	-0.441561
-0.0655533	0.880276	-1.00749	0.687468
-0.89402	-0.346415	-1.00731	-0.835051
-1.30642	-0.124944	-1.00706	-1.10675
-4.46875	-0.542403	-1.00696	-2.13132
-1.37698	-0.780078	-1.00695	0.352236
-1.40825	-0.468947	-1.00687	-0.937863
-0.851726	0.241368	-1.00669	-1.19945
1.03578	1.83331	-1.00657	0.324684
-0.0529942	-0.848618	-1.00655	-0.456915
-3.87716	-0.597869	-1.00565	-1.52725
-1.63618	-0.770907	-1.00534	-0.0928398
-0.0764453	-0.879813	-1.00499	0.286552
-3.47058	-0.777101	-1.00489	-1.5265
-3.24825	-1.24383	-1.00478	-1.67842
-0.305822	0.633319	-1.00406	-0.399122
-1.51244	-0.123665	-1.00394	1.60664
0.797646	-0.130103	-1.00394	1.6909
-1.55523	-0.676463	-1.00383	-0.627347
0.152372	0.273401	-1.00383	-0.380325
0.248171	2.11047	-1.00377	-0.303092
-1.05955	-0.583209	-1.00346	-0.999385
-1.47706	-0.751528	-1.00287	0.282067
-1.26391	-0.0283837	-1.0028	-0.0136329
1.30245	2.17943	-1.00278	1.03816
-2.34192	-0.743107	-1.00246	-0.953682
-2.29192	-0.805563	-1.00218	-1.18718
-3.96321	-1.09602	-1.0015	-1.46311
-3.00757	-0.668504	-1.00122	-0.861596
0.0509436	0.28568	-1.00091	-0.285084
-0.510405	0.148003	-1.00022	0.695432
0.0355575	0.638103	-0.999803	0.101233
-0.720421	-0.227589	-0.999449	-0.386532
-0.677486	-0.68722	-0.999181	0.735179
0.633444	3.15392	-0.999115	0.70178
0.774775	-0.271659	-0.999115	0.381974
-1.2054	0.729129	-0.999009	-0.628351
-1.532	0.109116	-0.998798	-0.412505
-2.9858	-0.315199	-0.997382	-1.46577
-5.07809	-0.0724087	-0.997277	-1.68474
-3.69488	-0.517072	-0.997038	-2.0148
-3.68631	-0.668878	-0.996942	-1.26262
-0.131137	0.240398	-0.996453	-0.170325
-1.12298	-0.452831	-0.996263	0.53063
-4.12114	-0.574765	-0.996224	-1.62885
-1.62463	0.762639	-0.995525	0.174521
-2.24932	-0.65153	-0.995345	-0.212585
3.12759	5.54072	-0.995257	1.74184
-0.629408	0.478581	-0.994263	0.290103
-1.15652	0.322628	-0.994061	0.0203024
-0.856179	-0.489492	-0.993564	-0.301154
-3.88003	-0.517402	-0.993153	-2.51351
0.827771	2.18609	-0.992722	0.786333
-1.16815	-0.377237	-0.992147	-0.576012
-0.0212327	1.48728	-0.99209	-0.08746
-0.704655	-0.197277	-0.991736	-1.27396
1.86023	2.25712	-0.991574	1.35449
-0.716152	1.46197	-0.991325	-0.283255
0.308701	0.395599	-0.990378	-0.0102253
0.373717	0.780828	-0.989918	1.0015
-1.43973	-0.572825	-0.989908	-1.098
-1.02905	0.76103	-0.989133	-0.208064
0.418301	2.39943	-0.988933	0.61748
-0.946035	-0.655079	-0.988761	-0.454905
-1.09052	-0.0411038	-0.988291	-0.363465
-1.8419	-0.573839	-0.987976	-0.375448
-1.8419	-0.573839	-0.987976	-0.375448
-0.211871	-0.573839	-0.987976	-0.375448
-0.211871	-0.573839	-0.987976	-0.375448
-0.768881	0.565881	-0.987841	0.81765
1.18985	2.89801	-0.987449	0.717385
-0.628136	-1.13649	-0.987373	-1.20867
-2.13516	-0.25735	-0.987354	-1.06805
0.820565	0.0671844	-0.987009	1.65356
1.4409	2.3651	-0.986512	0.0148511
-1.71156	-0.510789	-0.986473	-0.571205
-1.09641	0.836294	-0.985899	-0.999278
2.93723	3.1227	-0.985823	1.15941
-2.41749	-0.147431	-0.984684	-1.20497
0.908308	-0.211628	-0.984684	0.82949
0.151279	-0.261804	-0.984206	0.0484286
1.12708	2.9046	-0.983574	-0.0561073
-1.13527	0.48451	-0.983259	0.511654
-0.379095	0.932039	-0.983057	0.759609
0.83479	2.72114	-0.982464	0.072103
-3.9829	-0.657482	-0.982253	-1.03149
-2.5546	-0.377081	-0.982149	-0.591867
1.00498	1.12333	-0.982004	1.80261
-1.36412	-0.583849	-0.981889	0.34958
-1.07758	0.0355481	-0.981861	-0.397725
0.631232	-0.76156	-0.981785	1.24647
0.296981	0.0019512	-0.981439	0.344272
-1.70942	0.0570875	-0.981057	-1.36242
1.07378	0.0570875	-0.981057	-1.36242
-3.11288	0.0171186	-0.980521	-1.88832
0.128437	0.84476	-0.980368	1.13437
-0.949659	-1.14778	-0.980339	-0.0501865
1.12825	-1.10664	-0.980253	0.606646
1.44016	1.39163	-0.980014	1.36658
-0.138549	-0.452015	-0.979822	0.0818607
-2.95719	-0.452963	-0.979431	-1.46756
-2.37997	-1.21224	-0.979431	-1.21383
-1.38708	-1.46585	-0.978847	-0.856145
-2.24559	-0.451111	-0.978818	-0.646324
-4.08043	-0.546922	-0.978493	-0.371752
-0.474607	0.0551918	-0.97809	-0.685389
-2.41929	-0.415728	-0.977593	-0.504123
-1.69239	-0.628469	-0.977555	-1.20085
-3.08418	-0.345511	-0.977076	-0.873686
-2.84537	-0.754945	-0.977037	-0.833794
0.785148	1.42866	-0.977019	-0.118202
-0.388312	-0.400252	-0.97633	1.17634
-1.24942	0.388831	-0.975334	-1.07891
-1.47613	0.038723	-0.97499	-1.22919
0.401254	2.02705	-0.973737	-0.00014555
-1.58653	-0.672186	-0.973555	-1.88803
-0.459655	0.676925	-0.973392	0.823354
-3.42429	-0.870907	-0.973306	-1.19288
-0.775384	-0.571635	-0.972866	0.113931
0.0277917	-0.224657	-0.972608	0.154612
-2.02688	-0.466962	-0.972512	-0.0157481
-1.42192	-0.547165	-0.971823	-0.83444
-2.97788	-0.85834	-0.971488	-1.23163
-1.10864	0.257637	-0.971325	-1.1517
0.806142	2.78002	-0.970999	0.496049
1.05586	2.78002	-0.970999	0.496049
-2.78848	-0.513897	-0.970426	-0.751683
-0.821594	-0.690682	-0.969689	0.40712
0.347527	-0.188833	-0.96966	-0.143062
-2.80602	-0.0180665	-0.969498	-0.594738
-2.70212	-0.766079	-0.968789	-1.49461
-2.47007	-0.987131	-0.968091	-1.05499
-1.16522	-0.437684	-0.967918	0.399876
-0.929444	0.229154	-0.967411	0.170611
0.923209	2.02566	-0.966885	0.784073
-0.49575	-0.558231	-0.966703	-0.209964
-3.14813	-0.20627	-0.966675	-0.45017
-2.58187	-0.342007	-0.966597	-1.66504
-0.222801	1.12	-0.966426	-0.933413
-1.3428	-0.300803	-0.966168	0.138576
0.694598	0.038238	-0.96609	1.05739
-0.390272	-0.207881	-0.965708	-0.51076
0.559006	1.98298	-0.965689	0.189013
-1.70408	-0.671127	-0.964876	-0.891013
-1.28522	0.685965	-0.964378	-1.53956
-1.50774	-0.729285	-0.963383	-1.20849
-1.53326	-0.985654	-0.963248	-0.894635
-0.891736	-0.696304	-0.963068	-0.312957
-2.10046	-0.215751	-0.962972	-0.475568
-1.7209	0.347209	-0.962751	0.430832
-1.88853	0.692137	-0.962416	0.280705
-1.59078	0.40261	-0.962311	0.0696278
-1.32922	2.3175	-0.962177	-0.607939
0.274289	0.416213	-0.961823	0.0231376
0.672312	2.11168	-0.961708	1.17093
-1.74498	-0.280786	-0.961402	-0.661175
-0.648203	-0.350119	-0.961326	0.0464184
1.48129	0.0586963	-0.961201	1.23256
-3.83897	-1.43047	-0.961038	-1.18453
-1.01387	-0.806907	-0.961029	0.535223
-2.76851	-0.152943	-0.960923	-1.75677
1.37686	2.02158	-0.960895	-0.00810783
-3.04812	-1.22926	-0.960799	-1.45698
-0.432621	0.539602	-0.960665	0.827587
1.24928	1.24529	-0.960559	2.2479
-0.450307	-0.327567	-0.960445	0.700633
0.168691	0.157682	-0.96034	-0.244798
-2.45252	0.471657	-0.96013	-1.03077
0.357528	1.823	-0.959842	-0.264779
-0.103204	0.746789	-0.959756	0.352129
-0.80968	-0.6398	-0.959392	0.0660413
-0.572391	2.10364	-0.959326	-0.461148
0.750047	2.90163	-0.958848	-0.747019
-2.79593	-0.343021	-0.958521	-1.28206
1.13174	2.26215	-0.958455	0.208349
-1.21894	-0.0467038	-0.957833	-0.387178
-2.13599	-0.568328	-0.957775	-1.28823
-3.09047	-0.813719	-0.957737	-1.04839
-2.12997	-1.16824	-0.957631	-0.505666
-1.28735	-0.0698965	-0.957507	-0.323826
-1.66389	0.149547	-0.957374	-1.26574
1.04213	0.821524	-0.957134	0.479943
-1.19194	-1.32335	-0.95676	-1.45432
-2.95869	-0.675978	-0.956474	-0.388396
-2.15869	-0.870553	-0.955861	-0.971655
-2.74791	0.308851	-0.955296	0.203399
-0.816235	0.917533	-0.955	-0.457381
0.677944	2.91728	-0.954311	0.544621
-0.582442	-0.464074	-0.954206	-0.00843204
-2.53747	-0.610435	-0.954053	-0.812917
0.286776	0.161849	-0.953861	0.103527
-4.06119	-0.411672	-0.953699	-2.05799
-2.79298	-0.418109	-0.953526	-1.89122
-0.520927	-0.982414	-0.95344	0.10568
-1.35381	-0.293904	-0.953297	-0.35134
1.99868	2.49823	-0.952512	1.21139
-0.718948	-0.275406	-0.952493	-0.0790282
-3.01072	-1.42635	-0.95234	-2.56585
-4.19591	-0.198974	-0.952015	-1.09072
-0.96801	0.149768	-0.951297	0.653172
-0.394068	0.606931	-0.951278	0.550506
-2.08843	0.353955	-0.951172	0.948371
-3.87837	-0.291081	-0.951086	-2.1852
-3.11798	-0.0699614	-0.950751	-1.83131
0.696391	-0.0891423	-0.950598	0.802477
0.349314	2.61977	-0.950397	-0.28243
-2.66999	-0.537464	-0.950072	-0.725388
-2.28328	-0.338921	-0.950072	-0.594989
1.45836	2.87028	-0.94989	0.982738
0.11917	0.0681544	-0.949698	1.67293
0.88132	2.783	-0.94945	0.272705
-0.111769	-0.0893848	-0.948494	0.398297
0.527818	1.87172	-0.948081	-0.0178298
0.408988	-0.0587852	-0.947976	1.10381
-0.72377	0.0843807	-0.94768	-1.01506
-1.19065	-0.660899	-0.947402	-0.632117
-0.513625	0.506535	-0.947173	0.276005
-2.50235	-0.472473	-0.947077	-1.87655
-0.947292	-0.293726	-0.946598	-0.204441
1.65097	2.57253	-0.946388	0.596853
-4.57194	-0.966782	-0.94632	-1.8725
-3.61194	-1.55778	-0.945977	-2.54637
-2.76761	0.278118	-0.945881	0.124047
-3.66646	-0.217713	-0.945584	-1.33311
-2.36303	-1.03111	-0.944828	-1.14983
-1.20475	0.203097	-0.944646	-0.0763741
-1.20475	0.203097	-0.944646	-0.0763741
-1.13985	0.203097	-0.944646	-0.0763741
-1.13985	0.203097	-0.944646	-0.0763741
-2.66486	-1.25801	-0.944321	-1.80534
-0.343776	-1.15166	-0.944225	0.0567866
-5.21978	-0.061762	-0.942971	-1.59401
-0.90871	0.258189	-0.942828	0.22808
-3.71957	-0.622252	-0.942397	-1.1752
-0.0779464	0.768415	-0.941785	1.2157
0.17987	0.978445	-0.941767	0.868087
-1.57592	-0.0812059	-0.941738	-0.786801
-0.981052	1.17053	-0.940714	-1.47474
1.42109	2.12233	-0.940101	0.547132
1.37313	3.56681	-0.939976	0.389293
-3.85968	-1.03232	-0.939757	-2.74464
-2.76356	-0.605298	-0.939172	-2.09394
0.51275	3.07832	-0.939048	-0.129718
0.17676	1.7114	-0.938704	0.509968
-1.47463	-0.636603	-0.938579	0.817865
-2.16385	-0.124635	-0.938397	-1.16713
0.262422	1.75924	-0.93725	-0.383625
-3.28605	-0.289625	-0.937058	-1.4605
-0.883288	-0.289625	-0.937058	-1.4605
-0.916404	-0.945046	-0.93613	-0.706375
-1.89164	-1.10468	-0.936025	-0.120642
-1.33487	0.695357	-0.934694	-0.533647
0.806142	2.75641	-0.934637	1.05603
1.05586	2.75641	-0.934637	1.05603
[truncated: 10,201 more rows]

## Sheet: Fig 4C
CPE	IMPREG	Neuronal Signature Score	Fibroblast Signature Score
7.6499999999999999E-2	-0.624984	-0.383255	-0.688297
0.12239999999999999	-3.90242	0.109888	-0.715166
0.12740000000000001	-2.67562	-0.708693	1.97329
0.13439999999999999	-3.41454	0.0197641	-0.23727
0.1358	-3.80721	-0.529131	0.597769
0.1368	-4.25526	-0.618305	-0.782965
0.1444	-3.94815	0.0451394	1.32614
0.1477	-3.73125	0.00869722	-0.668268
0.1497	-2.27044	-0.326553	1.71989
0.16039999999999999	-3.1979	-0.133652	-0.652115
0.16320000000000001	-2.65852	-0.023115	0.891726
0.16389999999999999	-4.33378	-0.445049	-0.348263
0.19259999999999999	-2.20764	0.650978	1.47752
0.20200000000000001	-2.14605	0.167934	0.4427
0.20649999999999999	-3.40775	0.254462	0.545215
0.20799999999999999	-3.58797	0.135879	1.8935
0.20930000000000001	0.155721	0.463457	2.15544
0.20979999999999999	-3.24247	0.272386	0.773977
0.21379999999999999	-3.30467	-0.338303	-0.518672
0.22320000000000001	-3.01187	-0.456447	0.340989
0.22819999999999999	-0.39365	0.249943	1.72276
0.22950000000000001	-2.85764	0.0584094	0.0462945
0.23080000000000001	-3.22718	-0.360172	0.809928
0.24160000000000001	-3.99537	-0.566433	-0.112774
0.24890000000000001	-1.8117	0.133145	1.70762
0.24890000000000001	-4.21044	-0.496216	0.427197
0.24970000000000001	-0.14885	0.757437	2.26785
0.25119999999999998	-2.29011	0.141237	1.59003
0.25240000000000001	-3.22479	-0.392249	0.199746
0.25750000000000001	-3.67744	-0.311209	-0.519016
0.2601	-3.76075	0.120314	-0.516777
0.26050000000000001	-4.5067	0.319433	0.0280173
0.26279999999999998	-2.21179	0.174482	0.356442
0.26500000000000001	-2.90207	-0.20724	0.273736
0.26769999999999999	-2.32663	0.361869	1.09777
0.27139999999999997	-3.91445	-0.0616065	-0.575733
0.27379999999999999	-3.06068	-0.10378	0.521646
0.27950000000000003	-2.45928	-0.333299	1.74467
0.28810000000000002	-1.35729	0.949014	1.0729
0.29330000000000001	-2.11824	-0.430455	1.79944
0.29480000000000001	-3.62474	-1.11731	0.192293
0.29880000000000001	-3.27719	-0.713697	-0.902054
0.29920000000000002	-2.40913	-0.117404	1.22875
0.29980000000000001	-1.33841	0.455719	2.07442
0.30249999999999999	-3.15926	0.658803	1.17365
0.30320000000000003	-3.60884	0.339163	0.458556
0.3034	-2.022	1.11125	1.6133
0.30359999999999998	-3.82939	-0.405696	0.298415
0.30470000000000003	-1.51618	-0.0567118	1.53818
0.31069999999999998	-1.96714	0.60801	1.36782
0.31319999999999998	-3.26725	-0.0963955	0.0630217
0.31469999999999998	-3.01944	0.242625	0.830751
0.31480000000000002	-2.71294	-0.634752	0.827459
0.31540000000000001	-4.04971	-0.579219	-0.869777
0.3216	-2.19143	0.816454	1.04753
0.32279999999999998	-1.72208	0.320975	1.1503
0.3236	-1.96586
0.32419999999999999	-2.81829	0.660171	1.72177
0.32419999999999999	-2.73687	-0.025342	1.33694
0.32419999999999999	-2.88249	-0.22166	0.869812
0.32419999999999999	-2.79363	-0.0458448	0.6784
0.32419999999999999	-2.24299	-0.201288	0.0602842
0.32469999999999999	-3.82234	-0.597428	-0.760688
0.32690000000000002	-2.12229	0.258211	1.1678
0.32750000000000001	-2.55098	0.408804	0.56709
0.3276	-1.73735	-0.861934	1.03053
0.32800000000000001	-0.121535	0.945905	-0.00986642
0.32940000000000003	-1.76548	-0.0226521	-0.523132
0.33029999999999998	-1.6623	0.530211	0.565952
0.33079999999999998	-0.727187	0.63731	2.02933
0.3322	-3.22295	0.0465501	0.527483
0.33289999999999997	-0.566149	-0.305719	1.44272
0.3332	-2.05249	-0.100628	1.44185
0.33329999999999999	-2.1954	0.231999	1.87235
0.33360000000000001	-1.31787	0.592182	1.96297
0.33400000000000002	-2.26411	-0.218727	1.51839
0.33410000000000001	#DIV/0!
0.33429999999999999	-2.08922	-0.198621	1.34093
0.33450000000000002	-2.87926	-0.434004	0.131299
0.33510000000000001	-3.78367	-0.102347	0.648495
0.3382	-3.55915
0.33960000000000001	-0.60639	0.48989	-0.23349
0.34010000000000001	-5.21978	-0.061762	-0.942971
0.34050000000000002	-3.08694	0.607592	1.09506
0.34110000000000001	-3.04305	0.679813	0.517455
0.34239999999999998	-2.40517	-0.265002	-0.0961627
0.34310000000000002	-1.61349	0.991982	1.47889
0.34310000000000002	-2.52925	-0.0829257	1.01764
0.34310000000000002	-1.73134	0.252633	0.976921
0.34310000000000002	-1.51909
0.34439999999999998	-0.484878	0.166457	1.2766
0.3478	-1.72385	-0.268352	0.407963
0.35010000000000002	-1.79412	-0.314142	1.40824
0.35120000000000001	-1.74068	0.656004	2.23427
0.35260000000000002	-1.0889	0.408717	1.24129
0.35289999999999999	-3.28962	-0.0857915	-0.827749
0.35399999999999998	0.359072	0.690108	1.85882
0.35420000000000001	-3.57057	-0.822648	-0.495946
0.35449999999999998	-0.640638	0.56006	1.53338
0.3548	-4.63843	-0.486208	-0.371239
0.35510000000000003	-1.74049	0.460084	1.07048
0.35630000000000001	-3.65685
0.35799999999999998	-1.52009	0.144873	1.0839
0.35809999999999997	-3.29413	-0.177655	-0.212103
0.3589	-1.86874	0.455697	1.22358
0.3604	-2.23213	0.527434	1.08471
0.3604	-1.89198	-0.100518	0.727911
0.36049999999999999	-1.02076	0.0282743	2.55941
0.36209999999999998	-1.04572	-0.102744	2.00676
0.36209999999999998	-1.55845	-0.119896	1.13467
0.36230000000000001	-0.351181	-0.0583001	1.11688
0.36320000000000002	-2.50248	-0.153118	1.55174
0.36399999999999999	-0.702236
0.36509999999999998	-1.67661	0.268175	2.06507
0.36599999999999999	-2.40824	-0.317426	1.18008
0.36609999999999998	-2.41842	-0.130148	1.53158
0.3664	-2.89338	-0.938365	-0.114287
0.36659999999999998	-3.14208	-0.0256067	-0.21105
0.36720000000000003	-3.74846	0.103891	-0.0530719
0.36780000000000002	-3.51772	-0.604793	-0.602738
0.36799999999999999	-3.46091	-0.991584	-1.03842
0.36840000000000001	-1.79728	0.179816	1.18535
0.36969999999999997	-2.293	0.668658	0.209938
0.37030000000000002	-1.37887	0.783649	1.42383
0.3705	-1.09394	0.221064	1.21338
0.371	-2.20345	-0.416322	0.951629
0.37159999999999999	-2.18334	-0.362156	1.50235
0.37159999999999999	-2.07057	0.179595	1.28322
0.37159999999999999	-3.23293	-0.575119	0.503531
0.37219999999999998	-0.636692	0.559598	1.81027
0.37319999999999998	-3.44095	-0.418924	0.802827
0.37340000000000001	-2.59919	0.459885	1.18007
0.37359999999999999	-3.22475	0.0952051	1.14439
0.37359999999999999	-5.07809	-0.0724087	-0.997277
0.3755	-2.75282	-1.03389	-1.08294
0.37759999999999999	-2.89854	0.196901	1.1245
0.37759999999999999	-0.570582
0.37780000000000002	-2.2759	0.3859	1.18973
0.37819999999999998	-2.61987	0.0645833	0.992853
0.379	-1.44127	-0.944626	1.42081
0.37909999999999999	-3.97518	-0.46306	-0.487784
0.38009999999999999	-2.08843	0.353955	-0.951172
0.38019999999999998	-2.99745	0.0903104	1.30078
0.38100000000000001	-1.47705	-0.0896939	1.1982
0.38100000000000001	-1.35254	-0.165289	1.08455
0.38100000000000001	-2.06823	0.24344	1.03294
0.38100000000000001	-3.1529	0.368506	0.802972
0.38100000000000001	-2.60175	-0.354727	0.740005
0.38100000000000001	-2.65006	0.166544	0.658008
0.38109999999999999	-2.12401	0.0881722	1.18406
0.38200000000000001	-0.565901	0.645665	1.23509
0.38240000000000002	-2.10595	0.570864	1.07694
0.38250000000000001	-1.3809	0.0334987	1.32851
0.38319999999999999	-1.50331	-0.0254291	1.62637
0.38350000000000001	-2.65369	0.497032	0.921209
0.38369999999999999	-3.17073	-0.405852	0.758589
0.38390000000000002	-2.54321	0.487552	1.00751
0.38479999999999998	-1.67212	0.767886	0.582947
0.38519999999999999	#DIV/0!
0.38569999999999999	-2.67223	0.179816	0.95561
0.38590000000000002	-1.67588	-0.484444	1.65915
0.38719999999999999	-1.12937	0.170337	1.63939
0.38790000000000002	-1.33479	0.749434	1.87718
0.3881	-1.78484	0.304419	1.08252
0.38879999999999998	-2.85903	-0.0362535	1.05626
0.38919999999999999	-1.91367	0.780761	-0.0672535
0.3896	-2.91676	0.406402	0.989198
0.38990000000000002	-2.98632	-0.555695	3.64e-05
0.39	#DIV/0!
0.39050000000000001	-0.793764	0.430388	2.08127
0.39050000000000001	-1.48796	-0.470291	1.69955
0.3926	-2.3102	0.508386	1.25658
0.39300000000000002	-2.87	0.19203	0.964242
0.39389999999999997	-0.21468	0.330037	1.08923
0.39400000000000002	-1.02183	0.631777	1.96671
0.39500000000000002	-2.3551	0.191016	1.38293
0.39639999999999997	-4.28282	-0.424457	-0.658288
0.39710000000000001	-3.88969	-0.812838	-0.58891
0.39750000000000002	0.293542	0.528756	2.0822
0.39779999999999999	-0.874507	0.266014	1.63072
0.39789999999999998	-2.38415	0.0185737	0.173096
0.39850000000000002	-1.86471	0.146835	0.650715
0.3987	-3.28219	-0.265376	-0.737062
0.39900000000000002	-0.84108	-0.368152	1.72201
0.39979999999999999	-3.34997	0.0850195	-0.510424
0.4	0.408703	0.86943	2.44694
0.4	-1.85899	0.284181	1.5474
0.4002	-2.3786	-0.40089	-0.800514
0.40089999999999998	-1.12234	-0.292337	1.79607
0.40179999999999999	-2.95642	-0.389846	0.122542
0.40189999999999998	-0.944332	-0.479395	0.992021
0.40189999999999998	-2.81488	-0.479395	0.992021
0.40189999999999998	-0.944332	-0.303758	-0.0878943
0.40189999999999998	-2.81488	-0.303758	-0.0878943
0.4022	-0.211871	0.341059	-0.574882
0.4022	-1.8419	0.341059	-0.574882
0.4022	-0.211871	-0.573839	-0.987976
0.4022	-1.8419	-0.573839	-0.987976
0.40239999999999998	-3.99287	0.0794194	-0.134937
0.40260000000000001	-2.56027	-0.320027	0.750369
0.4027	-1.96651	-0.629483	1.29031
0.40510000000000002	-2.68852	-0.0670956	0.637903
0.40600000000000003	-1.98908	0.169939	0.977083
0.40639999999999998	-0.366861	0.318792	1.37752
0.40639999999999998	-1.7479	-0.552367	0.0640832
0.40689999999999998	-3.77332	-0.797537	-0.87084
0.40720000000000001	3.30844	1.88662	1.09358
0.40720000000000001	-0.99276	1.88662	1.09358
0.40720000000000001	3.30844	0.497517	0.955457
0.40720000000000001	-0.99276	0.497517	0.955457
0.40799999999999997	-1.84814	0.478536	0.261545
0.4083	-0.82582	0.732238	0.374654
0.40870000000000001	-2.17956	0.781996	1.31568
0.40870000000000001	-0.157836
0.40949999999999998	-0.88821	0.972956	2.06469
0.40949999999999998	-1.0882
0.41	-2.64176	0.0301035	1.29069
0.41010000000000002	-1.18457	0.0313604	-0.158697
0.4103	-2.03726	0.897008	0.619472
0.41039999999999999	-0.735796	0.0848214	2.14516
0.4113	-1.7008	0.518549	1.93536
0.41170000000000001	-2.40164	0.113899	-0.117626
0.4118	-1.22882	0.661427	2.34281
0.41220000000000001	#DIV/0!
0.4123	-1.59841	0.359666	1.38389
0.41260000000000002	-3.5588	0.739689	0.348998
0.41270000000000001	-0.922385	-0.184886	1.82665
0.4128	-1.85052	0.466742	1.65553
0.41370000000000001	-1.98227	0.0517078	1.70858
0.4138	-2.44262	0.418285	1.70233
0.4143	-1.47131	0.214582	0.0562661
0.41499999999999998	0.462858	1.50655	2.11758
0.41499999999999998	-3.18238	-0.127765	0.850157
0.41560000000000002	-0.632049	1.02981	1.66579
0.41639999999999999	-1.76452	0.331336	-0.158382
0.41660000000000003	-2.3656	-1.60044	0.114007
0.41689999999999999	-1.30797	0.0668325	1.64751
0.41799999999999998	-2.30817	0.664646	1.23609
0.41810000000000003	-0.78964	0.85867	1.90807
0.41860000000000003	-2.09628	0.33925	0.493962
0.41870000000000002	-2.14125	0.275341	1.6876
0.41899999999999998	-0.655196	0.326906	2.19657
0.41899999999999998	-0.800103	0.271505	1.66707
0.41899999999999998	-1.23049	0.635172	1.64349
0.41899999999999998	-3.04618	0.380013	0.242158
0.41920000000000002	-1.61417	0.973993	1.14993
0.4194	-1.34668	0.522781	1.29299
0.41959999999999997	-0.288126	0.209952	1.86827
0.42	-2.80392	0.113127	0.191001
0.42120000000000002	-3.3204	0.407329	0.128906
0.42130000000000001	-2.00954	-1.05781	-0.11976
0.42170000000000002	-2.46714	-0.00926939	0.352615
0.42209999999999998	-1.38238	0.34668	1.77127
0.42220000000000002	-1.67213	-0.430896	0.518162
0.42230000000000001	-2.59479	-0.0109892	0.1959
0.42280000000000001	-2.0999	0.149745	0.497991
0.4229	-1.18876	0.501375	1.40021
0.4229	-2.86514	0.758605	1.153
0.42309999999999998	-1.14533	-0.860258	1.14005
0.42330000000000001	-1.92654	0.489051	-0.0248331
0.42449999999999999	-2.34113	-0.405102	1.41438
0.42459999999999998	-1.00985	0.425912	1.32171
0.42630000000000001	-1.22113	0.438589	1.92537
0.4274	1.17917	-0.0185072	2.32964
0.42770000000000002	-2.03253	0.410282	0.896836
0.42799999999999999	-2.26036	0.379264	0.573214
0.42830000000000001	-0.954535	0.317359	2.02076
0.42830000000000001	-4.39089	-0.352698	-1.14613
0.42849999999999999	-0.0198269	0.449501	1.76811
0.42849999999999999	-1.15807	0.862617	1.09738
0.42849999999999999	-2.43289	0.0903326	-0.236974
0.42880000000000001	-4.01386	-0.558143	-0.0139433
0.4289	-2.72017	0.589536	0.759174
0.42949999999999999	-0.0262976	0.645665	2.0546
0.42949999999999999	0.170069	0.696216	1.54556
0.42970000000000003	0.414145	0.701331	1.54644
0.42970000000000003	-1.49095	0.701331	1.54644
0.42970000000000003	0.414145	1.29394	0.977074
0.42970000000000003	-1.49095	1.29394	0.977074
0.4299	0.68376	1.37752	1.69262
0.4299	-0.590307	0.215773	-0.231184
0.43	-1.72311	0.475295	1.0895
0.43009999999999998	-2.95129	-0.110284	0.743546
0.43020000000000003	-4.06031	-0.22706	-1.41889
0.43109999999999998	-0.29112	-0.0934187	1.29502
0.43180000000000002	-2.5102	0.0781419	0.857468
0.43219999999999997	-1.93567	0.223004	1.46748
0.43230000000000002	-1.68468	0.568724	1.19118
0.43269999999999997	-2.57836	0.148357	1.75712
0.43309999999999998	-3.45257	-0.092669	-0.51893
0.4335	-2.89518	-0.717357	1.69174
0.43369999999999997	-3.05553	0.391214	0.904625
0.434	-5.22522	-0.850845	-0.619676
0.43480000000000002	-0.85528	0.315375	1.5557
0.43480000000000002	-1.95237	0.697119	0.359247
0.43490000000000001	-2.48096	0.403206	0.573711
0.43569999999999998	-1.39482	-0.176091	1.51313
0.43690000000000001	-2.07161	-0.326464	-0.380378
0.43790000000000001	-0.861953	0.117515	1.82327
0.43790000000000001	-1.5142	0.567093	1.70987
0.43790000000000001	-0.663984	0.128317	1.59007
0.43790000000000001	-1.71716	-0.191412	1.08999
0.43790000000000001	-1.61758	-0.0415666	0.943342
0.43790000000000001	-2.679	-0.51996	0.734255
0.43790000000000001	-3.1082	-0.398665	0.20058
0.43790000000000001	-2.93211
0.43819999999999998	-0.403403	1.0131	1.01463
0.43869999999999998	-3.02418	-0.57869	-0.289958
0.43959999999999999	-4.20621	-0.112687	-0.685158
0.44	-2.44778	-0.556534	1.23554
0.4405	-2.13623	-0.12975	2.08085
0.44059999999999999	-2.99117	-0.186695	1.52814
0.44059999999999999	-1.38135	-0.65208	1.50313
0.44059999999999999	-2.27302	0.264648	0.879027
0.44069999999999998	#DIV/0!
0.44090000000000001	-2.55546	-0.483673	0.312032
0.44090000000000001	-0.13957	0.995179	-0.183329
0.44140000000000001	0.765963	0.407129	-0.292771
0.44140000000000001	-1.34203	0.407129	-0.292771
0.44140000000000001	0.765963	0.511494	-0.642231
0.44140000000000001	-1.34203	0.511494	-0.642231
0.4415	-2.25928	0.221108	1.97759
0.44190000000000002	-4.33504	-0.77428	-1.19567
0.44290000000000002	-2.30117	-0.334358	0.940175
0.44359999999999999	-0.965732	-0.0380399	0.707327
0.44369999999999998	-0.828096	-0.545247	0.132916
0.44479999999999997	-3.35866	-0.420886	1.16124
0.44519999999999998	3.85401
0.44519999999999998	0.383908
0.44529999999999997	-3.24685	-0.691499	-0.155979
0.44529999999999997	-2.03184	-0.313303	-0.246543
0.44579999999999997	-1.18838	0.088524	1.83874
0.44729999999999998	-4.05331	-0.640617	0.131604
0.44740000000000002	-0.41688	0.282946	1.0865
0.44740000000000002	-1.68034	0.303845	0.567473
0.44740000000000002	-1.91888	-0.593306	0.385006
0.44750000000000001	#DIV/0!
0.44829999999999998	-2.04498	-0.050099	0.911075
0.44979999999999998	0.839424	0.429792	-0.121817
0.44979999999999998	-1.60754	0.429792	-0.121817
0.44979999999999998	0.839424	-0.871392	-0.283001
0.44979999999999998	-1.60754	-0.871392	-0.283001
0.45	-2.26972	0.309821	0.423648
0.45019999999999999	-2.66072	0.305609	1.01086
0.45019999999999999	-3.14072	0.560303	0.206177
0.45029999999999998	-1.27514	-0.140178	1.82498
0.45079999999999998	-1.7364	0.108851	1.20564
0.45079999999999998	-2.10254	-0.389714	1.14881
0.45119999999999999	-0.0582675	0.287356	2.27493
0.45140000000000002	-2.97026	-0.0864524	0.210006
0.45140000000000002	-1.97628	0.032462	-0.077387
0.45240000000000002	-2.48371	-0.00539086	0.689529
0.4526	-0.121441	0.252965	2.37489
0.45269999999999999	-2.15427	-1.00957	1.12498
0.45279999999999998	-2.26763	-0.699257	0.553301
0.45290000000000002	-1.59209	-0.503647	0.226827
0.45319999999999999	-1.65211	-0.0293981	0.554727
0.45329999999999998	0.265655	0.161584	-0.0307952
0.45340000000000003	-2.1707	0.100783	1.10191
0.45390000000000003	-3.57691	0.751748	-0.129464
0.45400000000000001	-1.23491	-0.186804	0.0236439
0.45419999999999999	-1.31843	-0.607238	0.70169
0.45440000000000003	-2.10906	-0.997162	0.440394
0.45450000000000002	-4.05457	-0.573993	0.323075
0.45500000000000002	-1.31885	-0.344255	1.12384
0.45519999999999999	-3.21046	-0.810302	-0.658239
0.45590000000000003	-1.08001	0.266655	1.06707
0.45619999999999999	-0.0313593	0.19322	0.879535
0.45689999999999997	-0.950741	-0.443284	0.80232
0.45689999999999997	-3.38088	0.119829	0.676046
0.45689999999999997	-3.16978	0.290375	0.449685
0.45689999999999997	-2.11214
0.4572	-1.55416	-0.0499009	1.70299
0.45850000000000002	-0.914926	-0.0623341	0.593319
0.45910000000000001	-2.83378	-0.595797	-0.730018
0.4597	-2.69665	0.294366	0.343037
0.46050000000000002	-3.04417	-0.933517	0.652821
0.46079999999999999	0.895709	-0.162686	2.40988
0.46110000000000001	-4.29735	0.448862	-0.667771
0.4612	-2.437	-0.146704	1.12949
0.46150000000000002	-3.08969	0.313392	0.448595
0.46160000000000001	-1.80534
0.46179999999999999	-2.06711	0.108608	0.72412
0.4622	-0.780456	-0.292206	2.12085
0.4622	-2.27879	0.424833	0.800388
0.4622	-0.183489	-0.433078	0.30698
0.46250000000000002	-0.944493	-0.598245	-1.12861
0.46279999999999999	-1.09914	0.728337	0.941831
0.46329999999999999	-2.96767	0.0142307	0.694524
0.46339999999999998	-1.33784	0.211959	1.48058
0.46339999999999998	-1.56871	0.104176	1.06675
0.46350000000000002	-3.45196	-0.0584316	0.940672
0.46350000000000002	-3.14552	-0.786052	-0.321805
0.4637	-2.21479	-0.699346	-0.486768
0.4637	-4.31653	-0.663345	-1.21073
0.46439999999999998	-0.557182	0.755982	1.25648
0.46450000000000002	-2.3187	0.529837	0.48513
0.4647	-0.881678	-0.279397	1.47427
0.46479999999999999	-0.981653	-0.294409	0.625175
0.46539999999999998	-1.47336	0.14613	0.590553
0.46550000000000002	-2.41971	0.143992	0.46869
0.46579999999999999	-1.81164	0.145425	0.760828
0.4662	-2.60756	0.6053	-0.13709
0.46629999999999999	2.57862	0.747627	0.852541
0.46639999999999998	-1.39066	0.279397	1.26574
0.46639999999999998	-0.324119	0.402566	0.99071
0.46729999999999999	-1.98462	-0.137399	1.53465
0.46739999999999998	-2.24353
0.46760000000000002	-1.34692	-0.450428	0.590927
0.4677	-3.09954	-0.475406	1.44785
0.4677	-2.0339	-0.115884	0.905755
0.46789999999999998	-3.17369	-0.160946	0.695824
0.46810000000000002	0.751991	0.990042	1.37122
0.46829999999999999	-2.15511	-0.160879	0.996969
0.46870000000000001	-1.82953	0.657106	0.495781
0.46879999999999999	-2.42524	-0.0532295	0.739623
0.46960000000000002	-2.53934	-0.37254	0.558783
0.46970000000000001	-1.76796	-0.50142	0.876741
0.47039999999999998	-1.9082	0.274304	0.821221
0.47110000000000002	-2.76591	0.0472332	0.252598
0.47110000000000002	-3.17805	-0.298224	0.191728
0.47160000000000002	-2.62422	-0.645091	0.933391
0.47249999999999998	-1.92564	0.474237	-0.0875405
0.47260000000000002	-3.61469	0.0971674	0.722924
0.4728	-1.54572	-0.268902	1.26949
0.47289999999999999	-0.724654	0.288237	1.0449
0.47299999999999998	-1.81185	-0.495731	-0.506625
0.47339999999999999	-0.429491	0.25444	2.31251
0.47339999999999999	-2.86369	-0.525075	-0.345967
0.47370000000000001	-0.954437	-0.0958217	1.4139
0.47399999999999998	-1.22348	-0.142096	0.961869
0.47410000000000002	-1.66736	-0.0918099	0.340817
0.47420000000000001	#DIV/0!
0.47499999999999998	-3.53024	-0.259753	0.276435
0.47510000000000002	-3.55969	-0.476067	-1.57731
0.47520000000000001	-1.65689	0.531336	1.19883
0.47560000000000002	-2.53357	0.029089	1.01657
0.47570000000000001	-2.52398	-0.549325	0.0152423
0.4758	-1.70148	-0.0784938	0.892501
0.47589999999999999	-0.356449	0.446657	2.00683
0.47589999999999999	0.234752	0.2359	1.70506
0.47589999999999999	-1.18898	0.403845	1.19494
0.47589999999999999	-1.70657	-1.10986	0.852999
0.47589999999999999	-0.753199	0.247231	0.697155
0.47589999999999999	#DIV/0!
0.47610000000000002	-1.51985	-0.0165448	1.75946
0.47610000000000002	-4.08811	-0.337134	0.221718
0.47660000000000002	-1.3445	-0.0795527	1.70632
0.47660000000000002	-2.65779	-0.460127	1.23139
0.47660000000000002	0.805902	0.0855267	0.189709
0.47689999999999999	-1.48152	-0.190001	-0.51407
0.47720000000000001	-1.05197	-0.0077272	1.04094
0.47770000000000001	2.00919	0.699324	1.27316
0.47770000000000001	-1.34902	0.699324	1.27316
0.47770000000000001	-1.38644	-0.217779	1.04405
0.47770000000000001	2.00919	1.12137	0.780512
0.47770000000000001	-1.34902	1.12137	0.780512
0.47789999999999999	-2.5915	-0.419762	1.16741
0.47820000000000001	0.167247	0.278471	1.78704
0.47820000000000001	-0.0953473	0.563963	0.611108
0.4783	-0.877418	0.480145	1.84107
0.47860000000000003	-2.2914	0.267469	1.41621
0.4793	#DIV/0!
0.47949999999999998	-2.87898	-0.00746248	0.324932
0.48080000000000001	-1.87166	-0.0461744	1.09189
0.48120000000000002	-1.14878	0.422496	1.9994
0.48130000000000001	-0.418779	-0.365	-0.463869
0.48149999999999998	-3.21188
0.48180000000000001	-0.208194	0.323026	-0.147052
0.4819	-3.38533	-0.110571	-0.0435415
0.48199999999999998	-0.0719192	0.0328599	1.20424
0.48209999999999997	0.409757	0.182285	-0.279031
0.48330000000000001	-3.91561	-0.262708	-0.548021
0.4834	-1.35591	-0.856908	0.949198
0.48370000000000002	-2.60503	0.53515	0.273813
0.48370000000000002	-1.81263	0.0631948	0.098198
0.48380000000000001	-1.3416	-0.73905	-0.778773
0.4839	#DIV/0!
0.48399999999999999	-1.93399	-0.0196104	1.49047
0.48430000000000001	-2.79961	-0.0799045	0.743546
0.4849	-1.70201	-0.169741	1.12622
0.48509999999999998	-2.33419
0.48530000000000001	-0.720442	0.567843	2.10464
0.48530000000000001	-2.80888	-0.0363201	0.389218
0.48530000000000001	-2.35769	0.136451	-0.302896
0.4854	-2.78717	0.748397	0.65194
0.48559999999999998	1.73235	0.0808745	2.56447
0.48580000000000001	-1.14555	-0.066766	1.09852
0.48609999999999998	2.00711	0.656423	0.497963
0.48609999999999998	-1.52706	0.656423	0.497963
0.48609999999999998	2.00711	1.39736	0.380978
0.48609999999999998	-1.52706	1.39736	0.380978
0.48620000000000002	0.0940234	-0.363017	2.26273
0.48630000000000001	-3.41214	-0.229265	-0.0399531
0.48730000000000001	-2.87737	1.05278	0.0455768
0.48730000000000001	-1.3471
0.48759999999999998	-1.30976	0.343771	1.45192
0.48770000000000002	-2.18664	-0.770289	-0.431047
0.4879	-3.69222	0.134931	-0.393918
0.4884	-2.2699	-0.873728	1.21711
0.48849999999999999	-3.82499	-0.488081	0.243258
0.48880000000000001	2.00711	0.656423	0.497963
0.48880000000000001	-1.52706	0.656423	0.497963
0.48880000000000001	2.00711	1.39736	0.380978
0.48880000000000001	-1.52706	1.39736	0.380978
0.48880000000000001	-2.64665	-0.533297	-0.690307
0.4889	-2.40344	0.0746357	1.05837
0.4889	-3.37327	-0.193661	1.04792
0.4889	0.722577	1.21451	-0.0717516
0.4889	-2.85351
0.48909999999999998	-2.34533	0.843812	1.26645
0.48920000000000002	2.06024	0.691939	0.0613471
0.48920000000000002	-0.330978	0.691939	0.0613471
0.48920000000000002	2.06024	1.64156	-0.236524
0.48920000000000002	-0.330978	1.64156	-0.236524
0.4894	-0.39827
0.48949999999999999	-2.01732	0.104354	1.42711
0.49009999999999998	-0.85139	-0.411759	2.51392
0.4904	-3.8436	-0.216037	-0.903738
0.49049999999999999	-0.676731	0.287024	1.34317
0.4909	-2.73443	-0.426045	1.10335
0.49230000000000002	-0.653373	-0.257991	-0.351479
0.49249999999999999	-2.3646	0.145138	0.523742
0.49299999999999999	-2.52463	-0.623618	0.215986
0.49340000000000001	-2.78035	-0.576948	-0.549111
0.49390000000000001	-2.92496	-0.601596	-0.498453
0.49409999999999998	-3.53182	-0.0867837	0.715079
0.49440000000000001	0.414145	0.701331	1.54644
0.49440000000000001	-1.49095	0.701331	1.54644
0.49440000000000001	0.414145	1.29394	0.977074
0.49440000000000001	-1.49095	1.29394	0.977074
0.49469999999999997	-2.50546	0.269565	1.33198
0.49480000000000002	-2.01175	0.435128	-0.27371
0.49480000000000002	#DIV/0!
0.495	-1.17677	0.372958	0.886979
0.49540000000000001	-0.40436	0.366455	1.47532
0.49590000000000001	-1.20105	-0.136651	1.24272
0.49609999999999999	-0.431156	0.610744	-0.182917
0.4965	-0.897573	-0.502058	1.20411
0.49719999999999998	0.485908	0.782503	2.15684
0.49730000000000002	-3.02127	0.189935	-0.0405461
0.49730000000000002	-2.48115	0.971853	-0.819098
0.49740000000000001	-2.35778	0.00420044	-0.851156
0.4975	-2.74809
0.49769999999999998	-1.32513	-0.389207	0.801603
0.498	-1.10986	-0.801264	1.50618
0.498	-2.79905	-1.20111	0.0649255
0.49819999999999998	-1.52483	-0.0474536	-0.187998
0.49869999999999998	-1.53307	-0.394872	0.532315
0.49869999999999998	0.996235	0.437508	-0.046958
0.4995	-0.579546	0.25832	1.76492
0.49980000000000002	-2.88068	0.796745	-0.210802
0.49990000000000001	-3.15883	-0.393681	1.35825
0.5	-3.0548	-0.291258	-0.770065
0.50019999999999998	-1.85428	-0.47664	0.101672
0.50019999999999998	-2.24414	0.566631	-0.832858
0.50109999999999999	-3.3529	-0.0100191	-0.371498
0.50129999999999997	0.733334	1.26835	1.55897
0.50129999999999997	-1.25397	0.417426	1.28965
0.50149999999999995	0.496856	3.52585	-0.776994
0.50160000000000005	-1.28113	-0.534532	0.991437
0.50160000000000005	-1.7201	0.414691	0.417753
0.502	-2.47671	-0.0572413	-0.122526
0.50219999999999998	-1.99866	0.0902882	1.57258
0.50219999999999998	0.148259	1.12897	0.665079
0.50249999999999995	-2.19662	-0.210878	0.485264
0.50249999999999995	-1.83548	-0.267558	-0.320713
0.50260000000000005	1.92437	1.03986	2.02973
0.50260000000000005	0.652471	1.03986	2.02973
0.50260000000000005	1.92437	0.352235	1.86571
0.50260000000000005	0.652471	0.352235	1.86571
0.50309999999999999	-0.65976	0.107683	1.81058
0.50339999999999996	-0.852057	-0.299943	1.14396
0.50339999999999996	-2.38373	0.370048	0.560392
0.50339999999999996	-2.51076	0.444675	0.0272996
0.50349999999999995	-2.2277	0.384731	0.965839
0.50349999999999995	-3.10814	0.216832	0.142896
0.504	-2.2972	-0.436098	0.872272
0.50409999999999999	-3.12941	0.324833	0.461713
0.50429999999999997	0.630316	-0.013194	2.10596
0.50429999999999997	-0.296911	-0.544982	1.47265
0.50429999999999997	-2.8342	0.865901	0.928749
0.50429999999999997	-3.3308	-0.555675	0.30232
0.50429999999999997	-1.43965	0.384775	-0.200046
0.50429999999999997	-1.97981
0.50439999999999996	-3.58189	-0.500935	-0.109903
0.50480000000000003	-1.51734	0.0265323	0.864157
0.50539999999999996	-4.93056	-0.240221	-0.785271
0.50549999999999995	2.02984	0.119014	2.52434
0.50590000000000002	-2.87846	-1.24302	-0.158353
0.50660000000000005	-1.29357	0.59313	0.917458
0.50680000000000003	-2.83987	-1.07739	0.295544
0.50700000000000001	-3.53609	-0.716189	-0.309116
0.50739999999999996	-1.72906	-0.42287	0.584851
0.50739999999999996	-3.25826	-1.19284	-0.234132
0.50760000000000005	-0.559739	-0.191545	-0.27326
0.50770000000000004	-1.44322	0.466544	1.66975
0.50780000000000003	#DIV/0!
0.50800000000000001	-1.84378	-0.392073	0.117815
0.50800000000000001	-0.113764
0.5081	-1.93697	0.316302	0.430068
0.50849999999999995	-1.19759	-0.184181	-1.19192
0.50970000000000004	-2.30995	-0.536892	0.424862
0.50980000000000003	-1.83394	0.0864301	1.66415
0.51029999999999998	-4.05333	-1.14639	-0.0325371
0.51060000000000005	-2.52678	0.245049	0.451091
0.51090000000000002	-3.32465	-0.475824	0.588611
0.51100000000000001	-1.87499	0.345489	0.964365
0.51100000000000001	-1.36773	0.846039	0.627999
0.5111	-1.54521	0.320688	1.1547
0.5111	-3.3198	-0.165398	1.06765
0.5121	-3.23542	-1.02084	-0.759768
0.51219999999999999	1.16661	0.165861	2.49427
0.51249999999999996	0.041333	0.288898	1.75589
0.51249999999999996	-2.84386	-0.464183	0.373304
0.51249999999999996	-1.16785	-0.63246	0.273793
0.51249999999999996	-1.68599	-1.05812	0.264071
0.51339999999999997	-1.92977	-0.268793	1.03503
0.51380000000000003	-1.62514	-0.436407	1.54573
0.51380000000000003	-2.32037	-0.443175	0.888271
0.51380000000000003	-0.869755	0.499898	0.587549
0.51400000000000001	-0.534406	0.227567	1.16853
0.51429999999999998	-0.727446	0.0189478	1.36272
0.51439999999999997	-1.68818	0.324746	0.494747
0.51449999999999996	-0.00458657	0.0981802	-0.527773
0.51480000000000004	-3.04784	-0.276861	0.284894
0.51500000000000001	-0.633574	-0.466742	-1.03908
0.51519999999999999	-1.78874	-0.595797	0.230177
0.51559999999999995	-3.06277	0.0894735	-0.142889
0.51570000000000005	-2.95246	-0.534333	0.607692
0.51580000000000004	-2.68983	-0.523927	0.289917
0.51580000000000004	-2.44575	-0.321989	-0.00292885
0.51590000000000003	-2.66726	-0.556821	-0.227434
0.51600000000000001	-2.05898	-0.0316474	-0.689847
0.51619999999999999	-3.86907	-0.602697	0.419342
0.51639999999999997	0.181803	-0.0787807	1.83916
0.51649999999999996	-4.54922	-0.998926	-1.0618
0.51659999999999995	-2.05633	0.187532	-0.14043
0.51659999999999995	-2.3137	0.187532	-0.14043
0.51659999999999995	-2.05633	0.216169	-0.820016
0.51659999999999995	-2.3137	0.216169	-0.820016
0.51690000000000003	-1.69673	0.2652	0.975065
0.51690000000000003	-0.646367	0.452389	0.427609
0.51719999999999999	-2.35041	-0.408673	0.647797
0.51780000000000004	-2.19444	0.128339	0.719882
0.51790000000000003	#DIV/0!
0.5181	-1.63168	0.139076	0.576353
0.51819999999999999	1.33025	0.355829	1.70627
0.51859999999999995	-0.543773	-0.462993	1.74046
0.51859999999999995	-3.07051	-1.48303	-1.46715
0.51910000000000001	-0.866915	0.0902216	1.86279
0.51929999999999998	1.06869	1.37454	1.82264
0.51959999999999995	-1.19089	-0.227699	1.55306
0.51959999999999995	-2.23232
0.51990000000000003	-1.55567	0.256051	1.28996
0.51990000000000003	-2.449
0.52010000000000001	-1.98634	0.144345	0.660026
0.52010000000000001	-3.41786	-0.558583	-1.07868
0.5202	-2.97188	0.0381287	0.147853
0.52049999999999996	-1.61665	-0.0801914	1.07038
0.52049999999999996	-0.128577	-0.0299925	-1.05171
0.52059999999999995	-0.797407	0.271968	1.71269
0.52100000000000002	-0.992765	-0.838741	1.2975
0.52129999999999999	-2.00114	-0.354705	-1.50766
0.52149999999999996	-1.05508	-0.505565	1.52331
0.52170000000000005	0.638936	0.0316251	-0.57715
0.52180000000000004	-1.91252	0.421967	2.01992
0.52190000000000003	0.286776	0.161849	-0.953861
0.5222	-1.56319	-0.541564	-0.497056
0.52229999999999999	-0.658418	-0.717137	0.775727
0.52249999999999996	-3.03689	-0.367095	0.545319
0.52249999999999996	-1.9745	0.659157	0.253545
0.52259999999999995	-3.17603	-0.477675	0.851909
0.52280000000000004	-0.273695	-0.0653109	1.57408
0.52300000000000002	-3.08539	-0.023974	0.33072
0.52329999999999999	0.189737	-0.643086	2.21968
0.52329999999999999	-1.50668	-0.281667	2.00302
0.52329999999999999	0.276824	0.798772	1.80979
0.52329999999999999	-0.87343	0.439141	1.77357
0.52329999999999999	-0.0479502	0.164341	1.64138
0.52329999999999999	-0.91497	0.268484	1.32075
0.52329999999999999	-1.48971	0.0242387	1.30789
0.52329999999999999	1.23171	-0.182461	1.14193
0.52329999999999999	-0.443812	-0.182461	1.14193
0.52329999999999999	0.168453	-0.220005	1.07869
0.52329999999999999	0.498056	0.385812	1.02544
0.52329999999999999	-2.73919	0.318176	0.74657
0.52329999999999999	-1.56476	0.6523	0.682131
0.52329999999999999	-3.41859	0.967576	0.209163
0.52329999999999999	-1.72573	0.0551252	-0.22526
0.52329999999999999	-2.67832	0.0205361	-0.406474
0.52329999999999999	-3.26288	-0.307703	-0.422684
0.52329999999999999	1.23171	0.268924	-0.488835
0.52329999999999999	-0.443812	0.268924	-0.488835
0.52329999999999999	-2.6029	-0.487774	-0.548786
0.52329999999999999	-2.14021	-0.136959	-0.676058
0.52329999999999999	#DIV/0!
0.52339999999999998	0.63296	0.337708	-0.754955
0.52359999999999995	-2.32915	0.33773	0.776091
0.52380000000000004	-0.286879	0.793702	-0.02891
0.5242	-0.113773	1.1409	0.927457
0.52429999999999999	-1.7671	-0.0891867	1.81515
0.52429999999999999	-3.32606	-0.28299	0.509368
0.52470000000000006	-0.972083	-0.0156414	1.38256
0.52500000000000002	-0.374746	-0.0908621	-0.806505
0.52539999999999998	-2.63499	-0.0213285	1.26425
0.52580000000000005	-2.31298	-0.0465501	0.589798
0.52600000000000002	-3.32332	-0.232175	-1.18274
0.52629999999999999	-2.18604	-1.08894	-1.05888
0.52659999999999996	-1.1419	-0.139164	1.19035
0.52659999999999996	-2.59155	0.133586	0.979285
0.52710000000000001	-1.41744	0.117735	2.03098
0.52710000000000001	-0.144235	-0.142163	-0.801328
0.5272	0.625214	0.322828	-0.889289
0.52729999999999999	-2.80799	0.177303	-0.197606
0.52790000000000004	-0.729434	-0.0124443	1.59428
0.52790000000000004	-1.80898	0.194476	1.12074
0.52800000000000002	0.307365	0.47772	1.89436
0.52800000000000002	-1.69619	0.0617824	0.706102
0.52829999999999999	-3.1268	-1.03232	0.65863
0.52859999999999996	-2.36362
0.52900000000000003	-2.29509	-0.781952	0.640811
0.5292	-1.27217	-0.419344	-0.0666992
0.52949999999999997	-0.758801	-0.0450062	1.24891
0.52959999999999996	-0.820271	-0.381248	1.30858
0.52980000000000005	-1.96851	0.37664	1.37431
0.52990000000000004	-1.24131	0.0672954	1.75967
0.53	-0.858733	-0.0461522	1.87469
0.53069999999999995	-0.760327	-0.648177	-0.0587846
0.53090000000000004	-1.58051	-0.175715	0.363735
0.53139999999999998	-0.851661	0.0883037	1.6232
0.53139999999999998	-1.21469	-0.154662	1.1463
0.53159999999999996	-0.689831	-0.0297295	1.58512
0.53169999999999995	-0.00799521	-0.00234746	2.05172
0.5323	-3.97802	-0.193087	0.574842
0.53249999999999997	-2.62987	-0.47135	0.494804
0.53249999999999997	-2.99665	1.19712	-0.845576
0.53269999999999995	0.306962	0.0353944	2.02789
0.53269999999999995	0.162668	0.379043	1.67282
0.53269999999999995	0.102621	0.403956	0.906673
0.53269999999999995	-0.7652	0.305785	0.904817
0.53269999999999995	-2.29726	0.438214	0.345648
0.53269999999999995	-0.503793
0.53269999999999995	-2.35408
0.53290000000000004	0.6737	0.278009	1.57559
0.53339999999999999	-1.05668	0.107859	1.6159
0.53349999999999997	-0.254412	-0.129089	2.03656
0.53349999999999997	-1.3724	0.6579	-0.206983
0.53449999999999998	-2.56454	-0.856554	-0.400406
0.53490000000000004	-2.29609	0.207881	0.444939
0.53490000000000004	-2.83582	-0.171681	0.156246
0.53500000000000003	-3.6444	-0.191566	0.733106
0.53510000000000002	-2.89124	-1.08521	-0.814303
0.5353	-0.553571	-0.113635	0.686801
0.53580000000000005	-3.77111	-0.0546402	0.303113
0.53580000000000005	-2.07573	0.628954	0.225382
0.53580000000000005	-1.30294	0.217007	0.146053
0.53580000000000005	-2.7022	-0.175848	-0.115904
0.53600000000000003	-1.06219	0.14657	1.31101
0.53600000000000003	-1.60905	0.4637	1.08056
0.53610000000000002	0.0189232	0.246261	2.31903
0.53639999999999999	-1.56288	-0.382042	-0.29614
0.53669999999999995	3.22769	1.02289	1.85559
0.53669999999999995	-0.763554	1.02289	1.85559
0.53669999999999995	3.22769	-0.26908	1.84977
0.53669999999999995	-0.763554	-0.26908	1.84977
0.5373	-1.36715	0.232329	0.758235
0.53769999999999996	-2.77547	-0.124041	1.0128
0.53779999999999994	-3.00337	-0.473355	0.372174
0.53790000000000004	-1.67638	0.552081	1.60196
0.53800000000000003	-2.4866	-0.678556	-0.598643
0.53820000000000001	-2.12595	0.0449618	1.29561
0.5383	-0.872961	0.98797	1.37441
0.5383	0.45636	-0.683186	0.22657
0.5383	0.438148	0.678999	-1.31173
0.53849999999999998	-0.625234
0.53859999999999997	0.601073	-0.123291	1.77398
0.53869999999999996	-1.93775	0.350715	1.28177
0.53900000000000003	-0.410371	0.284027	1.90574
0.53900000000000003	-0.88087	0.651243	0.990126
0.53900000000000003	-3.41316	0.0167651	-0.470463
0.53949999999999998	-3.36684	0.362332	0.546096
0.53969999999999996	-0.712087
0.53990000000000005	-1.0187	-0.310239	1.1641
0.54020000000000001	-1.28515	-0.081778	1.63519
0.54039999999999999	0.626482	-0.212731	2.2499
0.54039999999999999	-2.86327	-0.371372	0.290377
0.54049999999999998	-2.14854	0.386693	0.433677
0.54059999999999997	-1.63808	0.0240628	1.40524
0.54079999999999995	0.438896	0.487574	0.820062
0.54100000000000004	-1.80075	0.273268	1.13481
0.5413	-2.91746	-0.44635	-0.0020006
0.54139999999999999	-2.35645	0.463545	-0.312522
0.54149999999999998	-3.82272	-0.660899	-0.143836
0.54159999999999997	-0.868034	0.105632	1.80605
0.54179999999999995	-3.37866	-0.56372	0.391782
0.54210000000000003	-0.834303	0.240485	1.85111
0.54220000000000002	-1.25497	0.192052	1.20666
0.54220000000000002	-0.379333	0.706909	1.11617
0.54220000000000002	-1.36459	-0.0862987	0.821804
0.54220000000000002	-3.43446	-0.512046	0.789373
0.54220000000000002	-1.67783	0.0327045	0.471398
0.54220000000000002	-1.25869	-0.8814	0.256961
0.54220000000000002	-4.09231	0.0775903	0.182685
0.54220000000000002	-3.59259	-0.685854	0.143317
0.54220000000000002	-2.36206	-0.0744598	-0.226199
0.54220000000000002	-4.13204	-0.75424	-0.671913
0.54220000000000002	#DIV/0!
0.5423	-3.63699	-0.425956	-0.521964
0.54239999999999999	-1.58207	0.0484458	0.382873
0.54249999999999998	-1.64783	0.495092	-0.031924
0.54259999999999997	-4.27838	0.0958216	0.0648396
0.54269999999999996	-2.98196	-0.423951	-0.259594
0.54279999999999995	-2.15383	0.0274358	0.729068
0.54290000000000005	-0.130445	0.133697	1.76066
0.54300000000000004	-0.851011	-0.11359	1.04032
0.54300000000000004	-2.00242	0.660699	0.969964
0.54369999999999996	-2.19683	-0.147189	1.68499
0.54390000000000005	-2.52083	-0.592798	1.02805
0.54400000000000004	-2.59003	0.213414	0.65684
0.54410000000000003	-1.54034	0.109754	1.54247
0.54459999999999997	-0.975925	0.244741	1.23064
0.54459999999999997	-1.28128	-0.0996575	1.11291
0.54510000000000003	-2.70799	-0.465418	0.736705
0.54549999999999998	-2.33031	-0.451574	1.3648
0.54559999999999997	#DIV/0!
0.54569999999999996	-0.12241	-0.163876	1.04092
0.54600000000000004	-2.66455	0.174217	0.696064
0.54600000000000004	-1.18443	-0.0288243	0.632458
0.5464	0.00424937	-0.139075	2.11655
0.54710000000000003	-0.109186	0.843304	0.919937
0.5474	1.08067	0.760545	2.28212
0.5474	-2.55495	-0.922096	-0.607963
0.54749999999999999	-1.57227	-0.231447	-0.24595
0.54769999999999996	-1.03755	-0.481358	1.31311
0.54790000000000005	-0.624517	-0.439691	-0.875479
0.54790000000000005	-1.98613	-0.686163	-0.880992
0.54830000000000001	-1.25147	-0.460966	-0.465238
0.5484	-2.13221	0.795333	0.133442
0.54849999999999999	-1.73445	0.53731	0.869487
0.54869999999999997	-2.79987	-0.557593	-0.491984
0.54890000000000005	0.604315	-0.0302572	2.36956
0.54900000000000004	-1.712	-0.460899	0.262196
0.54910000000000003	-2.663	-0.255455	1.06939
0.54930000000000001	-3.92149	-0.562552	-0.228963
0.5494	0.34202	0.500912	1.98502
0.54969999999999997	-2.58782	-0.246152	1.01502
0.54979999999999996	-1.67097	-0.106866	0.571587
0.54979999999999996	-1.1154	1.4644	-0.725358
0.54990000000000006	-0.211188	-0.394674	1.92908
0.55020000000000002	-0.776962	-0.0744376	0.0851738
0.55049999999999999	-0.470137	0.432967	2.42271
0.55069999999999997	-1.97431	0.43828	0.661386
0.55069999999999997	-2.4149	0.344828	0.629175
0.55079999999999996	-0.953305	0.159335	1.111
0.55089999999999995	-1.6062	-0.0502749	1.35717
0.55089999999999995	2.00919	0.699324	1.27316
0.55089999999999995	-1.34902	0.699324	1.27316
0.55089999999999995	2.00919	1.12137	0.780512
0.55089999999999995	-1.34902	1.12137	0.780512
0.55089999999999995	-0.789769	-0.161297	0.354414
0.55100000000000005	3.42072	1.08303	1.72133
0.55100000000000005	-0.673899	1.08303	1.72133
0.55100000000000005	3.42072	2.07833	1.2669
0.55100000000000005	-0.673899	2.07833	1.2669
0.55110000000000003	-2.94604	-0.0969898	0.617117
0.55159999999999998	-0.288446	0.276178	1.5583
0.55169999999999997	-1.15551	0.193528	2.24492
0.55169999999999997	-0.514371	0.0826831	2.03892
0.55169999999999997	0.103982	0.611957	1.5899
0.55169999999999997	-1.28303	0.16101	1.35522
0.55169999999999997	-0.166371	0.503536	1.07286
0.55169999999999997	-1.60877	-0.511428	1.03079
0.55169999999999997	-1.02853	0.234115	0.76588
0.55169999999999997	-1.25703	-0.252942	0.0314338
0.55169999999999997	-2.36601	0.0710868	-0.861375
0.55169999999999997	#DIV/0!
0.55189999999999995	-1.73543	-0.249392	-0.21572
0.55220000000000002	-1.36774	-0.0360776	0.821975
0.55310000000000004	-1.70869	-0.988124	0.856224
0.55310000000000004	-2.14743	-0.112489	-0.471018
0.5534	-4.26533	-0.461275	-0.867041
0.55369999999999997	0.449982	-0.777057	1.56269
0.55369999999999997	-3.90816	-0.698222	-0.110813
0.55369999999999997	-1.50575	-0.465066	-0.712095
0.55379999999999996	-0.51261	0.123202	1.75201
0.55389999999999995	-0.969157	0.593394	1.30214
0.55400000000000005	-2.71533	0.760788	0.710131
0.55420000000000003	1.05314	-0.567314	2.32029
0.55449999999999999	-2.17319	-0.296945	-0.889939
0.55479999999999996	-1.72213	0.318683	1.91769
0.55479999999999996	-1.43122	0.485017	0.959926
0.55489999999999995	-1.301	0.205456	0.56264
0.55510000000000004	-0.630546	-0.291852	2.14453
0.55510000000000004	-1.87226	0.281646	0.295229
0.55520000000000003	-1.32017	0.424744	1.45239
0.55520000000000003	-2.70924	0.0619822	-0.50071
0.55530000000000002	-2.17299
0.5554	-1.53504	-0.126443	1.26543
0.5554	-3.23211	-0.748199	0.361687
0.55549999999999999	-1.2146	-0.591499	1.26309
0.55559999999999998	-4.18355
0.55659999999999998	-1.19976	0.660436	0.335122
0.55710000000000004	-0.285315	0.731247	1.91276
0.55720000000000003	-2.78637	0.106911	-0.883584
0.55730000000000002	-2.09197	-0.452456	-0.677771
0.5575	-0.607258	-0.24688	0.63929
0.5575	-1.9972	-0.563126	0.459388
0.55759999999999998	-2.56975	0.00721993	1.31559
0.55759999999999998	-2.80144	-0.282174	1.15408
0.55759999999999998	-1.64506	-0.101642	-1.0291
0.55769999999999997	-2.52196	-0.619012	0.722552
0.55779999999999996	-2.93693
0.55789999999999995	-1.76503	-0.337597	1.46935
0.55840000000000001	-0.395518	0.325473	1.59168
0.55840000000000001	-3.29673	0.160151	-0.544098
0.5585	0.204161	0.523927	2.61476
0.5585	-1.01691	0.633539	1.37657
0.55879999999999996	-0.371003	0.523863	1.39883
0.55879999999999996	-1.77783	0.389779	1.17389
0.55879999999999996	-3.40257	0.766366	-0.358971
0.55900000000000005	-2.49697	0.360459	-0.40388
0.55900000000000005	-4.19591	-0.198974	-0.952015
0.55920000000000003	-3.10389	-0.495181	0.0141995
0.55940000000000001	#DIV/0!
0.5595	-1.53125	0.123313	1.63199
0.55979999999999996	-2.85645	-0.676485	-0.186898
0.55989999999999995	-0.681371	1.03526	1.82598
0.55989999999999995	-1.12328	0.52589	1.43553
0.55989999999999995	-1.29376	-0.284468	-0.138937
0.56000000000000005	-1.52653	0.0608141	1.59926
0.56010000000000004	-2.79337	-0.0707555	0.143422
0.56020000000000003	-2.3567	-0.900272	0.589003
0.5605	1.29776	0.274636	2.23354
0.56059999999999999	-1.87023	0.216896	0.546344
0.56059999999999999	-5.10351	-0.927343	-0.892073
0.56089999999999995	-0.552195	-0.0627303	1.10808
0.56120000000000003	0.0280042	-0.693239	1.89164
0.56120000000000003	-0.739112	-0.478227	1.63438
0.56120000000000003	-1.29906	0.760721	1.59755
0.56120000000000003	-1.81797	-0.16941	1.45673
0.56120000000000003	-0.304832	-0.347716	0.890482
0.56120000000000003	-2.76389	0.547451	0.510728
0.56120000000000003	-0.797377	0.279264	0.474345
0.56120000000000003	-3.37524	-0.011452	-0.397296
0.5615	0.660404	0.0909713	1.94352
0.56169999999999998	-2.01386	0.456093	0.27788
0.56179999999999997	-1.0992	-0.284159	0.766025
0.56179999999999997	-1.40841	-0.515684	0.0578347
0.56230000000000002	-0.254743	-0.0837625	1.73558
0.56279999999999997	-0.487361	0.165046	1.92486
0.56299999999999994	-1.7008	-0.682194	0.44205
0.56310000000000004	-0.559458	-0.243351	0.211288
0.56320000000000003	-1.54918	0.547516	0.584
0.56320000000000003	-2.16438	-0.509289	-0.399717
0.5635	-1.55113	-0.365463	0.576191
0.56369999999999998	-1.11471	0.196616	0.881381
0.56379999999999997	-1.0043	0.379286	1.54706
0.56379999999999997	-3.13537	-0.453977	0.292769
0.56420000000000003	1.95172	0.17446	2.49699
0.56430000000000002	-1.04693	-0.043838	0.565195
0.56430000000000002	-2.67201	0.0417442	0.275907
0.56459999999999999	-1.83349	-0.619077	1.06765
0.56489999999999996	-0.339276	0.928753	2.38663
0.56489999999999996	-1.22527	-0.36597	1.22738
0.56510000000000005	-2.66715	-0.436936	-0.773338
0.56530000000000002	0.150465	0.429485	2.16412
0.56559999999999999	0.273566	0.237775	0.894291
0.56589999999999996	-1.63963	-0.14192	1.00261
0.56599999999999995	-1.41392	0.45131	1.25077
0.56599999999999995	-2.1352	-0.391412	-0.087234
0.56599999999999995	-3.92428	0.204706	-0.211213
0.56620000000000004	0.504711	-0.379197	1.2945
0.56620000000000004	-1.71035	-0.669761	0.975582
0.56620000000000004	-1.24545
0.56630000000000003	-0.628569	-0.315926	1.73106
0.5665	-1.1002	-0.0702483	-0.103875
0.56710000000000005	-0.771263	-0.0667882	1.32309
0.56710000000000005	-4.8	0.207747	-1.02841
0.56720000000000004	0.546355	0.901947	2.29153
0.56740000000000002	#DIV/0!
0.56759999999999999	-1.42918	0.0213729	2.03199
0.56759999999999999	-3.50329	-0.215619	0.201383
0.56779999999999997	-2.53982	0.276994	-0.2364
0.56789999999999996	-0.415508	1.70507	1.31792
0.56789999999999996	#DIV/0!
0.56799999999999995	-2.9796	-0.169632	1.2525
0.56810000000000005	0.162497	0.898221	1.92946
0.56830000000000003	-0.488065	0.0692355	1.45355
0.56830000000000003	-1.59253	0.0399356	0.789355
0.56850000000000001	-0.603744	0.204332	0.968941
0.56850000000000001	-2.489	-0.317228	0.38428
0.56859999999999999	0.404307	1.32293	1.28902
0.56859999999999999	#DIV/0!
0.56879999999999997	-3.58605	0.477698	0.573683
0.56879999999999997	-2.153	-0.424501	-0.203176
0.56910000000000005	-4.57194	-0.966782	-0.94632
0.56940000000000002	-1.04409	0.0248791	0.534526
0.56950000000000001	-1.3397	-1.00014	0.630074
0.5696	0.00736606	0.408299	1.83991
0.5696	-0.87205
0.56969999999999998	-0.0261191	0.0283836	1.23345
0.56979999999999997	-0.57263	-0.0695651	1.40443
0.57020000000000004	-2.75373	-1.03647	-0.454454
0.57040000000000002	-0.344638	0.375517	2.25125
0.57040000000000002	0.00460835	-0.378603	1.70206
0.57040000000000002	-3.0436	-0.483827	0.0388498
0.57040000000000002	-3.1238	-0.92051	-0.135416
0.57040000000000002	-1.20246	0.496614	-0.184782
0.57050000000000001	-1.7784	0.0976525	0.110169
0.5706	-3.4805	-0.502941	0.717843
0.5706	-2.44453	-0.548971	-0.469668
0.57069999999999999	-0.0521833	0.283696	1.70188
0.57069999999999999	-1.79886	0.0992168	1.48073
0.57069999999999999	-0.963473	-0.307153	1.03311
0.57069999999999999	-1.18322	-0.0061389	0.0872323
0.57069999999999999	-0.039318
0.57120000000000004	-0.209852	0.889292	1.22363
0.5716	#DIV/0!
0.57179999999999997	-0.974385
0.57210000000000005	-3.13483	0.618681	0.544287
0.57240000000000002	-1.10196	-0.0217487	1.11665
0.5726	-1.78512	-0.324724	0.987141
0.57269999999999999	-1.35197	-1.42686	0.156246
0.57279999999999998	0.432418	0.236142	1.44535
0.57279999999999998	-0.78402	-0.00988764	0.252387
0.5736	-0.712762	0.523863	1.50278
0.57379999999999998	-1.75538	0.359379	0.907984
0.57379999999999998	-1.62737	0.210086	0.39161
0.57389999999999997	-2.64588	-0.123952	-0.13596
0.57410000000000005	-3.44808	0.311296	-0.506519
0.57430000000000003	-3.21072	-0.489735	0.3003
0.57450000000000001	-2.367	0.0211304	0.753336
0.5746	-1.26758	0.238193	-0.189328
0.5746	-1.86636	-0.788279	-1.11923
0.57479999999999998	-1.35013	0.183873	0.570104
0.57489999999999997	-1.11202	-0.576948	1.86567
0.57499999999999996	-0.942462	-0.459003	1.23901
0.57509999999999994	-2.44735	0.0603939	0.498556
0.57520000000000004	1.9463
0.57530000000000003	-2.12691	-0.452765	0.130254
0.57550000000000001	-2.94594	-0.267162	1.19198
0.5756	-1.88232	0.0084103	0.721939
0.57589999999999997	-1.26642	0.573399	0.370481
0.57589999999999997	-1.50025	0.573399	0.370481
0.57589999999999997	-1.26642	0.678116	0.227153
0.57589999999999997	-1.50025	0.678116	0.227153
0.57599999999999996	-2.20399	-0.656093	-0.232629
0.5766	0.594039	1.6364	-0.348494
0.57669999999999999	-4.30991	-0.383607	0.15102
0.57669999999999999	-2.18968	-0.578316	-0.187653
0.57679999999999998	-0.623462	-0.123224	0.0235293
0.57699999999999996	-1.70963	-0.812155	1.29551
0.57699999999999996	-1.58252	-0.864535	-0.355182
0.57740000000000002	0.312597	-0.0932872	0.44445
0.57779999999999998	-3.72247	-0.531225	-0.567313
0.57789999999999997	-0.2949	-0.605167	1.83398
0.57789999999999997	-1.05482	-0.102832	0.953199
0.57789999999999997	-2.23858	-0.124305	0.820693
0.57799999999999996	-1.5164	1.08043	0.234368
0.57809999999999995	-0.0677613	0.137555	-0.0270535
0.57820000000000005	-1.56166	-0.276839	0.847679
0.57879999999999998	-0.678849	0.0119592	1.14621
0.57899999999999996	0.220347	1.50022	0.194025
0.57899999999999996	-3.4087	1.50022	0.194025
0.57899999999999996	0.220347	-0.197079	-0.717349
0.57899999999999996	-3.4087	-0.197079	-0.717349
0.57920000000000005	1.62136	-0.196968	2.13537
0.57920000000000005	-4.46875	-0.542403	-1.00696
0.57940000000000003	-0.832612	-0.210526	1.04954
0.57940000000000003	-2.93934	-0.48892	0.902817
0.57999999999999996	-3.92692	-0.393968	-0.517466
0.57999999999999996	-1.67137
0.58009999999999995	-0.333162	0.212796	1.37267
0.58009999999999995	-1.79286	0.0386581	1.01127
0.58009999999999995	0.659938	-0.188194	0.949764
0.58009999999999995	-1.47872	-0.249943	0.675184
0.58009999999999995	-1.85196	-0.0917433	0.560803
0.58009999999999995	-2.32725	-0.46176	0.538756
0.58009999999999995	-1.974	-0.488964	0.194636
0.58009999999999995	-3.15731	-0.0420294	-0.0935112
0.58009999999999995	-2.89847	-0.116898	-0.259251
0.58020000000000005	-4.36644	-0.0295963	-1.31301
0.58040000000000003	-1.54446	-0.346702	0.848406
0.58069999999999999	-0.477787	0.265002	1.88668
0.58079999999999998	0.975029	0.0718365	2.3933
0.58079999999999998	-1.68884	-0.586846	0.52934
0.58130000000000004	-0.934327	0.17953	-0.277403
0.58140000000000003	-1.47002	0.424414	0.249517
0.58150000000000002	-0.644741	0.213568	1.60106
0.58179999999999998	-1.19422	0.0384583	1.25167
0.58179999999999998	0.928001	3.28282	0.544354
0.58179999999999998	-0.284585	3.28282	0.544354
0.58179999999999998	0.928001	1.09855	-0.527849
0.58179999999999998	-0.284585	1.09855	-0.527849
0.58179999999999998	-1.61644
0.58189999999999997	-3.11074	0.131007	-0.364962
0.58189999999999997	-0.794785	0.16692	-0.366004
0.58199999999999996	-0.0905233	0.112313	1.22905
0.58220000000000005	-0.94085	-0.114318	1.68241
0.58240000000000003	-3.09889
0.58250000000000002	-2.30579	-0.272894	-0.106278
0.58260000000000001	-1.9782	-0.485723	1.38068
0.58279999999999998	-1.51869	0.787441	0.233546
0.58309999999999995	-2.86874	0.24408	1.82973
0.58309999999999995	-0.804034	0.00186239	1.74707
0.58309999999999995	#DIV/0!
0.58330000000000004	-0.572755	0.41769	0.0338733
0.58330000000000004	-1.65661	-0.0250551	-0.00977187
0.58340000000000003	-1.46857	0.278516	0.2512
0.58340000000000003	-2.35438
0.58350000000000002	-0.946208	0.194013	0.95628
0.58360000000000001	-0.540864	0.19591	1.96232
0.5837	-0.835078	0.517953	0.956174
0.58389999999999997	-1.97918	-0.450471	0.705691
0.58420000000000005	-1.62477	-0.435459	0.0330797
0.58440000000000003	-1.35682	0.132066	0.103001
0.58440000000000003	-3.4004	-0.439426	-0.41921
0.58509999999999995	-1.53229	0.579241	0.590669
0.58520000000000005	-0.965467	0.185306	0.649394
0.58530000000000004	0.649052	0.291258	0.609625
0.58540000000000003	-0.808378	0.226266	1.87465
0.58579999999999999	-1.68194	0.571349	0.892463
0.58620000000000005	-1.87132	-0.369167	1.60029
0.58620000000000005	-2.03088	-0.569585	0.278569
0.58630000000000004	-0.705245	0.433739	0.281056
0.58630000000000004	#DIV/0!
0.58640000000000003	-1.86123	0.257793	0.873593
0.5867	-1.86857	0.0111446	0.453073
0.58699999999999997	-1.93556	-1.1478	1.68677
0.58730000000000004	-0.696237	0.416941	1.6299
0.58730000000000004	-1.25422	-0.0132384	0.960979
0.58750000000000002	-1.27953	-0.785612	0.278492
0.58799999999999997	-1.32035	0.171703	0.78767
0.58809999999999996	-3.28672	-0.214164	-0.204362
0.58830000000000005	-0.866512	0.603447	1.91995
0.58840000000000003	-0.481147	-0.19084	1.89291
0.58840000000000003	-2.31517	-0.333915	0.0587257
0.58879999999999999	-0.8941	0.704835	1.7662
0.58909999999999996	-3.58918	0.0323971	0.796082
0.58909999999999996	-3.86412	-0.276133	-0.105024
0.58930000000000005	-2.35561	-0.609995	-0.0927935
0.58940000000000003	-0.495284	-0.687309	2.25516
0.58940000000000003	0.119506	0.359313	1.19396
0.58950000000000002	-1.08383	0.0920302	2.09904
0.58960000000000001	-0.409814	0.02457	2.08796
0.58960000000000001	-1.37519	-0.580056	0.772436
0.58960000000000001	-0.696387	0.0276117	0.719423
0.58960000000000001	-2.74531	0.233873	0.714246
0.58960000000000001	-1.02475	0.270424	0.294922
0.58960000000000001	-0.713785	-0.0451394	0.213459
0.58960000000000001	-1.23265	-0.486737	0.209374
0.58960000000000001	-2.67981	0.0843807	0.171413
0.58960000000000001	-1.89586	-0.332175	-0.0593018
0.58960000000000001	-1.37262	-0.73107	-0.467477
0.58960000000000001	-1.88421	-0.451463	-1.25897
0.58960000000000001	#DIV/0!
0.5897	-0.749725	-0.311826	0.5342
0.5897	-3.73262	-0.235548	-0.00632673
0.59009999999999996	0.012506	0.188657	2.26463
0.59009999999999996	-2.27036	-0.108101	1.03438
0.59030000000000005	-1.31415	-0.176135	-0.786448
0.59040000000000004	-1.10954	-0.0530536	1.51166
0.59040000000000004	#DIV/0!
0.59050000000000002	-0.478067	-0.531423	0.919495
0.59109999999999996	-0.952277	0.047211	0.0272137
0.59140000000000004	-0.600601	-0.17501	1.31612
0.59140000000000004	-2.52402	0.0780975	0.562727
0.59150000000000003	-1.69563	-0.491234	0.0237399
0.59150000000000003	-2.09557	-1.03457	-0.717415
0.59150000000000003	0.130332
0.59160000000000001	0.588971	-0.0269064	1.71849
0.59179999999999999	-0.892156	-0.0831904	1.64336
0.59199999999999997	-0.590891	0.244366	1.50303
0.59219999999999995	-0.470567	-0.586537	1.61593
0.59240000000000004	-3.0211	0.572958	-0.118908
0.59250000000000003	-1.43265	0.321636	0.925151
0.59289999999999998	-3.17525	-0.232284	0.955313
0.59389999999999998	#DIV/0!
0.59409999999999996	0.714068	0.489185	1.83724
0.59409999999999996	-1.36039	0.201444	1.41207
0.59419999999999995	-1.29944	-0.238369	-0.266753
0.59419999999999995	-3.37726	-0.507107	-0.56336
0.59450000000000003	-0.0307454	-0.114473	1.34112
0.59489999999999998	-1.88271	-0.442646	-0.511572
0.59499999999999997	0.850628	0.118903	1.83063
0.59519999999999995	-1.31739	-0.436076	1.79342
0.59540000000000004	-2.02859	0.535987	0.498335
0.59540000000000004	-2.23775	-0.70585	-0.414272
0.59560000000000002	-0.286424	0.185945	1.9633
0.59560000000000002	-0.514205	0.0836959	1.40042
0.59560000000000002	-1.4814	-0.0980931	1.36125
0.59560000000000002	-2.88957	-0.549699	-0.75975
0.59650000000000003	-3.41654	-0.0778978	-0.197788
0.59670000000000001	-1.1494	0.745245	0.165326
0.59689999999999999	-0.843728	-0.0808745	1.62765
0.59709999999999996	-0.917416	1.22853	1.31869
0.59709999999999996	-2.63473	0.32168	0.116714
0.59719999999999995	-0.127947	0.201311	1.16429
0.59719999999999995	-2.15622	-0.0263565	0.4718
0.59750000000000003	-4.19515	0.216611	-0.65958
0.59760000000000002	-2.44549	-0.711405	-0.872609
0.59770000000000001	-2.39654	0.157417	0.283726
0.59770000000000001	#DIV/0!
0.5978	-1.51658	-0.33052	0.805086
0.59799999999999998	1.56432	0.871657	-0.0209768
0.59799999999999998	-2.51931	-0.261164	-0.301375
0.59819999999999995	-2.45497	-0.036122	1.09719
0.59819999999999995	0.0742433	0.273025	1.07411
0.59819999999999995	-0.602511	-0.043353	0.89475
0.59819999999999995	-1.16809	-0.043353	0.89475
0.59819999999999995	-0.602511	0.339008	0.443514
0.59819999999999995	-1.16809	0.339008	0.443514
0.59819999999999995	-0.199895
0.59850000000000003	-2.07777	0.0224984	-0.429554
0.59860000000000002	-2.1275	-0.0610549	1.00627
0.59870000000000001	0.3566	-0.407285	1.59101
0.59899999999999998	-1.72215	0.141237	1.385
0.59909999999999997	1.27494	0.630364	1.87526
0.59909999999999997	0.110475	-0.741498	1.62569
0.59909999999999997	-1.04338	-0.31703	1.11662
0.59909999999999997	-0.0650759	0.674413	1.11457
0.59909999999999997	-2.11246	-0.775889	1.11252
0.59909999999999997	-1.29144	-0.223974	1.10417
0.59909999999999997	-0.150729	0.180654	1.04466
0.59909999999999997	-2.70937	0.839293	0.989647
0.59909999999999997	-0.720343	-0.0640761	0.850167
0.59909999999999997	-0.717982	0.291147	0.430892
0.59909999999999997	-1.70942	0.0761574	0.415054
0.59909999999999997	-1.8791	-0.167801	0.360979
0.59909999999999997	-1.65366	0.265883	0.341745
0.59909999999999997	-0.634935	0.00475037	0.159996
0.59909999999999997	-2.76717	-0.142427	0.00115662
0.59909999999999997	-3.05342
0.59919999999999995	-1.26651	0.218727	0.503177
0.59989999999999999	1.03231	0.375869	1.56933
0.6	0.303315	0.472451	0.685423
0.6	-2.71952	-0.329772	-0.426186
0.6	-2.21724	0.038062	-1.14667
0.60060000000000002	-0.356077	0.635303	0.818081
0.60070000000000001	0.320143	0.300142	1.7631
0.60089999999999999	#DIV/0!
0.60109999999999997	-1.60453	-0.458078	0.165011
0.60129999999999995	0.541126	1.19685	0.967878
0.60140000000000005	-1.96467	-0.159798	-0.714334
0.60150000000000003	-1.28622	0.108962	0.750073
0.60150000000000003	-2.19414	-0.0286928	0.463302
0.60170000000000001	-0.707789	-0.199106	0.851248
0.6018	-1.40864	-0.377985	1.28244
0.60209999999999997	-1.25711	0.215421	0.903917
0.60209999999999997	-3.71621	0.215421	0.903917
0.60209999999999997	-1.25711	0.371481	-0.171711
0.60209999999999997	-3.71621	0.371481	-0.171711
0.60229999999999995	-1.49481	-0.994187	-1.51131
0.60250000000000004	-1.14357	0.440331	0.714877
0.60260000000000002	-1.505	0.190442	0.540488
0.6028	-0.517978	0.368748	1.44429
0.6028	-1.02338	-0.142427	1.03656
0.6028	-4.02651	-0.442557	-0.66802
0.60319999999999996	-1.8773	-0.546481	-0.264963
0.60329999999999995	-2.24012	-0.793172	0.424613
0.60370000000000001	-0.491511
0.6038	-0.344127	-0.0112983	1.87934
0.60399999999999998	-1.50065	-0.032088	1.55648
0.60419999999999996	-1.22822	-0.796965	-0.440693
0.60429999999999995	-2.21372	-0.0288243	0.575588
0.60429999999999995	-2.01376	-0.587861	-0.505486
0.60440000000000005	-2.09716	-1.01517	-0.598479
0.60470000000000002	-0.282336	-0.473179	1.76291
0.60470000000000002	-1.21349	-0.473179	1.76291
0.60470000000000002	-0.282336	0.0143195	0.242215
0.60470000000000002	-1.21349	0.0143195	0.242215
0.60499999999999998	-1.74431	0.739954	0.189508
0.60509999999999997	-1.58187	0.0540236	0.677385
0.60509999999999997	-0.368289	0.727763	0.173096
0.60509999999999997	-3.18545	-1.42635	0.128044
0.60519999999999996	-0.0353209	-0.303404	1.62077
0.60529999999999995	-3.5199	-0.830894	0.423954
0.60540000000000005	-0.934058	0.495312	1.20387
0.60540000000000005	-0.69022	0.564339	0.801009
0.60540000000000005	-2.36405	0.409532	-0.87148
0.60580000000000001	-1.52121	-0.239075	0.727355
0.60580000000000001	-1.48004	-0.102325	0.494814
0.60589999999999999	-0.175412	-0.0554344	1.49783
0.60599999999999998	-0.322947	-0.262223	1.33359
0.60599999999999998	-0.469341	-0.758781	-0.0521064
0.60629999999999995	-1.6634	0.264559	1.08181
0.60629999999999995	-2.27872	-0.759751	0.68884
0.60629999999999995	-2.76728	0.258563	-0.377775
0.60640000000000005	-0.39946	0.918172	1.09898
0.60660000000000003	0.678335	0.205302	1.8346
0.60670000000000002	-0.241105	0.639426	2.24281
0.60680000000000001	-0.464068	-0.0622248	1.41052
0.6069	-0.718546	0.384886	1.73214
0.60699999999999998	0.159383	0.0848658	2.08766
0.60699999999999998	-0.159899	-0.105544	2.03
0.60750000000000004	-2.09717	-0.227787	0.673137
0.60780000000000001	-3.14705
0.6079	-3.338	-0.650404	-0.0897408
0.6079	-1.73553	-0.904791	-0.629063
0.60809999999999997	-1.93203	0.289736	0.850827
0.60819999999999996	-0.752676	-0.274414	-0.17287
0.60829999999999995	0.351025	-0.460547	1.49581
0.60829999999999995	-2.95179	0.313832	0.31698
0.60850000000000004	-4.07007	-0.24097	0.0536432
0.60860000000000003	1.05167	-0.103031	1.86112
0.60860000000000003	-1.1837	-0.0125553	1.65317
0.60860000000000003	-0.0178196	0.1249	1.5131
0.60860000000000003	0.0380215	0.0860117	0.905381
0.60860000000000003	-2.42537	-1.17335	0.505359
0.60860000000000003	-0.860267	0.285327	0.236684
0.60860000000000003	#DIV/0!
0.60860000000000003	#DIV/0!
0.6089	-2.86885	0.0790898	0.321027
0.6089	-1.10556	-0.92613	0.202847
0.6089	0.643273	4.24633	-1.08664
0.60929999999999995	-0.70311	0.265551	1.92993
0.60960000000000003	-1.42178	-0.86103	1.38864
0.60970000000000002	-1.06986	-0.559113	1.38292
0.6099	-2.02684	-0.726595	-0.1311
0.61	0.586342	0.371239	1.01471
0.61	-0.959899	0.0933094	0.961916
0.61	-1.71426	0.495666	0.844693
0.61050000000000004	-0.379654	0.46154	0.69436
0.61070000000000002	-0.942716	0.586295	1.01142
0.61070000000000002	-2.23877	0.246219	0.00147177
0.6109	-1.02507	-0.355014	0.77946
0.61109999999999998	-1.36435	-0.341191	0.690801
0.61119999999999997	-1.00167	-0.291478	1.98249
0.61140000000000005	-1.00516	-0.0426033	1.44659
0.61140000000000005	2.06024	0.691939	0.0613471
0.61140000000000005	-0.330978	0.691939	0.0613471
0.61140000000000005	2.06024	1.64156	-0.236524
0.61140000000000005	-0.330978	1.64156	-0.236524
0.61150000000000004	0.633957	0.34419	1.50257
0.61150000000000004	-1.6265	-0.345754	-0.633005
0.6119	-1.87057	0.117096	-0.745147
0.61209999999999998	0.889746	-0.113635	1.79467
0.61219999999999997	-1.7095	-0.981068	1.34667
0.61219999999999997	-1.09199	0.392117	1.18842
0.61229999999999996	-0.856541	0.736801	1.24177
0.61229999999999996	-1.99964	-0.184468	0.573578
0.61260000000000003	1.39766	0.977166	2.86528
0.61260000000000003	-1.64079	-0.761184	2.24913
0.61260000000000003	1.21816	0.268793	1.80094
0.61260000000000003	-0.153248	0.282109	1.75252
0.61260000000000003	-0.317581	-0.120138	1.55525
0.61260000000000003	-2.28216	-0.25832	1.46266
0.61260000000000003	-0.747962	-0.469321	1.45073
0.61260000000000003	-2.14896	-0.198049	1.42857
0.61260000000000003	-2.07797	-0.635942	1.42501
0.61260000000000003	-0.811757	0.324922	1.37976
0.61260000000000003	0.0323797	0.25248	1.33728
0.61260000000000003	0.0395996	0.0573522	1.32328
0.61260000000000003	-2.13507	-0.463809	1.3047
0.61260000000000003	-1.54823	-0.210195	1.23175
0.61260000000000003	-1.45112	-0.521062	1.08508
0.61260000000000003	-1.7609	-0.372496	1.05981
0.61260000000000003	-0.85515	0.412487	0.93806
0.61260000000000003	-1.27136	0.202258	0.896769
0.61260000000000003	-1.9793	-0.0502749	0.767077
0.61260000000000003	-1.31086	0.520754	0.722303
0.61260000000000003	-1.4408	-0.457174	0.708887
0.61260000000000003	-3.2662	-0.778579	0.693088
0.61260000000000003	-3.02546	0.282174	0.615013
0.61260000000000003	-1.39418	0.0849085	0.517972
0.61260000000000003	-2.70341	-0.574171	0.507178
0.61260000000000003	-2.05386	-0.406446	0.475044
0.61260000000000003	-2.58481	0.393461	0.264798
0.61260000000000003	-1.43713	-0.00272319	0.235421
0.61260000000000003	-2.9374	-0.426221	0.0954233
0.61260000000000003	-0.622464	-0.225496	-0.141033
0.61260000000000003	-3.08041	-0.370776	-0.432893
0.61260000000000003	-1.82063	-0.886206	-0.438913
0.61260000000000003	-4.52277	-0.795025	-0.479047
0.61260000000000003	-2.40791	-0.441366	-0.498567
0.61260000000000003	-3.597	-1.21698	-0.565532
0.61260000000000003	-2.37131	-0.0859896	-0.574107
0.61260000000000003	-4.5448	-1.10095	-0.605734
0.61260000000000003	-2.587	0.111694	-0.661473
0.61260000000000003	-1.31475	-0.136872	-0.666613
0.61260000000000003	-2.87274	-0.934022	-0.690804
0.61260000000000003	-2.55423	-0.0651999	-0.721339
0.61260000000000003	-0.656976	-0.0684858	-0.794276
0.61260000000000003	-3.1077	-0.613521	-0.803098
0.61260000000000003	-4.31209	-0.47157	-0.839605
0.61260000000000003	-3.37665	-0.0549493	-0.872102
0.61260000000000003	-1.33487	0.695357	-0.934694
0.61260000000000003	-1.9002	-0.38645	-1.15312
0.61260000000000003	-2.64268	-0.280741	-1.31671
0.61260000000000003	-3.13337	-0.625779	-1.67838
0.61260000000000003	#DIV/0!
0.61260000000000003	-4.17474
0.61270000000000002	-3.01945	-0.828226	-0.838025
0.6129	-0.496748	0.0571763	-0.309672
0.61299999999999999	-0.291949	-0.0299498	1.63659
0.61309999999999998	0.507976	0.647781	1.79244
0.61350000000000005	1.15573	0.38374	1.77229
0.61370000000000002	-0.0580654	-0.366036	2.28371
0.61370000000000002	-5.18114	-0.087378	-0.922848
0.61380000000000001	2.22088	0.963146	1.90714
0.61380000000000001	-2.71543	-0.36273	0.399247
0.61399999999999999	-1.76068	0.0917877	1.81641
0.61399999999999999	-0.769798	-0.402566	1.25055
0.61399999999999999	-3.02396	-0.70995	0.346597
0.61399999999999999	-2.59713	-0.686758	0.046591
0.61409999999999998	-0.255982	0.0763111	1.4037
0.61409999999999998	1.58132	0.769959	0.659022
0.61409999999999998	-1.49249	0.261693	-0.321948
0.61439999999999995	-0.179626	0.665992	1.51176
0.61450000000000005	-1.24641	1.08177	-0.0920758
0.61460000000000004	0.437076	0.721524	1.46591
0.61460000000000004	-2.49869	-0.0862987	-1.23542
0.61470000000000002	-3.00162	0.16348	0.73015
0.61480000000000001	-2.19287	-0.456226	-0.207873
0.6149	-3.35912	-0.136298	-0.171578
0.61509999999999998	-1.55134	-0.593085	-0.927499
0.61519999999999997	-1.71107	-0.458033	-0.477945
0.61529999999999996	-1.22435	-0.885434	0.82209
0.61529999999999996	-1.27689	-0.241126	-0.132928
0.61539999999999995	-2.63846	-0.252037	0.150465
0.61550000000000005	-3.05878	0.927167	-0.64357
0.61550000000000005	-4.12253	0.0316473	-0.688526
0.61560000000000004	-0.889991	-0.0966602	-0.0207562
0.61580000000000001	-0.539005	0.28817	1.6261
0.61580000000000001	-0.121448	0.778777	1.3789
0.61580000000000001	#DIV/0!
0.6159	-0.290794	-0.610744	1.65731
0.6159	0.886647	0.177942	1.13933
0.61599999999999999	-3.84815	-0.815086	0.2039
0.61599999999999999	-1.34556
0.61609999999999998	-0.266296	0.10841	0.374987
0.61629999999999996	-1.42383	-0.206888	-0.10667
0.61650000000000005	-1.03071	0.292845	0.245928
0.61650000000000005	-2.38196	-0.90684	-0.751395
0.61650000000000005	-1.24408	0.206161	-1.45891
0.61660000000000004	-1.17995	-0.127038	1.42569
0.61670000000000003	-2.31238	0.103691	-0.448042
0.61670000000000003	0.226434
0.61680000000000001	-2.79828	0.334224	-0.386119
0.6169	0.256251	0.63592	1.72522
0.61739999999999995	-1.41861	-0.195446	-0.365201
0.61750000000000005	-1.60596	-0.128074	-0.00921607
0.61760000000000004	-1.26759	0.402301	1.42539
0.61770000000000003	-0.826916	0.332262	0.620544
0.61770000000000003	-3.05612	0.114429	0.209785
0.61780000000000002	-1.30752	-0.0532517	0.333084
0.61799999999999999	-2.83968	-0.133652	1.19059
0.61799999999999999	-1.99167	-0.0396265	0.566888
0.61809999999999998	-0.586831	0.360679	1.32267
0.61809999999999998	-1.05231	-0.369454	1.00961
0.61809999999999998	-1.83713	-0.113855	0.8872
0.61809999999999998	0.633079	0.830275	0.738801
0.61809999999999998	0.025845	-0.0588723	0.426375
0.61809999999999998	-1.78749	0.269785	0.146646
0.61809999999999998	-3.31739	-0.463985	-0.421286
0.61809999999999998	-1.23692
0.61819999999999997	-0.741825	-0.889314	0.0653853
0.61839999999999995	-2.08555	-0.122452	1.56133
0.61880000000000002	1.51025	0.181733	2.34106
0.61880000000000002	0.772822	-0.592491	1.51756
0.61890000000000001	-1.61274	-0.268551	1.25827
0.61919999999999997	-1.30761	-0.165376	0.773814
0.61929999999999996	-1.0387	-0.563589	0.900367
0.61960000000000004	-0.51883	-0.101929	1.16278
0.61960000000000004	-0.532963	-1.39948	0.484354
0.61970000000000003	-1.20191
0.61980000000000002	-0.437381	0.818018	1.75443
0.61980000000000002	-0.717514	0.845046	-1.45653
0.62009999999999998	-1.66496	-0.881113	-0.100152
0.62009999999999998	-2.27644	-0.893657	-1.21344
0.62029999999999996	-0.96558	-0.267007	-0.0115611
0.62029999999999996	-4.13437	-0.820156	-1.08333
0.62070000000000003	-0.332703	0.422628	0.988844
0.62070000000000003	-0.231109	-0.0249014	0.764369
0.62070000000000003	-1.57755	-0.12856	0.342759
0.62070000000000003	-2.76401	-0.672693	-0.306408
0.62080000000000002	-1.79535	-0.338721	-0.0582689
0.62139999999999995	-1.20042	-0.413942	1.13601
0.62139999999999995	#DIV/0!
0.62150000000000005	-1.69147	-0.0730492	0.591884
0.62150000000000005	-3.48817	-0.373047	-0.615513
0.62170000000000003	-1.6255	0.235702	-0.387737
0.62170000000000003	-4.687	-0.374502	-1.25279
0.62190000000000001	-2.98536	-0.109182	0.738619
0.62209999999999999	0.265689	-0.171748	1.92947
0.62219999999999998	1.27876	1.08376	-0.180764
0.62219999999999998	-2.18722	1.08376	-0.180764
0.62219999999999998	1.27876	0.307881	-0.567609
0.62219999999999998	-2.18722	0.307881	-0.567609
0.62229999999999996	-2.42374	-0.988829	0.299869
0.62260000000000004	-1.60028	-0.155014	0.872472
0.62260000000000004	-3.06112	-0.900381	-0.10178
0.62260000000000004	-3.29482	-0.710502	-0.240074
0.62270000000000003	-0.596719	0.618327	1.86606
0.62270000000000003	-2.03842	-0.218352	-0.541448
0.62270000000000003	#DIV/0!
0.62280000000000002	-0.491275	-0.265552	-0.716851
0.62290000000000001	-2.31833	-0.369256	-0.100784
0.62319999999999998	-1.38913	-0.42761	-0.561494
0.62339999999999995	-0.538705	-0.244234	0.0113861
0.62350000000000005	1.35656	-0.0940575	2.62086
0.62380000000000002	0.331818	0.237862	2.02749
0.62380000000000002	0.245751	0.237862	2.02749
0.62380000000000002	0.331818	1.2357	0.861774
0.62380000000000002	0.245751	1.2357	0.861774
0.62380000000000002	-1.75378	-0.552544	0.809143
0.62380000000000002	-0.344391	-0.66425	0.583759
0.62380000000000002	-0.994151	-0.0346225	-0.0297423
0.62390000000000001	-3.9713	-0.882679	-1.06045
0.624	-1.75158	0.173512	0.873171
0.624	-1.34285	-0.604835	0.607826
0.624	-1.909	-1.38129	-0.632881
0.62419999999999998	-0.539643	0.183983	-0.139788
0.62419999999999998	-2.00379	-1.20142	-0.346216
0.62419999999999998	-1.32533	-0.322385	-0.478959
0.62429999999999997	0.901535	0.0119814	1.71376
0.62429999999999997	-0.932405	0.798133	0.923678
0.62439999999999996	-0.704215	-0.630872	1.28488
0.62439999999999996	-0.436513	-0.427147	0.745403
0.62439999999999996	-1.07225	-0.283762	-0.562404
0.62439999999999996	-2.14843	-0.0532517	-1.35415
0.62450000000000006	-1.18951	0.485502	0.01908
0.62450000000000006	-2.71246	0.0051483	-0.703215
0.62460000000000004	0.23336	0.542468	1.60023
0.62460000000000004	-1.77781	-0.496062	0.545693
0.62460000000000004	-1.60257	0.580895	-0.351642
0.62460000000000004	-3.85694	-0.449016	-0.911211
0.62460000000000004	#DIV/0!
0.62480000000000002	-3.26278	-0.0060518	-0.0704781
0.62480000000000002	-3.16469	0.245491	-0.136888
0.62490000000000001	-4.20032	-0.32933	-1.04258
0.625	0.0128742	-0.223555	1.60266
0.62509999999999999	-0.734062	-0.425736	0.553874
0.62519999999999998	0.536657	-0.466697	1.38644
0.62539999999999996	-1.06083	0.117846	1.16777
0.62560000000000004	-0.51022	-0.12856	1.37597
0.62560000000000004	-1.40859	-0.0339615	0.242091
0.62560000000000004	-2.50999	0.00369321	-1.23516
0.62570000000000003	-1.04422	-0.516917	0.565071
0.62580000000000002	-1.20428	0.000649818	0.565482
0.62619999999999998	-0.728794	0.368021	0.96185
0.62629999999999997	-2.82523	-0.71901	0.0117685
0.62639999999999996	-1.41031	0.637199	1.22695
0.62639999999999996	-1.31449	0.513323	0.38071
0.62660000000000005	-1.1917	0.109291	1.52125
0.62680000000000002	-0.246504	0.292734	-0.551064
0.62729999999999997	0.302052	-0.284688	1.39456
0.62749999999999995	-0.0526856	0.0287372	1.29214
0.62749999999999995	-0.723905	0.22307	1.20248
0.62749999999999995	-0.290339	-0.411274	0.893726
0.62749999999999995	-0.353093	-0.319012	0.859421
0.62749999999999995	-2.09812	-0.118066	0.521235
0.62749999999999995	-1.61688	0.331425	0.370194
0.62749999999999995	-2.195	-0.342955	-0.0182494
0.62749999999999995	-1.3981	-0.250451	-0.460654
0.62749999999999995	-3.18131	-0.440109	-1.06005
0.62749999999999995	#DIV/0!
0.62749999999999995	-1.01798
0.62760000000000005	-2.04933	-0.488015	1.35169
0.62760000000000005	-0.5536	-0.441257	-0.152352
0.62770000000000004	-3.26032	-0.750404	-0.398253
0.62780000000000002	-1.17475	0.441279	1.06525
0.62780000000000002	-3.16627	-0.194542	-0.339154
0.62780000000000002	-2.24408	-0.196042	-0.751013
0.62809999999999999	-0.472007	0.225098	1.01003
0.62809999999999999	-2.39798	-0.0792657	0.594113
0.62819999999999998	-2.34793	-0.092008	0.72724
0.62839999999999996	-1.11014	0.528228	0.510096
0.62839999999999996	-1.5605	0.0102838	0.485417
0.62849999999999995	0.306227	0.129861	1.81682
0.62880000000000003	1.0718	0.68753	1.98352
0.62880000000000003	-0.622584	-0.115839	0.297812
0.62890000000000001	2.05693	0.684134	2.43383
0.62890000000000001	-2.98187	-0.539691	0.184427
0.62890000000000001	-2.53217	-0.871105	-0.831012
0.629	0.466875	-0.286782	2.24294
0.629	0.312997	0.130831	1.54176
0.629	-1.37315	0.274371	0.788073
0.629	#DIV/0!
0.62909999999999999	-1.90828	0.0217042	0.891716
0.62909999999999999	-1.17259	0.483474	0.359074
0.62909999999999999	-1.80514	-0.738169	-0.686688
0.62919999999999998	-1.76385	-0.182616	0.201776
0.62929999999999997	-0.362119	-0.154838	1.65818
0.62929999999999997	-2.53282	-0.368328	0.588372
0.62960000000000005	-0.399091	0.16046	1.63291
0.62960000000000005	-1.08854	0.319697	0.930281
0.62980000000000003	-3.75108	-0.526353	-1.1985
0.62980000000000003	#DIV/0!
0.62990000000000002	-1.76794	-0.804659	-0.892321
0.63029999999999997	-1.61418	-0.371879	1.57609
0.63029999999999997	-2.32987	-0.383805	0.126733
0.63049999999999995	1.08876
0.63060000000000005	-0.505186	0.0484236	1.52592
0.63060000000000005	-2.93281	-0.485304	1.07869
0.63060000000000005	-1.85378	-0.103295	0.268301
0.63070000000000004	0.322382	0.334798	1.24875
0.63070000000000004	-2.78491	-0.490308	-0.593131
0.63080000000000003	0.0214349	-0.0200733	2.08191
0.63090000000000002	0.290151	-0.317844	1.79767
0.63090000000000002	-0.694753	0.515176	0.752809
0.63090000000000002	-0.544206	-0.242118	-0.0559712
0.63100000000000001	-1.24568	0.00111265	0.0573276
0.63109999999999999	-1.02911	-0.34613	0.656093
0.63119999999999998	2.01856	0.478514	1.09505
0.63129999999999997	-0.998347	0.52287	0.512517
0.63129999999999997	-2.01428	-0.738941	-0.000479288
0.63149999999999995	-0.7783	-0.021858	1.46195
0.63149999999999995	-1.62266	-0.588522	0.741164
0.63160000000000005	-1.83606	-0.91394	0.723174
0.63170000000000004	-2.63277	-0.757437	-0.869805
0.63180000000000003	-0.737715	0.232284	0.64683
0.63200000000000001	-2.33647	0.23978	0.647155
0.63249999999999995	-0.236453	0.499259	2.08896
0.63249999999999995	-1.30799	0.00719773	0.485168
0.63249999999999995	1.28681	2.07996	-0.604403
0.63260000000000005	-2.0686	0.187356	-0.136851
0.63270000000000004	-1.63248	-1.08905	-0.567571
0.63280000000000003	-1.08545	-0.737506	1.04104
0.63280000000000003	-1.25325	0.130544	0.590334
0.63280000000000003	0.033899	-0.0845123	0.223938
0.63290000000000002	-2.0969	0.0906844	0.59664
0.63290000000000002	-1.23763	-0.493659	-0.508931
0.6331	-0.287735	0.225253	1.82931
0.63329999999999997	-0.314968	0.18762	1.45837
0.63329999999999997	-2.88008	0.0289575	-0.581006
0.63339999999999996	1.68083	-0.0817131	1.8206
0.63349999999999995	0.828667	-0.0820871	1.64937
0.63349999999999995	-2.96116	-0.794253	-0.447095
0.63360000000000005	-2.91094	-0.377566	0.242358
0.63360000000000005	-0.553557	0.0540236	-0.190141
0.63370000000000004	3.95596	0.783716	1.72621
0.63370000000000004	0.28251	0.783716	1.72621
0.63370000000000004	3.95596	1.49308	0.830052
0.63370000000000004	0.28251	1.49308	0.830052
0.63380000000000003	-2.12031	0.7036	-0.337632
0.63390000000000002	-1.92263	0.236585	-0.139358
0.63390000000000002	-1.6582	-0.745863	-0.766736
0.63400000000000001	-1.64534	-0.57772	-0.0297996
0.63429999999999997	#DIV/0!
0.63439999999999996	-0.279446	-0.359466	1.28477
0.63439999999999996	-3.37822	-0.539911	0.149431
0.63439999999999996	-2.58779	-0.501397	-0.339403
0.63439999999999996	-3.05715	-0.478316	-0.721703
0.63449999999999995	-1.8251	0.237753	-0.341996
0.63460000000000005	-1.96891	-0.169785	-0.075254
0.63460000000000005	-1.47463	-0.636603	-0.938579
0.63470000000000004	0.283486	-0.274106	1.30108
0.63480000000000003	-1.13406	-0.734883	1.30251
0.63480000000000003	-4.47646	-0.279242	-0.386512
0.63490000000000002	-1.29874	-0.292404	1.43999
0.63490000000000002	-0.93704	-0.439273	1.01436
0.63490000000000002	-2.46192	-1.04187	0.224598
0.63490000000000002	#DIV/0!
0.6351	-1.46563	-0.117757	0.220626
0.63519999999999999	-1.37771	-0.598906	1.3187
0.63529999999999998	-1.11579	-0.706444	1.03899
0.63529999999999998	-2.02592	-0.623487	-0.162267
0.63539999999999996	-0.918966	0.270689	0.0508684
0.63549999999999995	-1.32172	0.0469019	0.529455
0.63549999999999995	-0.0393042	1.17922	0.181622
0.63549999999999995	#DIV/0!
0.63570000000000004	-0.857194	-0.422981	0.730982
0.63570000000000004	-1.10409	-0.0293537	-0.33679
0.63580000000000003	-2.18205
0.63600000000000001	-2.68513	-0.985147	-0.475553
0.6361	-0.438828	-0.299744	0.764829
0.63619999999999999	-1.91678	-0.355388	0.130044
0.63629999999999998	-1.40916	-0.325142	1.03908
0.63629999999999998	-0.381961	-0.2527	0.217058
0.63629999999999998	-1.39601	0.695377	-0.43277
0.63649999999999995	-0.865896	-0.338038	0.751508
0.63649999999999995	-3.12209	0.0278115	-0.255174
0.63670000000000004	-1.50473	-0.139847	0.435466
0.63680000000000003	0.982169	0.00942477	2.51131
0.63680000000000003	0.626958	-0.0663031	1.79811
0.63680000000000003	-0.975462	-0.433739	-0.221931
0.63680000000000003	-1.21458	-0.544343	-0.684832
0.63690000000000002	-0.409814	0.02457	2.08796
0.63690000000000002	-2.44421	-0.405102	0.272558
0.63690000000000002	0.783165
0.63700000000000001	-2.14213	-0.0451394	1.01615
0.63700000000000001	-1.24965	-0.822559	0.762474
0.63700000000000001	-0.641368	0.59163	-0.0014849
0.63700000000000001	-2.31521	-0.212378	-0.157196
0.63700000000000001	-0.74948	1.11233	-0.185835
0.63700000000000001	#DIV/0!
0.63719999999999999	2.21295	0.0201825	2.21095
0.63759999999999994	-2.1234	-0.658054	-0.329843
0.63770000000000004	-2.54537
0.63780000000000003	-0.591477	-0.454616	1.28548
0.63819999999999999	0.473457	-0.663389	1.78034
0.63819999999999999	-0.483341	0.236738	1.55164
0.63819999999999999	-0.824233	-0.254947	1.4171
0.63829999999999998	-1.23108	-0.593659	-0.566059
0.63849999999999996	1.51305	2.49678	-1.55259
0.63859999999999995	-1.97893	-0.749434	1.51625
0.63859999999999995	-0.778873	-0.306072	0.624486
0.63859999999999995	-1.61304	0.179904	0.131049
0.63870000000000005	-1.50259	-0.85446	1.03922
0.63880000000000003	-0.426698	-0.0827925	1.29787
0.63880000000000003	-2.77491	-0.215464	-0.359373
0.63880000000000003	-3.91714	-0.634509	-0.424262
0.63900000000000001	1.12279	0.58969	1.36975
0.63900000000000001	-3.68042	-0.808362	0.257401
0.6391	-1.22698	0.6107	0.28163
0.6391	-2.9682	0.893481	-0.310408
0.6391	-1.69654	-0.528911	-0.897604
0.6391	-1.70408	-0.671127	-0.964876
0.63929999999999998	-0.785848	0.0874002	1.38632
0.63949999999999996	-0.523215	-0.0570654	1.45371
0.63959999999999995	-4.01934	0.0549271	-0.158793
0.63970000000000005	-2.44801	-0.725294	0.136408
0.63980000000000004	-2.46846	-0.594518	-0.422271
0.63980000000000004	-4.97263	-0.357526	-1.33302
0.63990000000000002	-0.571879	0.105809	2.19012
0.63990000000000002	-0.661641	-0.321836	1.15082
0.64	0.932026	-0.0311829	1.65975
0.64	-1.35328	0.421591	0.708992
0.64	-1.39491	-0.181646	0.356166
0.6401	-1.25729	0.213105	0.726513
0.64019999999999999	-3.11596	-0.556821	-0.714986
0.64029999999999998	-2.21581	-0.871788	-0.25017
0.64029999999999998	-1.73618	-0.261606	-0.533218
0.64049999999999996	-3.62701	-0.143882	-0.135827
0.64059999999999995	-0.749117	0.25345	0.910501
0.64059999999999995	-1.30984	0.102259	-0.204458
0.64059999999999995	-2.12886	-0.293132	-0.58935
0.64059999999999995	#DIV/0!
0.64070000000000005	-1.02846	-0.767776	1.14098
0.64070000000000005	-1.44596	0.805033	0.93472
0.64070000000000005	-1.06439	-0.332814	0.703929
0.64070000000000005	-2.94042	-0.596614	-0.0185559
0.64070000000000005	-3.05533	-1.04222	-0.694143
0.64080000000000004	-0.452257	0.187113	1.45323
0.64090000000000003	0.517491	-0.414184	1.89767
0.64090000000000003	0.379302	-0.474965	1.82028
0.64090000000000003	-1.27583	0.569585	0.478431
0.64100000000000001	-0.676452	0.264539	1.45111
0.64100000000000001	-1.90101
0.6411	-3.75396	-0.123731	-0.535218
0.6411	#DIV/0!
0.64119999999999999	-1.69926	0.476242	0.101529
0.64129999999999998	-0.204741	-0.503976	1.42485
0.64139999999999997	0.106126	-0.615043	1.19481
0.64139999999999997	-3.70601	0.268241	-0.187549
0.64139999999999997	-2.21531	-0.538721	-0.752133
0.64149999999999996	-0.774026	0.292206	1.06935
0.64149999999999996	-4.42768	-0.258233	-0.688019
0.64159999999999995	-1.60134	-1.26672	-0.914829
0.64180000000000004	-1.72447	0.616939	-0.115818
0.6421	-1.6461	-0.220336	1.25437
0.64219999999999999	1.00469	0.630364	1.4609
0.64219999999999999	-1.02036	0.0211526	0.0574909
0.64239999999999997	-0.641097	-0.200605	1.35489
0.64249999999999996	-2.4394	-0.448995	-0.709463
0.64259999999999995	-0.533206	-0.285173	1.16227
0.64300000000000002	-0.287797	0.328361	1.06036
0.64300000000000002	-0.907552	-0.348399	1.02481
0.64329999999999998	-0.921035	0.393946	0.798599
0.64339999999999997	-2.45807	-0.337862	-0.246112
0.64349999999999996	-2.13406	-0.438721	-0.884494
0.64359999999999995	0.594827	-0.228648	0.947008
0.64359999999999995	-2.32748	-0.441829	-1.05925
0.64370000000000005	-2.00645	0.629285	-0.577064
0.64380000000000004	-0.150423	0.0795304	2.15357
0.64380000000000004	-1.41882	0.147431	-0.432903
0.64390000000000003	-0.970257	-0.593152	0.893784
0.64400000000000002	-1.65877	-0.0143844	0.16459
0.64410000000000001	-1.94839	-0.32933	0.413476
0.64439999999999997	-0.846436	-0.688809	0.73703
0.64449999999999996	-0.897267	-0.460283	1.66004
0.64449999999999996	-1.92569	0.210041	0.490402
0.64459999999999995	-2.61112	-0.163502	0.272225
0.64459999999999995	-3.90305	-0.154264	-1.06179
0.64480000000000004	-0.450277	-0.015223	0.910577
0.64480000000000004	0.262521	-0.937551	0.566315
0.64500000000000002	-2.52979	-0.795906	-0.0174944
0.6452	-2.83001
0.64549999999999996	0.734337	-0.364604	1.54663
0.64549999999999996	-1.33985	-0.185305	1.2665
0.64580000000000004	-0.00611638	0.507812	1.43893
0.64580000000000004	-1.67448	-0.47104	1.00126
0.64580000000000004	-1.46345	0.746259	0.0178939
0.64580000000000004	-2.83157	-0.551993	-1.17726
0.64600000000000002	-0.723012	-0.130257	2.06168
0.64600000000000002	-1.80899	-0.265331	0.93828
0.64610000000000001	-2.63188	0.00920445	0.495503
0.6462	-0.502814	-0.173247	1.18716
0.64629999999999999	-2.62325	-0.460392	-0.17397
0.64639999999999997	0.860396	-0.10528	1.7546
0.64639999999999997	-2.2638	-0.489934	0.726122
0.64649999999999996	-1.14984	0.0146047	1.01594
0.64649999999999996	-1.18903	-0.669298	0.997648
0.64649999999999996	-2.31031	-0.0313383	0.886243
0.64649999999999996	-0.424775	0.198071	0.567665
0.64649999999999996	-1.59792	-0.328824	0.417179
0.64649999999999996	-1.00387	-0.261451	0.0397967
0.64649999999999996	1.13995	2.66397	0.0231082
0.64649999999999996	-1.40382	-0.0819112	0.0184483
0.64649999999999996	-2.95225	-0.824014	-1.0606
0.64649999999999996	-3.33552	0.199702	-1.24739
0.64649999999999996	0.244529	1.61202	-1.36011
0.64649999999999996	-1.59967
0.64649999999999996	-3.13203
0.64659999999999995	-0.471721	-0.0448303	1.26119
0.64670000000000005	-4.72411	-0.0305885	-0.700152
0.64680000000000004	-2.88814	-0.216698	0.684753
0.64690000000000003	-2.30681	0.399039	0.350443
0.64690000000000003	-0.69263	0.34419	-0.114325
0.64700000000000002	-0.943848	-0.0441472	0.903563
0.64700000000000002	-0.481253	1.2534	-0.212361
0.64710000000000001	-1.97017	-0.769892	-0.63468
0.64729999999999999	-0.934166	-0.335063	0.723758
0.64749999999999996	-0.343261	-0.257835	0.482403
0.64749999999999996	0.0854082	0.247959	0.479397
0.64759999999999995	-1.52211	-0.348201	0.772628
0.64759999999999995	-0.674586	0.0643852	0.583147
0.64770000000000005	-0.944058	0.17986	0.0478545
0.64780000000000004	-2.49215	-0.171107	0.23521
0.64780000000000004	-0.905437	-0.17307	-0.107885
0.64800000000000002	-0.56783	0.466301	1.24211
0.64810000000000001	-0.761329	0.0237981	1.20118
0.6482	-0.851582	-0.0579039	0.923372
0.6482	-2.07378	-0.583827	-0.635063
0.64829999999999999	0.432052	0.337929	1.57852
0.64829999999999999	-1.66091	-0.349503	0.634027
0.64829999999999999	-2.32826	-0.931377	0.583818
0.64839999999999998	-1.39275	-0.189538	0.611271
0.64839999999999998	0.587311	0.25228	0.368835
0.64839999999999998	-3.49067	0.265024	-0.204037
0.64849999999999997	-1.25503	0.0497677	0.893076
0.64849999999999997	-1.0686	-0.487839	-0.0769286
0.64849999999999997	-1.37939	-0.792115	-0.326933
0.64859999999999995	-1.87874	-0.13072	0.494411
0.64890000000000003	-0.981408	-0.144741	0.404538
0.64890000000000003	-1.69534	-0.16445	-0.135798
0.64890000000000003	-3.51794	-0.878579	-0.793089
0.64900000000000002	0.564769	0.213986	2.05313
0.64910000000000001	-0.9166	0.430851	1.31403
0.64910000000000001	0.14891	0.423576	0.386423
0.6492	-2.38736
0.64939999999999998	5.23706	0.957678	1.6588
0.64939999999999998	1.79511	0.957678	1.6588
0.64939999999999998	5.23706	0.594783	1.3671
0.64939999999999998	1.79511	0.594783	1.3671
0.64939999999999998	-1.54059	-0.379704	1.14739
0.64939999999999998	-1.1537	0.681026	0.304616
0.64939999999999998	-2.74971	-0.0537368	0.033137
0.64949999999999997	-0.257438	-0.454792	1.09646
0.64949999999999997	-0.141385	0.782833	0.736915
0.64959999999999996	-1.62852	0.0393412	1.1712
0.64970000000000006	-0.377218	-0.519827	1.30036
0.64970000000000006	-1.3165	-0.347365	0.42981
0.65	-3.34289	-0.903358	-1.26389
0.65010000000000001	-0.74984	-0.323576	1.59217
0.65029999999999999	-2.21055	-0.187752	0.19481
0.65049999999999997	-1.99624	-0.407438	-0.191309
0.65049999999999997	-1.91403	-0.568239	-0.521343
0.65049999999999997	-1.73667	-0.853336	-0.881873
0.65069999999999995	-2.45196	-0.468263	0.274578
0.65080000000000005	-1.2532	-0.312157	0.629463
0.65080000000000005	-2.03303	-0.904063	0.585137
0.65090000000000003	-0.211354	0.491521	2.52648
0.65090000000000003	-1.21915	-0.317844	0.872339
0.65090000000000003	-1.94307	0.0380398	0.293802
0.65100000000000002	-0.122151	-0.79454	0.900702
0.6512	#DIV/0!
0.65139999999999998	-1.26723	-0.586846	0.762437
0.65149999999999997	-3.04695	-0.0226743	0.221143
0.65149999999999997	-1.32845	-0.160218	0.214502
0.65169999999999995	-2.33776	-0.263369	0.0119705
0.65190000000000003	-0.0233003	0.474767	1.57134
0.65200000000000002	-1.86262	-0.352831	1.42735
0.65200000000000002	0.354146	0.276553	1.40432
0.65200000000000002	-2.52566	-1.05347	-1.07707
0.6522	-3.80794	-0.0643852	-0.836351
0.65229999999999999	-0.0261503	0.699478	1.60822
0.65249999999999997	0.867235	-0.0516634	1.74482
0.65249999999999997	-0.810799	-0.44496	1.18187
0.65249999999999997	#DIV/0!
0.65259999999999996	-1.91334	0.0200066	0.895209
0.65259999999999996	-3.86332	-0.236496	-0.328608
0.65269999999999995	-0.384104	-0.487487	1.41816
0.6532	-1.67389	0.119786	0.928577
0.65329999999999999	-1.58161	0.158454	0.667414
0.65329999999999999	0.270928	-0.397738	0.653892
0.65329999999999999	-1.86127	-0.966606	0.38893
0.65329999999999999	0.17987	0.978445	-0.941767
0.65329999999999999	-1.82315	-0.046615	-1.32657
0.65339999999999998	-0.863763	0.144984	1.03352
0.65349999999999997	-2.31559	-0.0443453	0.77702
0.65349999999999997	-1.6332	-0.949103	-0.826285
0.65369999999999995	-2.92992	-0.797317	0.15857
0.65369999999999995	-3.09025	-1.01691	0.132313
0.65380000000000005	-3.49635	-0.116171	-1.02946
0.65390000000000004	0.753913	-0.0493493	2.79637
0.65390000000000004	-1.87899	-1.58578	-0.627082
0.65400000000000003	-3.0606	-0.598509	-1.09761
0.65410000000000001	-2.13132	-0.785898	-0.37366
0.6542	-3.00084	-0.763478	-0.0813307
0.6542	-2.10401	-0.617557	-1.13417
0.65429999999999999	-1.38913	0.0680007	0.778111
0.65449999999999997	-1.41773
0.65459999999999996	-1.26205	0.568063	0.51157
0.65480000000000005	-0.661184	-0.2652	0.161872
0.65480000000000005	-2.78848	-0.513897	-0.970426
0.65500000000000003	0.543611	0.0395393	1.57239
0.65529999999999999	-0.54293	0.163965	1.24438
0.65529999999999999	-2.5419	0.242051	0.463533
0.65539999999999998	-3.00956	-0.807877	-0.77572
0.65559999999999996	-0.0722567	0.684488	1.42515
0.65600000000000003	0.955131	-0.340706	2.20388
0.65600000000000003	1.31668	0.246857	1.92665
0.65600000000000003	-0.818179	-0.0380399	1.64835
0.65600000000000003	-0.728738	0.634135	1.55337
0.65600000000000003	0.15722	0.64465	1.38611
0.65600000000000003	-1.07152	-0.0217043	1.08055
0.65600000000000003	-2.36953	-0.244432	1.07996
0.65600000000000003	-2.3454	0.231799	0.500948
0.65600000000000003	-2.87533	-0.466101	0.352921
0.65600000000000003	-0.782374	0.220094	0.328128
0.65600000000000003	-2.06715	0.177259	0.316835
0.65600000000000003	-1.76942	0.0193679	0.0266392
0.65600000000000003	-2.69485	-0.525868	-0.0769759
0.65600000000000003	-1.38245	-0.262201	-0.773281
0.65600000000000003	#DIV/0!
0.65620000000000001	-3.86944	0.647209	-0.680899
0.65629999999999999	#DIV/0!
0.65649999999999997	0.233496	-0.7217	-0.697684
0.65659999999999996	0.254203	0.47695	1.46927
0.65659999999999996	-2.89532	0.213744	1.21175
0.65659999999999996	-3.44202	-0.209291	0.206589
0.65680000000000005	-2.08558	-1.08228	-1.28193
0.65690000000000004	-1.14022	-0.771788	1.31143
0.65700000000000003	-2.02599	-1.40239	1.33774
0.65700000000000003	#DIV/0!
0.65710000000000002	-1.69737	0.0149582	1.17573
0.6573	0.662278	0.230168	2.07187
0.6573	-0.693634	0.0123794	2.02059
0.6573	-1.39917	-0.0350853	1.9086
0.6573	0.373436	0.555784	1.89129
0.6573	-1.1062	-0.41456	1.79328
0.6573	-0.491512	-0.302699	1.61843
0.6573	-0.0888212	0.79335	1.60231
0.6573	-0.534728	-0.760986	1.50444
0.6573	0.310938	0.149458	1.42169
0.6573	-1.08805	-0.00336193	1.39443
0.6573	-1.0953	-0.59679	1.28198
0.6573	-1.34996	-0.610391	1.23241
0.6573	-0.509787	-0.153207	1.09559
0.6573	-0.771098	0.376354	1.01881
0.6573	0.208083	-0.165905	0.85076
0.6573	-1.51216	-0.0571969	0.708341
0.6573	-1.32342	-0.713014	0.65684
0.6573	-1.20779	-0.120888	0.625157
0.6573	-1.74071	-0.776352	0.561004
0.6573	-0.466652	0.0907954	0.538832
0.6573	-2.20413	-0.336627	0.534793
0.6573	-2.38253	0.245932	0.533683
0.6573	-2.02143	0.538832	0.507751
0.6573	-2.43761	0.725647	0.50287
0.6573	-1.85617	-0.224746	0.491733
0.6573	-1.85241	0.480697	0.465618
0.6573	-2.78117	0.0717699	0.41184
0.6573	-1.82016	-0.110813	0.391849
0.6573	-2.08371	-0.422937	0.357209
0.6573	-1.82456	-0.400252	0.308568
0.6573	-2.76853	0.140045	0.297237
0.6573	-1.17193	0.341059	0.199709
0.6573	-2.53522	-0.0678675	0.00737651
0.6573	-1.53959	-0.98367	-0.0342976
0.6573	-1.9405	0.0191032	-0.0954923
0.6573	-1.98778	0.381159	-0.161588
0.6573	-2.41179	0.204948	-0.173913
0.6573	-2.47967	-1.16297	-0.213471
0.6573	-2.3718	-0.370335	-0.222228
0.6573	-2.28247	-0.210658	-0.287776
0.6573	-2.58158	-0.348709	-0.315021
0.6573	-0.512291	0.187422	-0.34944
0.6573	-2.10115	-0.0406631	-0.363297
0.6573	-2.79891	-0.285767	-0.377507
0.6573	-1.59043	-0.849058	-0.418799
0.6573	-0.814668	-0.883934	-0.516405
0.6573	-3.13836	-0.000827475	-0.526107
0.6573	-3.58393	-0.518857	-0.56315
0.6573	-1.48071	-0.561516	-0.5767
0.6573	-2.8364	-1.1754	-0.589015
0.6573	-2.12726	-0.515969	-0.665732
0.6573	-2.60942	-0.414382	-0.703808
0.6573	-1.89262	-1.26217	-0.709445
0.6573	-1.95729	-0.0407298	-0.71398
0.6573	-3.02269	-1.1202	-0.758946
0.6573	-2.7872	-0.555168	-0.820954
0.6573	-1.30009	-0.15486	-0.824677
0.6573	-2.95492	0.663654	-0.906331
0.6573	-0.90871	0.258189	-0.942828
0.6573	-2.84537	-0.754945	-0.977037
[truncated: 10,200 more rows]

## Sheet: Fig 5D
1. 0-100um$MHC1_APP	2. 100-500um$MHC1_APP	3. 500-900um$MHC1_APP	1. 0-100um$MHC1_APP	2. 100-500um$MHC1_APP	3. 500-900um$MHC1_APP	1. 0-100um$MHC1_APP	2. 100-500um$MHC1_APP	3. 500-900um$MHC1_APP		1. 0-100um$cell_cycle	2. 100-500um$cell_cycle	3. 500-900um$cell_cycle	1. 0-100um$cell_cycle	2. 100-500um$cell_cycle	3. 500-900um$cell_cycle	1. 0-100um$cell_cycle	2. 100-500um$cell_cycle	3. 500-900um$cell_cycle		1. 0-100um$proliferation	2. 100-500um$proliferation	3. 500-900um$proliferation	1. 0-100um$proliferation	2. 100-500um$proliferation	3. 500-900um$proliferation	1. 0-100um$proliferation	2. 100-500um$proliferation	3. 500-900um$proliferation
0.542098	0.482257	0.755675	0.913443	0.704952	0.593383	0.640828	0.591586	0.574012		0.413558	0.385246	0.61802	0.770876	0.555567	0.455435	0.512839	0.476003	0.462201		-0.00031	0.131474	0.265895	0.250126	0.243598	0.081532	0.297527	0.251641	0.218439
0.638187	0.638873	0.578971	0.704615	0.701906	0.724734	0.705172	0.686117	0.647064		0.473419	0.47416	0.438415	0.637202	0.626907	0.624979	0.579002	0.579381	0.57594		0.237911	0.120378	0.074584	0.567367	0.513504	0.421474	0.17667	0.136261	0.159785
0.589087	0.631601	0.690699	0.829797	0.761831	0.750742	0.721426	0.676943	0.597779		0.462987	0.498138	0.558739	0.676281	0.636716	0.65018	0.591568	0.556048	0.501379		0.644434	0.067179	0.072111	0.193307	0.33228	0.401339	0.325146	0.493723	0.542082
0.567062	0.634715	0.619153	0.58433	0.547284	0.507669	0.755519	0.711928	0.695349		0.463848	0.517482	0.505999	0.524986	0.464035	0.429537	0.638176	0.627094	0.632785		0.207952	0.322384	0.286571	0.05856	0.031137	0.042323	0.354587	0.391223	0.365157
0.723077	0.736789	0.792371	0.608959	0.658649	0.620664	0.736275	0.737559	0.726876		0.633119	0.66428	0.725657	0.614598	0.60577	0.560216	0.614203	0.628851	0.615918		0.615152	0.681405	0.710609	0.629661	0.390636	0.48718	0.012736	0.024275	0.043055
0.748006	0.752988	0.682785	0.621504			0.496807	0.494973	0.492672		0.645305	0.631949	0.567589	0.530879			0.396969	0.422261	0.421586		0.439231	0.512016	0.520045	0.28952			0.165888	0.404499	0.500588
0.716713	0.699307	0.696297	0.499223			0.513168	0.617801	0.535859		0.618776	0.624766	0.618268	0.434359			0.391889	0.561567	0.444214		0.314805	0.391205	0.411472	0.051796			0.283318
0.75929	0.732817	0.693758	0.472567			0.722262				0.629033	0.626744	0.585133	0.407604			0.614438				0.034403	0.021775	0.091905	0.051799			0.051796
0.477156	0.502802	0.561248	0.431751			0.6391				0.415202	0.421235	0.490076	0.38391			0.532982				-0.00028	0.068444	0.095144	0.032653			0.051799
0.411792	0.596054	0.626219	0.630891			0.499223				0.364447	0.471082	0.516597	0.554698			0.434359							0.116269			0.032653
0.435052	0.59088	0.609174	0.607864			0.472567				0.447895	0.548245	0.566543	0.489484			0.407604				-0.00019	0.177855	0.137831	0.285075			0.116269
0.42198	0.403038	0.466333	0.481188			0.431751				0.34881	0.309527	0.390863	0.385916			0.38391				-0.00016	0.035178	0.033003	0.109842			0.285075
0.348179	0.424012	0.48049	0.742081			0.630891				0.297928	0.401699	0.441106	0.609613			0.554698				0.212105	0.022044	0.047635	0.202584			0.109842
0.406726	0.506795	0.56413	0.53287			0.607864				0.361799	0.411091	0.459711	0.457833			0.489484				0.106687	0.057102	0.071905	0.085268			0.085268
0.729732	0.658658	0.659327	0.500339	0.497458	0.474324	0.481188				0.609025	0.510224	0.500509	0.588154	0.553525	0.495178	0.385916				0.399038	0.454441	0.300416	-0.00054	0.139502	0.295193	0.411826
0.693856	0.622291	0.409522	0.678539	0.569133	0.366798	0.53287				0.645389	0.574895	0.397443	0.652903	0.542085	0.347156	0.457833				0.447134	0.558805	0.68621	0.411826			0.300657	0.295614	0.130013
0.566391	0.727971	0.759351	0.60149			0.693221	0.669882	0.481194		0.468871	0.591082	0.646718	0.528705			0.669347	0.643692	0.445522		0.283318			0.414556	0.418811	0.433166	0.366742	0.255146	0.447722
0.722262			0.571057	0.584495	0.60168	0.60149				0.614438			0.567052	0.588241	0.607318	0.528705				0.160455			0.192148	0.107102	0.184068	0.386597	0.444873	0.473259
0.6391			0.623579	0.618827	0.655537	0.624169	0.67861	0.62121		0.532982			0.536416	0.507506	0.555824	0.544485	0.60995	0.5095		0.213277			0.461787	0.557661	0.410954	0.650505	0.590797	0.666627
0.632477			0.727018	0.728925	0.773964	0.772868	0.789723	0.761034		0.541742			0.605478	0.637304	0.627523	0.697628	0.684735	0.669885		0.194946	0.391824	0.515423	0.566206	0.509078	0.477855	0.267259	0.418281	0.489091
0.613932			0.753428	0.756199	0.743083	0.811375	0.770872	0.736266		0.512248			0.743421	0.697781	0.66847	0.701158	0.656932	0.658904		0.285075			0.519371	0.463751	0.343998	0.920309	0.732894	0.756709
0.559816	0.543896	0.596316	0.702986	0.707945	0.717422	0.763313	0.695113	0.672066		0.470472	0.478299	0.548057	0.641115	0.65113	0.653665	0.680241	0.647386	0.635633		0.611119	0.657296	0.646188	0.598318	0.612454	0.613854	0.414059	0.490722	0.492805
0.607864			0.678408	0.672069	0.695123	0.719923	0.668438	0.681303		0.489484			0.63913	0.631231	0.620188	0.79546	0.705007	0.725511		0.1792	0.360938	0.292327	0.525458	0.424801	0.482497	-0.00036	-0.00036	0.342004
0.869581	0.875626	0.874666	0.628851	0.660129	0.668123	0.772513	0.763888	0.690624		0.782392	0.795015	0.796567	0.641064	0.692905	0.726315	0.615176	0.670781	0.620749		0.411826			0.738221	0.782113	0.771688		0.059271	0.067674
0.854723	0.825042	0.797148	0.849791	0.74143	0.702139	0.858304	0.715609	0.722668		0.778819	0.722705	0.682943	0.713088	0.656237	0.626814	0.938489	0.761435	0.764101		0.094606	0.115176	0.251066	0.446728	0.50584	0.498294		0.084793	0.064086
0.3535	0.558664	0.801706	0.701319	0.731908	0.739354	0.630445	0.620768	0.62845		0.408043	0.456847	0.690337	0.720113	0.773535	0.782652	0.674304	0.632335	0.623247		0.129232	0.43682	0.602606		0.18425	0.092603		0.158808	0.311061
0.733299	0.638012	0.69227	0.61258	0.598356	0.631855	0.640085	0.680035	0.6702		0.590414	0.541384	0.608495	0.611521	0.596383	0.630746	0.676982	0.769508	0.763494		0.228918	0.164902	0.193398		0.444747	0.415593		0.38367	0.389561
0.581602	0.682895	0.678913	0.670281	0.666084	0.670456	0.445161	0.514155	0.410486		0.545274	0.659669	0.654755	0.778202	0.760273	0.765931	0.510757	0.488172	0.410721		0.211894	0.326468	0.419579		0.033471	0.06614		0.058496	0.074342
0.60149			0.715882	0.428512	0.627739	0.814843	0.805838	0.7073		0.528705			0.66969	0.340887	0.680207	0.800426	0.816863	0.744412		0.140323	0.367029	0.446211		0.112442	0.584984		0.08756	0.112071
0.339316	0.356273	0.508592	0.234894	0.32171	0.294002	0.826081	0.778764	0.734468		0.261262	0.295174	0.416681	0.246954	0.321122	0.272781	0.816969	0.809027	0.782727		0.511156	0.46469	0.464448		0.776605	0.722909		0.510925	0.535586
0.658611	0.633205	0.636797	0.644228	0.742597	0.70092	0.666851	0.64803	0.647414		0.523547	0.486132	0.486277	0.629355	0.69165	0.671757	0.647648	0.63301	0.635841		0.634543	0.568192	0.611296		0.657219	1.05025		0.175035	0.165029
0.487902	0.612872	0.67464	0.703055	0.683586	0.74456	0.700241	0.673955	0.687779		0.413616	0.551972	0.629185	0.674705	0.65748	0.7208	0.689571	0.65653	0.673596		0.201059	0.448996	0.487819		0.422523	0.204481		0.0459	0.036551
0.628677	0.666587	0.677057	0.629604	0.646753	0.659124	0.321225	0.359403	0.552869		0.576916	0.555454	0.57436	0.618234	0.631824	0.656381	0.304292	0.245451	0.445537		0.343288	0.533689	0.735461		0.300457	0.221854		0.078757	0.090682
0.735729	0.757728	0.752403	0.692133	0.63723	0.656142		0.665502	0.715962		0.567653	0.599029	0.615321	0.637527	0.650241	0.635014		0.558772	0.578024		0.485926	0.477425	0.475336		0.593783	0.544574		1.00524	0.898861
0.625749	0.701695	0.767518		0.82096	0.75773		0.590051	0.566709		0.531104	0.610567	0.660063		0.684562	0.634702		0.483907	0.453202		0.412475	0.633657	0.550851		0.561689	0.51586		0.368754	0.320114
0.792806	0.745025	0.741744		0.764752	0.760302		0.591299	0.608107		0.695291	0.652701	0.655195		0.674513	0.679771		0.469363	0.495214			0.091117	0.064031		0.842008	0.486119		0.529725	0.514058
0.717988	0.676218	0.633503		0.556095	0.516081		0.698591	0.70637		0.666237	0.635656	0.601156		0.454167	0.433047		0.61564	0.616612			0.239719	0.283483					0.474693	0.631501
0.667274	0.633587	0.654006		0.706397	0.762098		0.5196	0.520521		0.698742	0.671888	0.695728		0.637337	0.646225		0.435275	0.432197			0.354251	0.421012					0.429305	0.442558
0.848206	0.728194	0.681033		0.724535	0.689521		0.510306	0.52789		0.719984	0.642577	0.613056		0.862282	0.817938		0.426569	0.442542			0.112907	0.183144					0.376795	0.696531
0.511595	0.605243	0.712447		0.70517	0.700243		0.811698	0.810181		0.527501	0.611084	0.739483		0.854233	0.929613		0.699272	0.684691			0.058152	0.071038					0.791775	0.470279
0.712726	0.668548	0.714427		0.625922	0.522516		0.705324	0.660332		0.747627	0.68006	0.736775		0.599791	0.502903		0.578985	0.539125			0.100748	0.068091
0.622054	0.635718	0.604517		0.583227	0.513012		0.623278	0.557215		0.612006	0.622023	0.599555		0.486703	0.423377		0.475754	0.412086			0.462886	0.465739
0.752536	0.67491	0.676301		0.635927	0.567268		0.740238	0.717732		0.860589	0.765003	0.7722		0.577827	0.508506		0.595918	0.587111			0.130639	0.165066
0.630107	0.663182	0.516099		0.674749	0.723208		0.729299	0.742864		0.620753	0.636432	0.509976		0.666444	0.703934		0.899564	0.938245			0.087358	0.101871
0.79595	0.774423	0.815873		1.04646	1.04332		0.595106	0.503463		0.807099	0.78204	0.859471		0.984012	0.862629		0.515605	0.418649			0.112487	0.178336
0.775389	0.771816	0.759227					0.58884	0.598935		0.822985	0.80797	0.772641					0.516804	0.537667			0.654736	0.599581
0.658953	0.644	0.660177					0.869548	0.868418		0.631723	0.636615	0.627563					0.744632	0.770568			0.172292	0.118179
0.652529	0.676237	0.673938					0.585689	0.597169		0.642847	0.664381	0.634439					0.587764	0.598039
0.616454	0.709058	0.661106					0.778857	0.676478		0.534071	0.651125	0.604099					0.698675	0.659823			0.176893	0.203394
	0.607491	0.556477					1.17019	0.999703			0.493307	0.453446					1.05687	0.880946			0.403669	0.30211
	0.556313	0.617983									0.445113	0.504608									0.041142	0.069574
	0.675478	0.774718									0.591443	0.691617									0.585591	0.556912
	0.477535	0.547315									0.404872	0.468009									0.191995	0.300681
	0.486344	0.513045									0.410331	0.427438									0.433006	0.602105
	0.472354	0.515751									0.395977	0.433396									0.194652	0.400881
	0.74153	0.737377									0.611205	0.614044									0.418465	0.133096
	0.678469	0.702338									0.547605	0.569095									0.903014	0.794311
	0.818728	0.801645									0.719789	0.721339									0.257534	0.225349
	0.584835	0.592447									0.442842	0.453134									0.375536	0.412631
	0.441413	0.436798									0.312348	0.334547									0.515683	0.687629
	0.841628	0.815598									0.747656	0.740069									0.104166	0.232121
	0.740377	0.523129									0.544678	0.355757									0.59293	0.590551
	0.387377	0.371294									0.377881	0.320765									0.437507	0.328873
	0.659764	0.666671									0.561007	0.575469									0.180544	0.203876
	0.645281	0.680762									0.559909	0.597211									0.503179	0.48582
	0.460365	0.535574									0.325027	0.412973									0.243552	0.233799
	0.626341	0.624769									0.693702	0.676941									-0.00052	0.221109
	0.54119	0.589304									0.465677	0.559252									0.167005	-0.00064
	0.596553	0.681424									0.621128	0.702285									0.335307	0.560198
	0.518773	0.565028									0.398918	0.521107									0.204957	0.45883
	0.655682	0.7167									0.567274	0.601421									0.304566	0.054216
	0.713884	0.682913									0.658094	0.601489									0.383128	0.448968
	0.36534	0.32797									0.372237	0.281278									0.441192	0.443286
	0.549018	0.409807									0.441518	0.298398									0.791428	0.729866
	0.843824	0.791863									0.7394	0.714238									0.351682	0.48375
	0.413192	0.412791									0.391251	0.383525									0.488776	0.447291
	0.491401	0.49862									0.500616	0.492565									0.392662	0.472128
	0.572929	0.554748									0.486974	0.465962									0.450413	0.462005
	0.756399	0.739246									0.549565	0.56785									0.743269	0.692304
	0.752191	0.755754									0.59607	0.569166									0.754913	0.683664
	0.579814	0.521343									0.425687	0.43783										0.535265
	0.353579	0.540309									0.235295	0.380504
	0.493167	0.536907									0.449142	0.354361
	0.603213	0.666768									0.430855	0.529709
	0.649815	0.553615									0.513269	0.452844
	0.608657	0.466248									0.448948	0.364998
	0.633038	0.719853									0.515235	0.614532
	0.593935	0.602791									0.602409	0.609909
	0.819894	0.802002									0.785972	0.752594
	0.644592	0.731187									0.505131	0.600322
	0.653221	0.596129									0.574268	0.513554
	0.599334	0.576748									0.530553	0.553596
	0.670692	0.638478									0.585456	0.586329
	0.668298	0.723541									0.645782	0.649396
	0.693266	0.767735									0.663284	0.688659
		0.653607										0.595027
		0.35405										0.290918

[truncated: 21 more sheets: Fig 5E, Fig 5F, Fig6A, Fig6B, FIG 6E, Fig 7A, Fig 8A, Fig 8B, Fig 8F, Fig 9A, FIG 9B, FIG 9C, Fig S2A-B, Fig S2C, Fig S4, Fig S7, Fig S8, Fig S10, Fig S12A, Fig S12SB …]
